# Supplementary material for: Genome-Wide Functional Analysis of Cotton (Gossypium hirsutum) in Response to Drought
Source: PLoS One. 2013 Nov 18;8(11):e80879. doi: 10.1371/journal.pone.0080879 (PMC3832458; doi:10.1371/journal.pone.0080879)
Supplement: Table S1 — Go term analysis of differentially expressed genes between J-13 and Lu-6 6 days past drought treatment. (XLS) [file pone.0080879.s001.xls]

## Sheet: Up cluster
Supplemental Table 1. Go term analysis of differentially expressed genes between J-13 and Lu-6 6 days past drought treatment.
Annotation Cluster 1	Enrichment Score: 10.24933101605756
Category	Term	Count	%	PValue	Genes	List Total	Pop Hits	Pop Total	Fold Enrichment	Bonferroni	Benjamini	FDR
GOTERM_BP_FAT	GO:0009628~response to abiotic stimulus	150	10.1351	2.68851e-15	AT1G75780, AT5G47910, AT4G26850, AT3G09600, AT4G32150, AT1G50010, AT5G05580, AT2G38710, AT1G68050, AT2G36910, AT4G12850, AT5G52640, AT4G36930, AT3G53990, AT1G77120, AT1G27730, AT5G63570, AT1G37130, AT2G22240, AT5G58140, AT1G04400, AT2G18790, AT3G57530, AT4G16260, AT5G61460, AT3G47520, AT1G08550, AT5G41340, AT2G43790, AT4G38630, AT2G14820, AT5G13930, AT3G15620, AT2G43400, AT1G52340, AT2G01830, AT3…	915	1197	13998	1.91709	4.04743e-12	4.04743e-12	4.42979e-12
GOTERM_BP_FAT	GO:0009314~response to radiation	67	4.52703	6.57714e-09	AT1G75780, AT5G24470, AT1G15820, AT2G31190, AT1G01120, AT5G66570, AT1G22770, AT4G03280, AT1G68050, AT2G36910, AT4G12850, AT4G27430, AT4G36930, AT4G31820, AT1G27730, AT5G63570, AT1G37130, AT2G22240, AT5G58140, AT1G04400, AT2G18790, AT5G61460, AT5G46210, AT5G02810, AT5G18170, AT2G26640, AT5G18070, AT2G14820, AT5G13930, AT3G15620, AT2G43400, AT5G59820, AT1G26945, AT1G44575, AT1G14920, AT5G49730, AT2…	915	482	13998	2.12654	9.99062e-06	2.49766e-06	1.09448e-05
GOTERM_BP_FAT	GO:0009416~response to light stimulus	65	4.39189	1.01032e-08	AT1G75780, AT5G24470, AT1G15820, AT2G31190, AT1G01120, AT5G66570, AT1G22770, AT4G03280, AT1G68050, AT2G36910, AT4G12850, AT4G27430, AT4G36930, AT4G31820, AT1G27730, AT5G63570, AT1G37130, AT2G22240, AT5G58140, AT1G04400, AT2G18790, AT5G46210, AT5G02810, AT5G18170, AT2G26640, AT5G18070, AT2G14820, AT5G13930, AT3G15620, AT2G43400, AT5G59820, AT1G26945, AT1G44575, AT1G14920, AT5G49730, AT2G26990, AT4…	915	466	13998	2.13389	1.53466e-05	2.55779e-06	1.68124e-05
Annotation Cluster 2	Enrichment Score: 5.685292147409522
Category	Term	Count	%	PValue	Genes	List Total	Pop Hits	Pop Total	Fold Enrichment	Bonferroni	Benjamini	FDR
SP_PIR_KEYWORDS	transit peptide	92	6.21622	5.35692e-07	AT1G18500, AT2G38400, AT1G13040, AT5G57850, AT5G05200, AT3G27830, AT5G11520, AT1G70610, AT3G02730, AT5G04900, AT4G35600, AT5G66570, AT5G05580, AT4G03280, AT4G29670, AT3G11170, AT2G27510, AT1G15710, AT3G59890, AT1G11790, AT5G63570, AT4G16740, AT4G32260, AT3G26060, AT1G80270, AT1G61870, AT4G14450, AT5G14580, AT4G20070, AT3G20330, AT4G03520, AT4G04610, AT5G51070, AT3G10230, AT3G21110, AT3G47520, AT3…	1455	978	26538	1.71575	0.00018319	6.1067e-05	0.000730133
SP_PIR_KEYWORDS	chloroplast	76	5.13514	1.66016e-06	AT1G18500, AT5G05200, AT5G57850, AT1G15820, AT3G27830, AT5G11520, AT1G70610, AT3G02730, AT5G04900, AT5G66570, AT4G35600, AT5G05580, AT4G03280, AT4G29670, AT3G11170, AT2G27510, AT2G05070, AT1G15710, AT3G59890, AT1G11790, AT5G63570, AT4G16740, AT4G32260, AT3G26060, AT4G14450, AT3G20330, AT4G20070, AT4G03520, AT4G04610, AT5G51070, AT3G10230, AT3G47520, AT3G21110, AT3G01120, AT1G03310, AT5G58560, AT1…	1455	780	26538	1.77715	0.000567615	0.000141934	0.00226274
UP_SEQ_FEATURE	transit peptide:Chloroplast	70	4.72973	1.66377e-06	AT1G18500, AT5G05200, AT5G57850, AT3G27830, AT5G11520, AT1G70610, AT3G02730, AT5G66570, AT4G35600, AT5G04900, AT5G05580, AT4G03280, AT4G29670, AT3G11170, AT2G27510, AT1G15710, AT3G59890, AT1G11790, AT5G63570, AT4G16740, AT3G26060, AT4G14450, AT3G20330, AT4G20070, AT4G03520, AT5G51070, AT4G04610, AT3G10230, AT3G47520, AT3G21110, AT3G01120, AT1G03310, AT5G58560, AT1G08550, AT3G21580, AT4G31780, AT2…	557	624	8885	1.78943	0.00176204	0.00176204	0.0026482
SP_PIR_KEYWORDS	plastid	71	4.7973	1.22651e-05	AT1G18500, AT5G05200, AT5G57850, AT3G27830, AT5G11520, AT1G70610, AT3G02730, AT5G04900, AT5G66570, AT4G35600, AT5G05580, AT4G03280, AT4G29670, AT3G11170, AT2G27510, AT1G15710, AT3G59890, AT1G11790, AT5G63570, AT4G16740, AT3G26060, AT4G14450, AT3G20330, AT4G20070, AT4G03520, AT5G51070, AT4G04610, AT3G10230, AT3G47520, AT3G21110, AT3G01120, AT1G03310, AT5G58560, AT1G08550, AT3G21580, AT4G31780, AT2…	1455	755	26538	1.71521	0.00418591	0.000599063	0.0167158
Annotation Cluster 3	Enrichment Score: 4.052855920719234
Category	Term	Count	%	PValue	Genes	List Total	Pop Hits	Pop Total	Fold Enrichment	Bonferroni	Benjamini	FDR
GOTERM_BP_FAT	GO:0042742~defense response to bacterium	33	2.22973	3.11337e-07	AT4G03550, AT2G01830, AT5G44070, AT4G26850, AT5G06290, AT4G23810, AT5G66570, AT4G03280, AT1G32060, AT3G44880, AT5G52640, AT5G50850, AT5G10450, AT5G06320, AT2G38470, AT2G22240, AT3G25070, AT1G22070, AT4G32260, AT1G72680, AT1G29690, AT3G43300, AT1G79210, AT1G80840, AT3G56400, AT2G23150, AT4G33950, AT1G19180, AT5G64440, AT3G03600, AT3G20600, AT1G59870, AT1G02450, AT2G43790, AT1G24100	915	184	13998	2.74373	0.000472809	5.91134e-05	0.000518084
GOTERM_BP_FAT	GO:0009617~response to bacterium	36	2.43243	8.92254e-06	AT4G03550, AT2G01830, AT5G44070, AT4G26850, AT5G06290, AT4G23810, AT5G66570, AT4G03280, AT1G32060, AT3G44880, AT5G52640, AT5G50850, AT3G45640, AT5G10450, AT5G06320, AT2G38470, AT2G22240, AT3G25070, AT1G22070, AT4G32260, AT1G72680, AT1G29690, AT3G43300, AT5G67500, AT1G79210, AT1G80840, AT3G56400, AT2G23150, AT4G33950, AT1G19180, AT5G64440, AT3G03600, AT3G20600, AT1G59870, AT1G02450, AT2G43790, AT1…	915	244	13998	2.25714	0.013462	0.00135442	0.0148467
GOTERM_BP_FAT	GO:0006952~defense response	74	5	0.249869	AT3G25250, AT4G17500, AT4G26850, AT5G47910, AT1G74100, AT4G20970, AT4G23810, AT3G61220, AT5G66570, AT4G03280, AT2G34600, AT5G52640, AT4G13810, AT5G06320, AT2G22240, AT3G25070, AT4G32260, AT1G72680, AT1G79210, AT1G80840, AT3G16720, AT3G56400, AT2G35930, AT2G23150, AT5G56030, AT2G34930, AT3G03600, AT3G20600, AT2G43790, AT3G14460, AT1G24020, AT4G03550, AT2G01830, AT1G29340, AT5G15410, AT5G44070, AT5…	915	1030	13998	1.09911	1	0.853963	99.164
Annotation Cluster 4	Enrichment Score: 4.0246562919399995
Category	Term	Count	%	PValue	Genes	List Total	Pop Hits	Pop Total	Fold Enrichment	Bonferroni	Benjamini	FDR
GOTERM_CC_FAT	GO:0009526~plastid envelope	54	3.64865	6.93215e-06	AT1G15820, AT2G31190, AT4G33650, AT4G03280, AT5G05580, AT3G11170, AT2G05070, AT1G77590, AT5G63570, AT1G67120, AT4G32260, AT3G26060, AT1G80270, AT5G62720, AT1G63770, AT5G51070, AT1G07420, AT3G47520, AT4G31780, AT1G01090, AT2G26080, AT1G60690, AT5G35210, AT3G54050, AT5G06290, AT5G35970, AT5G16150, AT3G63170, AT1G42970, AT5G10490, AT3G23790, AT1G32060, AT3G44880, AT4G04020, AT4G13670, AT3G63410, AT1…	846	461	13779	1.90783	0.00205674	0.00068605	0.00924885
GOTERM_CC_FAT	GO:0044434~chloroplast part	93	6.28378	7.57241e-06	AT5G05200, AT5G17920, AT1G15820, AT3G27830, AT2G31190, AT4G33650, AT3G56140, AT3G02730, AT5G66570, AT5G05580, AT3G01510, AT4G03280, AT2G45180, AT3G11170, AT2G05070, AT1G11790, AT1G77590, AT5G63570, AT5G45170, AT1G67120, AT4G32260, AT3G26060, AT1G80270, AT3G08550, AT1G35420, AT3G20330, AT2G21970, AT5G16715, AT5G62720, AT1G63770, AT4G03520, AT4G04610, AT5G51070, AT1G07420, AT3G47520, AT1G08550, AT4…	846	954	13779	1.58775	0.00224649	0.000562095	0.010103
GOTERM_CC_FAT	GO:0009507~chloroplast	249	16.8243	1.07526e-05	AT5G52010, AT1G18500, AT5G57850, AT5G40470, AT3G09600, AT5G11520, AT4G23810, AT3G02730, AT1G50010, AT4G35600, AT3G53920, AT1G77590, AT1G54130, AT2G23380, AT4G32260, AT5G17420, AT4G20070, AT5G16715, AT5G62720, AT1G67660, AT4G03520, AT4G23800, AT4G32250, AT2G27770, AT1G07420, AT3G29240, AT2G26500, AT2G21530, AT1G68840, AT3G27300, AT1G42970, AT5G12010, AT4G13830, AT3G47860, AT5G42310, AT5G43050, AT3…	846	3192	13779	1.27053	0.00318845	0.000638506	0.0143458
GOTERM_CC_FAT	GO:0044435~plastid part	94	6.35135	1.52274e-05	AT5G05200, AT5G17920, AT1G15820, AT3G27830, AT2G31190, AT4G33650, AT3G56140, AT3G02730, AT5G66570, AT5G05580, AT3G01510, AT4G03280, AT2G45180, AT3G11170, AT2G05070, AT1G77590, AT1G11790, AT5G63570, AT5G45170, AT1G67120, AT4G32260, AT3G26060, AT1G80270, AT3G08550, AT1G35420, AT3G20330, AT2G21970, AT5G16715, AT5G62720, AT1G63770, AT4G03520, AT4G04610, AT5G51070, AT1G07420, AT3G47520, AT1G08550, AT4…	846	984	13779	1.55589	0.00451237	0.00075348	0.0203154
GOTERM_CC_FAT	GO:0009941~chloroplast envelope	49	3.31081	7.13644e-05	AT1G15820, AT2G31190, AT4G33650, AT4G03280, AT5G05580, AT3G11170, AT2G05070, AT1G77590, AT5G63570, AT1G67120, AT4G32260, AT3G26060, AT1G80270, AT5G62720, AT1G63770, AT5G51070, AT1G07420, AT3G47520, AT4G31780, AT1G01090, AT2G26080, AT1G60690, AT5G35210, AT5G35970, AT5G16150, AT3G63170, AT1G42970, AT3G23790, AT1G32060, AT3G44880, AT4G13670, AT3G63410, AT1G11860, AT5G13630, AT5G26820, AT5G67500, AT1…	846	440	13779	1.81381	0.0209729	0.00302342	0.0951763
GOTERM_CC_FAT	GO:0031967~organelle envelope	73	4.93243	7.23358e-05	AT4G17500, AT1G15820, AT1G79280, AT2G31190, AT4G33650, AT5G05580, AT4G03280, AT3G11170, AT2G05070, AT5G25450, AT1G77590, AT5G63570, AT2G33820, AT1G67120, AT4G32260, AT3G26060, AT1G80270, AT2G22500, AT1G61870, AT5G62720, AT1G63770, AT5G51070, AT1G07420, AT3G47520, AT4G31780, AT1G01090, AT2G26080, AT1G60690, AT2G43400, AT5G48970, AT3G54050, AT5G35210, AT4G29130, AT5G06290, AT5G47030, AT5G16150, AT5…	846	745	13779	1.59593	0.0212554	0.00268196	0.0964713
GOTERM_CC_FAT	GO:0031975~envelope	73	4.93243	9.34317e-05	AT4G17500, AT1G15820, AT1G79280, AT2G31190, AT4G33650, AT5G05580, AT4G03280, AT3G11170, AT2G05070, AT5G25450, AT1G77590, AT5G63570, AT2G33820, AT1G67120, AT4G32260, AT3G26060, AT1G80270, AT2G22500, AT1G61870, AT5G62720, AT1G63770, AT5G51070, AT1G07420, AT3G47520, AT4G31780, AT1G01090, AT2G26080, AT1G60690, AT2G43400, AT5G48970, AT3G54050, AT5G35210, AT4G29130, AT5G06290, AT5G47030, AT5G16150, AT5…	846	751	13779	1.58318	0.027369	0.00307864	0.12459
GOTERM_CC_FAT	GO:0009570~chloroplast stroma	39	2.63514	0.0104031	AT1G29900, AT3G54050, AT2G21530, AT5G17920, AT3G27830, AT5G06290, AT4G29890, AT3G02730, AT5G66570, AT1G42970, AT3G01510, AT1G32060, AT3G22960, AT4G04020, AT1G11790, AT5G63570, AT5G45170, AT3G26060, AT4G39970, AT2G40300, AT3G20330, AT1G35420, AT5G16715, AT3G15840, AT4G03520, AT1G63770, AT3G26650, AT1G79460, AT5G51070, AT4G04610, AT3G47520, AT5G38430, AT2G47450, AT5G36700, AT3G22890, AT5G54770, AT5…	846	420	13779	1.51239	0.955215	0.176439	13.0233
GOTERM_CC_FAT	GO:0009532~plastid stroma	40	2.7027	0.013911	AT1G29900, AT3G54050, AT2G21530, AT5G17920, AT3G27830, AT5G06290, AT4G29890, AT3G02730, AT5G66570, AT1G42970, AT3G01510, AT1G32060, AT3G22960, AT4G04020, AT1G11790, AT4G13670, AT5G63570, AT5G45170, AT3G26060, AT4G39970, AT2G40300, AT3G20330, AT1G35420, AT5G16715, AT3G15840, AT4G03520, AT1G63770, AT3G26650, AT1G79460, AT5G51070, AT4G04610, AT3G47520, AT5G38430, AT2G47450, AT5G36700, AT3G22890, AT5…	846	442	13779	1.47396	0.984402	0.217092	17.0483
Annotation Cluster 5	Enrichment Score: 3.7984850607183622
Category	Term	Count	%	PValue	Genes	List Total	Pop Hits	Pop Total	Fold Enrichment	Bonferroni	Benjamini	FDR
GOTERM_BP_FAT	GO:0010035~response to inorganic substance	59	3.98649	0.000115879	AT5G27470, AT1G80760, AT3G09600, AT5G17920, AT4G26570, AT3G56240, AT1G50010, AT1G22770, AT1G08110, AT5G52640, AT1G77120, AT3G09640, AT2G22240, AT1G36370, AT1G72680, AT2G47190, AT4G33540, AT2G39920, AT2G23150, AT1G63770, AT5G18170, AT3G51860, AT2G43790, AT1G22640, AT5G37670, AT5G44070, AT2G37330, AT5G20830, AT5G63840, AT4G24020, AT3G27300, AT3G17790, AT1G42970, AT2G26150, AT5G09590, AT3G22960, AT2…	915	540	13998	1.67149	0.161408	0.0109416	0.192656
GOTERM_BP_FAT	GO:0010038~response to metal ion	45	3.04054	0.000185839	AT5G44070, AT5G27470, AT2G37330, AT5G20830, AT3G09600, AT5G17920, AT5G63840, AT4G26570, AT3G56240, AT3G27300, AT1G42970, AT1G50010, AT1G08110, AT5G09590, AT3G22960, AT2G21660, AT5G10450, AT1G77120, AT1G11860, AT4G38620, AT1G36370, AT3G01860, AT3G46970, AT1G72680, AT4G16760, AT2G46830, AT1G29690, AT2G47190, AT5G38830, AT2G40300, AT2G39920, AT2G23150, AT1G01060, AT2G05710, AT2G32240, AT1G63770, AT2…	915	384	13998	1.79278	0.245964	0.0147489	0.308799
GOTERM_BP_FAT	GO:0046686~response to cadmium ion	40	2.7027	0.000186811	AT5G44070, AT5G27470, AT5G20830, AT3G09600, AT5G17920, AT5G63840, AT3G56240, AT3G27300, AT1G42970, AT1G50010, AT1G08110, AT5G09590, AT3G22960, AT2G21660, AT5G10450, AT1G77120, AT1G11860, AT4G38620, AT1G36370, AT3G01860, AT3G46970, AT1G72680, AT4G16760, AT2G46830, AT1G29690, AT2G47190, AT5G38830, AT2G39920, AT1G01060, AT2G05710, AT2G32240, AT1G63770, AT2G42810, AT5G42020, AT3G13110, AT4G37260, AT5…	915	327	13998	1.87136	0.247077	0.0140894	0.310412
Annotation Cluster 6	Enrichment Score: 3.3448469887879835
Category	Term	Count	%	PValue	Genes	List Total	Pop Hits	Pop Total	Fold Enrichment	Bonferroni	Benjamini	FDR
GOTERM_MF_FAT	GO:0046527~glucosyltransferase activity	23	1.55405	8.32121e-05	AT5G55120, AT4G03550, AT5G20280, AT5G17050, AT4G23990, AT3G16520, AT1G11720, AT1G78580, AT3G46660, AT5G20830, AT4G26850, AT1G22400, AT4G24010, AT4G15550, AT4G07960, AT2G36750, AT1G71220, AT1G55850, AT1G24100, AT3G01180, AT1G43620, AT2G19880, AT5G17420	974	137	14806	2.55203	0.0687546	0.0349894	0.128788
GOTERM_MF_FAT	GO:0035251~UDP-glucosyltransferase activity	20	1.35135	0.000267728	AT5G55120, AT4G03550, AT5G20280, AT5G17050, AT4G23990, AT3G16520, AT1G78580, AT3G46660, AT5G20830, AT4G26850, AT1G22400, AT4G24010, AT4G15550, AT2G36750, AT1G71220, AT1G55850, AT1G24100, AT1G43620, AT2G19880, AT5G17420	974	119	14806	2.55483	0.204836	0.0735564	0.413813
SP_PIR_KEYWORDS	glycosyltransferase	25	1.68919	0.00414551	AT4G03550, AT5G17050, AT1G78580, AT4G23990, AT5G20830, AT1G22400, AT1G22370, AT4G15550, AT4G07960, AT1G55850, AT1G20575, AT1G22360, AT3G11340, AT5G17420, AT3G46970, AT1G55810, AT1G11720, AT3G16520, AT4G24010, AT5G20410, AT4G26900, AT4G31780, AT2G36750, AT1G24100, AT2G19880	1455	244	26538	1.86877	0.758458	0.0552439	5.50467
Annotation Cluster 7	Enrichment Score: 3.042895961270706
Category	Term	Count	%	PValue	Genes	List Total	Pop Hits	Pop Total	Fold Enrichment	Bonferroni	Benjamini	FDR
SP_PIR_KEYWORDS	membrane	185	12.5	2.79602e-07	AT1G80830, AT4G23990, AT3G47780, AT1G80760, AT5G47910, AT4G32150, AT4G34640, AT3G24240, AT5G64410, AT1G16120, AT2G16850, AT5G05580, AT4G07960, AT2G36910, AT4G13510, AT2G30070, AT3G63380, AT1G77210, AT1G55850, AT5G58140, AT5G17420, AT3G48280, AT2G22500, AT3G51550, AT3G57530, AT1G62020, AT5G53130, AT1G17110, AT1G01540, AT2G39920, AT1G44750, AT2G24640, AT5G44550, AT1G69420, AT4G25830, AT1G77380, AT1…	1455	2340	26538	1.44199	9.56194e-05	4.78108e-05	0.000381091
SP_PIR_KEYWORDS	transport	93	6.28378	2.18852e-05	AT1G80830, AT5G59320, AT5G22950, AT3G47780, AT4G35300, AT2G38540, AT1G80760, AT3G52310, AT4G32150, AT5G64410, AT1G70610, AT3G02730, AT2G16850, AT4G00430, AT4G03280, AT2G36910, AT5G06530, AT4G29670, AT4G35180, AT4G13510, AT3G46180, AT2G27510, AT2G30070, AT3G63380, AT1G77210, AT2G33820, AT4G32260, AT2G22500, AT1G62020, AT5G53130, AT1G34580, AT2G23150, AT4G38050, AT3G21180, AT4G03520, AT1G08920, AT1…	1455	1086	26538	1.56192	0.00745688	0.000748202	0.0298249
SP_PIR_KEYWORDS	transmembrane	143	9.66216	0.00048482	AT1G80830, AT4G23990, AT3G47780, AT1G80760, AT5G47910, AT4G32150, AT4G34640, AT3G24240, AT5G64410, AT1G16120, AT2G16850, AT2G36910, AT4G07960, AT4G13510, AT2G30070, AT3G63380, AT1G16390, AT1G77210, AT1G55850, AT4G32260, AT5G17420, AT3G48280, AT2G22500, AT3G51550, AT1G17110, AT5G53130, AT1G01540, AT2G39920, AT1G44750, AT2G24640, AT5G44550, AT1G69420, AT4G25830, AT1G77380, AT5G04930, AT2G39890, AT3…	1455	1973	26538	1.32195	0.152826	0.010312	0.658779
UP_SEQ_FEATURE	transmembrane region	125	8.44595	0.0263749	AT1G80830, AT4G23990, AT3G47780, AT5G47910, AT1G80760, AT4G32150, AT4G34640, AT3G24240, AT5G64410, AT1G16120, AT2G16850, AT2G36910, AT4G07960, AT4G13510, AT2G30070, AT3G63380, AT1G77210, AT1G55850, AT5G17420, AT3G48280, AT3G51550, AT1G17110, AT5G53130, AT2G39920, AT1G01540, AT1G44750, AT2G24640, AT5G44550, AT1G69420, AT4G25830, AT1G77380, AT5G04930, AT3G48270, AT4G03550, AT1G44575, AT2G37330, AT4…	557	1690	8885	1.17985	1	0.886895	34.6522
GOTERM_CC_FAT	GO:0016021~integral to membrane	156	10.5405	0.0273115	AT1G80830, AT4G23990, AT3G47780, AT4G17500, AT1G80760, AT5G47910, AT4G32150, AT1G79280, AT4G34640, AT3G24240, AT5G64410, AT1G16120, AT2G16850, AT4G07960, AT2G36910, AT4G13510, AT2G30070, AT3G63380, AT1G77210, AT1G55850, AT1G62280, AT4G32260, AT5G17420, AT4G12650, AT3G48280, AT2G22500, AT1G17110, AT5G53130, AT1G01540, AT2G39920, AT1G44750, AT5G62720, AT2G24640, AT5G44550, AT1G69420, AT1G14040, AT4…	846	2193	13779	1.1586	0.999732	0.324049	30.8901
GOTERM_CC_FAT	GO:0031224~intrinsic to membrane	172	11.6216	0.258712	AT1G80830, AT4G23990, AT3G47780, AT4G17500, AT1G80760, AT5G47910, AT4G32150, AT1G79280, AT4G34640, AT3G24240, AT5G64410, AT1G16120, AT2G16850, AT4G07960, AT2G36910, AT4G13510, AT2G30070, AT3G63380, AT1G77210, AT1G55850, AT1G62280, AT4G32260, AT5G17420, AT4G12650, AT3G48280, AT2G22500, AT3G57530, AT1G17110, AT5G53130, AT1G01540, AT2G39920, AT1G44750, AT5G62720, AT2G24640, AT5G44550, AT1G69420, AT3…	846	2658	13779	1.05395	1	0.761661	98.158
Annotation Cluster 8	Enrichment Score: 2.8626871422172178
Category	Term	Count	%	PValue	Genes	List Total	Pop Hits	Pop Total	Fold Enrichment	Bonferroni	Benjamini	FDR
GOTERM_BP_FAT	GO:0009791~post-embryonic development	84	5.67568	0.000131048	AT2G26830, AT5G24470, AT4G02570, AT1G78580, AT4G27630, AT1G79280, AT4G33650, AT1G22770, AT2G36910, AT4G23750, AT3G59420, AT4G36930, AT4G31820, AT5G63420, AT1G15750, AT2G23380, AT4G26300, AT2G18790, AT5G23940, AT3G51550, AT3G15030, AT2G28350, AT1G17110, AT2G21970, AT1G67990, AT5G16715, AT5G56030, AT2G34680, AT4G03560, AT1G69040, AT4G32551, AT5G46210, AT3G19580, AT2G43790, AT5G64667, AT4G38630, AT1…	915	851	13998	1.51006	0.180512	0.011642	0.217849
GOTERM_BP_FAT	GO:0048608~reproductive structure development	74	5	0.000160416	AT2G26830, AT4G02570, AT1G78580, AT4G27630, AT1G79280, AT2G45190, AT1G22770, AT2G36910, AT4G23750, AT3G59420, AT4G36930, AT4G31820, AT5G63420, AT1G15750, AT2G23380, AT4G26300, AT5G23940, AT3G15030, AT2G28350, AT1G17110, AT2G21970, AT1G67990, AT5G16715, AT5G56030, AT1G69040, AT4G32551, AT5G46210, AT3G19580, AT2G43790, AT5G64667, AT4G38630, AT5G49360, AT3G57870, AT5G27740, AT2G31530, AT4G28210, AT2…	915	731	13998	1.54867	0.21627	0.0134472	0.266608
GOTERM_BP_FAT	GO:0010154~fruit development	48	3.24324	0.00100872	AT2G26830, AT1G78580, AT4G02570, AT2G45190, AT3G59420, AT4G23750, AT4G36930, AT4G31820, AT5G63420, AT1G15750, AT4G26300, AT5G23940, AT3G15030, AT2G28350, AT1G17110, AT1G67990, AT5G16715, AT1G69040, AT5G46210, AT3G19580, AT5G49360, AT3G57870, AT5G27740, AT2G31530, AT4G28210, AT2G25660, AT1G14610, AT1G63700, AT5G48160, AT3G02130, AT1G80260, AT1G19270, AT4G32400, AT3G44880, AT5G13480, AT1G26830, AT1…	915	452	13998	1.6246	0.784116	0.0467773	1.6654
GOTERM_BP_FAT	GO:0003006~reproductive developmental process	76	5.13514	0.00111165	AT2G26830, AT4G02570, AT1G78580, AT4G27630, AT1G79280, AT2G45190, AT1G22770, AT2G36910, AT4G23750, AT3G59420, AT4G36930, AT4G31820, AT5G63420, AT1G15750, AT2G23380, AT4G26300, AT5G23940, AT3G15030, AT2G28350, AT1G17110, AT2G21970, AT1G67990, AT5G16715, AT5G56030, AT4G38430, AT1G69040, AT4G32551, AT5G46210, AT3G19580, AT2G43790, AT5G64667, AT4G38630, AT5G49360, AT3G57870, AT5G27740, AT2G31530, AT4…	915	807	13998	1.44074	0.815394	0.0471257	1.83386
GOTERM_BP_FAT	GO:0048316~seed development	42	2.83784	0.00987691	AT3G57870, AT2G26830, AT4G02570, AT5G27740, AT1G78580, AT2G31530, AT2G25660, AT4G28210, AT1G14610, AT1G63700, AT3G02130, AT5G48160, AT1G19270, AT1G80260, AT4G32400, AT4G23750, AT3G59420, AT5G13480, AT4G31820, AT5G63420, AT1G15750, AT1G26830, AT4G22970, AT1G55250, AT4G26300, AT5G23940, AT2G21470, AT3G54420, AT5G27540, AT3G15030, AT5G15540, AT5G16715, AT1G67990, AT1G69040, AT4G36920, AT5G46210, AT3…	915	432	13998	1.48734	1	0.17995	15.2255
GOTERM_BP_FAT	GO:0009793~embryonic development ending in seed dormancy	35	2.36486	0.0286314	AT3G57870, AT2G26830, AT4G02570, AT1G78580, AT5G27740, AT2G31530, AT2G25660, AT4G28210, AT1G14610, AT1G63700, AT3G02130, AT5G48160, AT1G80260, AT4G32400, AT3G59420, AT4G23750, AT4G31820, AT5G13480, AT5G63420, AT1G15750, AT1G26830, AT4G22970, AT4G26300, AT5G23940, AT2G21470, AT3G54420, AT5G27540, AT3G15030, AT5G15540, AT5G16715, AT1G69040, AT5G46210, AT3G19580, AT1G48850, AT1G50030, AT1G69780	915	372	13998	1.43936	1	0.337934	38.3316
Annotation Cluster 9	Enrichment Score: 2.821892992609081
Category	Term	Count	%	PValue	Genes	List Total	Pop Hits	Pop Total	Fold Enrichment	Bonferroni	Benjamini	FDR
GOTERM_BP_FAT	GO:0010033~response to organic substance	125	8.44595	3.72492e-08	AT4G17500, AT4G26850, AT5G51190, AT3G09600, AT4G23810, AT5G63160, AT2G36910, AT1G27730, AT2G29420, AT1G15750, AT2G18790, AT3G08550, AT3G57530, AT1G80840, AT3G56400, AT5G07580, AT3G18710, AT2G14960, AT2G43790, AT4G38630, AT5G13930, AT1G52340, AT5G55120, AT4G03550, AT2G01830, AT4G29130, AT1G53910, AT3G11820, AT1G68840, AT1G14920, AT1G42970, AT2G45210, AT3G61890, AT2G46400, AT4G17230, AT4G38620, AT3…	915	1176	13998	1.6261	5.65799e-05	8.08303e-06	6.1985e-05
GOTERM_BP_FAT	GO:0009737~response to abscisic acid stimulus	35	2.36486	0.000468001	AT3G57870, AT5G59320, AT4G27630, AT3G09600, AT2G17290, AT1G72770, AT1G14920, AT3G11820, AT3G61890, AT4G21410, AT3G45640, AT4G04020, AT1G27730, AT4G38620, AT2G46830, AT1G12420, AT2G26980, AT3G57530, AT3G08550, AT2G47190, AT2G28350, AT3G20310, AT4G33950, AT1G01060, AT2G05710, AT5G51990, AT2G46680, AT5G53160, AT4G01370, AT4G22200, AT3G19580, AT4G37260, AT2G43790, AT4G38630, AT1G22640	915	285	13998	1.87875	0.508877	0.0259918	0.775941
GOTERM_BP_FAT	GO:0009719~response to endogenous stimulus	88	5.94595	0.00164436	AT5G59320, AT4G02570, AT4G27630, AT4G17500, AT4G26850, AT5G51190, AT1G74100, AT2G17290, AT3G09600, AT1G72770, AT3G10520, AT1G74670, AT4G19700, AT5G63160, AT2G36910, AT4G23750, AT3G59420, AT2G34600, AT4G37760, AT1G27730, AT1G15750, AT5G67480, AT3G61460, AT2G18790, AT1G12420, AT2G04240, AT2G26980, AT1G14000, AT3G08550, AT2G47190, AT3G57530, AT2G28350, AT5G57560, AT3G56400, AT1G19210, AT5G07580, AT2…	915	975	13998	1.38078	0.917902	0.0605831	2.70142
GOTERM_BP_FAT	GO:0009725~response to hormone stimulus	79	5.33784	0.00726904	AT5G59320, AT4G02570, AT4G27630, AT4G17500, AT5G51190, AT2G17290, AT3G09600, AT1G72770, AT3G10520, AT1G74670, AT4G19700, AT5G63160, AT2G36910, AT4G23750, AT3G59420, AT1G27730, AT1G15750, AT5G67480, AT3G61460, AT1G12420, AT2G04240, AT2G26980, AT1G14000, AT3G08550, AT2G47190, AT3G57530, AT2G28350, AT5G57560, AT1G19210, AT5G07580, AT2G34680, AT1G69040, AT5G46210, AT4G22200, AT3G19580, AT2G14960, AT3…	915	909	13998	1.32956	0.999985	0.152448	11.4323
GOTERM_BP_FAT	GO:0007242~intracellular signaling cascade	70	4.72973	0.00757069	AT4G02570, AT1G78580, AT4G17500, AT5G51190, AT2G17290, AT1G72770, AT1G74670, AT1G22770, AT2G36910, AT4G23750, AT5G22355, AT3G25070, AT2G18790, AT2G26980, AT1G14000, AT3G57530, AT2G28350, AT3G56400, AT1G19210, AT5G07580, AT5G60860, AT5G46210, AT5G02810, AT2G43790, AT4G16110, AT1G52340, AT4G03550, AT2G44690, AT2G01830, AT3G25890, AT3G25040, AT5G15410, AT1G12390, AT4G29130, AT1G53910, AT1G14920, AT1…	915	790	13998	1.35555	0.99999	0.156132	11.8791
GOTERM_BP_FAT	GO:0009755~hormone-mediated signaling	36	2.43243	0.105776	AT3G25890, AT2G01830, AT4G02570, AT4G17500, AT5G51190, AT2G17290, AT1G72770, AT1G53910, AT1G74670, AT1G14920, AT1G68840, AT4G23750, AT2G36910, AT5G10450, AT3G45640, AT3G16770, AT2G26980, AT1G15550, AT4G34410, AT1G14000, AT3G57530, AT2G28350, AT3G20310, AT5G47230, AT5G03730, AT1G19210, AT4G33950, AT5G07580, AT5G51990, AT5G10720, AT2G46680, AT5G53160, AT1G79460, AT5G46210, AT5G43700, AT4G16110	915	432	13998	1.27486	1	0.647202	84.4392
GOTERM_BP_FAT	GO:0032870~cellular response to hormone stimulus	36	2.43243	0.105776	AT3G25890, AT2G01830, AT4G02570, AT4G17500, AT5G51190, AT2G17290, AT1G72770, AT1G53910, AT1G74670, AT1G14920, AT1G68840, AT4G23750, AT2G36910, AT5G10450, AT3G45640, AT3G16770, AT2G26980, AT1G15550, AT4G34410, AT1G14000, AT3G57530, AT2G28350, AT3G20310, AT5G47230, AT5G03730, AT1G19210, AT4G33950, AT5G07580, AT5G51990, AT5G10720, AT2G46680, AT5G53160, AT1G79460, AT5G46210, AT5G43700, AT4G16110	915	432	13998	1.27486	1	0.647202	84.4392
Annotation Cluster 10	Enrichment Score: 2.813900678067199
Category	Term	Count	%	PValue	Genes	List Total	Pop Hits	Pop Total	Fold Enrichment	Bonferroni	Benjamini	FDR
SP_PIR_KEYWORDS	cell membrane	45	3.04054	2.1796e-05	AT4G03550, AT5G49630, AT4G27630, AT5G15410, AT2G37330, AT2G17290, AT3G24240, AT3G11820, AT1G27950, AT3G02130, AT2G16850, AT1G31420, AT4G00430, AT2G48010, AT2G36910, AT3G59420, AT4G13510, AT4G35180, AT5G10450, AT2G40540, AT2G30070, AT5G14420, AT1G05810, AT5G58140, AT4G16120, AT5G17420, AT3G16770, AT1G66250, AT3G51550, AT1G60160, AT1G31812, AT5G53130, AT5G09220, AT2G38940, AT1G61900, AT1G77380, AT5…	1455	414	26538	1.98252	0.00742662	0.000827916	0.0297034
UP_SEQ_FEATURE	topological domain:Cytoplasmic	55	3.71622	0.00911384	AT5G47910, AT4G32150, AT3G24240, AT1G16120, AT2G16850, AT4G00430, AT3G59420, AT4G35180, AT4G37250, AT1G21270, AT2G30070, AT3G63380, AT1G77210, AT5G17420, AT3G51550, AT5G53130, AT1G34580, AT3G21180, AT1G77380, AT4G03560, AT1G69040, AT1G70300, AT4G22200, AT5G27150, AT1G16240, AT3G51860, AT5G04930, AT5G65710, AT5G14880, AT1G63430, AT4G03550, AT5G49630, AT5G15410, AT2G47830, AT3G15990, AT3G11820, AT3…	557	626	8885	1.40149	0.999939	0.856439	13.5609
UP_SEQ_FEATURE	topological domain:Extracellular	39	2.63514	0.0182062	AT4G03550, AT5G49630, AT5G15410, AT5G47910, AT3G24240, AT3G15990, AT3G02130, AT1G16120, AT2G16850, AT1G31420, AT4G00430, AT2G48010, AT3G59420, AT4G35180, AT4G37250, AT4G21410, AT1G21270, AT2G21660, AT2G40540, AT2G30070, AT5G17420, AT3G51550, AT1G60160, AT5G53130, AT5G47850, AT5G09220, AT2G38940, AT2G24720, AT1G66150, AT1G77380, AT1G69040, AT1G70300, AT2G24520, AT3G55950, AT4G08850, AT3G51860, AT5…	557	429	8885	1.45014	1	0.829766	25.3574
Annotation Cluster 11	Enrichment Score: 2.5322538415553217
Category	Term	Count	%	PValue	Genes	List Total	Pop Hits	Pop Total	Fold Enrichment	Bonferroni	Benjamini	FDR
GOTERM_BP_FAT	GO:0019748~secondary metabolic process	52	3.51351	1.506e-05	AT5G09360, AT5G17050, AT1G74100, AT3G02360, AT4G27430, AT2G29420, AT2G47460, AT4G16740, AT2G18790, AT1G72680, AT2G04240, AT2G07050, AT5G61670, AT1G67990, AT1G59700, AT3G10230, AT5G42800, AT1G13700, AT1G08550, AT2G43790, AT4G16770, AT1G22640, AT1G43620, AT5G08640, AT5G13930, AT1G52340, AT5G44070, AT2G45400, AT3G02130, AT3G63170, AT3G27300, AT5G48930, AT3G10340, AT2G26310, AT2G21660, AT3G45640, AT2…	915	423	13998	1.88065	0.0226167	0.00207751	0.0250579
GOTERM_BP_FAT	GO:0009812~flavonoid metabolic process	12	0.810811	0.000997198	AT5G05270, AT4G27430, AT2G26310, AT5G42800, AT2G47460, AT1G71220, AT4G16770, AT2G45400, AT5G08640, AT5G13930, AT1G43620, AT3G63170	915	57	13998	3.22071	0.780302	0.0477113	1.64653
GOTERM_BP_FAT	GO:0009698~phenylpropanoid metabolic process	23	1.55405	0.00117922	AT5G09360, AT5G17050, AT5G44070, AT2G45400, AT3G02130, AT3G63170, AT5G48930, AT3G10340, AT4G27430, AT2G26310, AT2G21660, AT2G47460, AT1G72680, AT1G29690, AT4G24520, AT1G67990, AT5G05270, AT5G42800, AT2G30490, AT1G22640, AT4G16770, AT1G71220, AT1G43620, AT5G13930, AT5G08640	915	166	13998	2.11965	0.833423	0.047286	1.94431
GOTERM_BP_FAT	GO:0019438~aromatic compound biosynthetic process	27	1.82432	0.00173608	AT5G44070, AT2G26540, AT5G57850, AT2G45400, AT3G63170, AT5G48930, AT4G27430, AT2G26310, AT1G15710, AT3G45640, AT2G21660, AT1G11790, AT2G38470, AT2G47460, AT1G72680, AT1G29690, AT1G67990, AT5G05270, AT1G48850, AT5G38530, AT5G42800, AT2G30490, AT2G43790, AT5G54770, AT1G22640, AT4G16770, AT5G13930, AT5G08640, AT1G43620	915	215	13998	1.92119	0.928596	0.0609089	2.85006
GOTERM_BP_FAT	GO:0009813~flavonoid biosynthetic process	11	0.743243	0.00199941	AT5G05270, AT4G27430, AT2G26310, AT5G42800, AT2G47460, AT4G16770, AT2G45400, AT5G08640, AT5G13930, AT1G43620, AT3G63170	915	53	13998	3.17513	0.952172	0.0667612	3.27563
GOTERM_BP_FAT	GO:0009699~phenylpropanoid biosynthetic process	17	1.14865	0.0091424	AT5G44070, AT1G67990, AT2G45400, AT3G63170, AT5G48930, AT5G05270, AT4G27430, AT2G26310, AT2G21660, AT5G42800, AT2G30490, AT2G47460, AT1G22640, AT4G16770, AT5G08640, AT1G43620, AT5G13930, AT1G72680, AT1G29690	915	128	13998	2.03181	0.999999	0.171824	14.1729
GOTERM_BP_FAT	GO:0006575~cellular amino acid derivative metabolic process	28	1.89189	0.026584	AT5G09360, AT1G09240, AT5G17050, AT5G53120, AT5G44070, AT2G45400, AT3G02130, AT3G63170, AT5G48930, AT3G10340, AT4G27430, AT2G26310, AT2G21660, AT2G47460, AT1G72680, AT1G29690, AT3G28480, AT4G24520, AT1G67990, AT5G05270, AT5G38530, AT5G42800, AT2G30490, AT1G71220, AT1G22640, AT4G16770, AT5G13930, AT5G08640, AT1G43620, AT1G62960	915	280	13998	1.52984	1	0.325332	36.1327
GOTERM_BP_FAT	GO:0042398~cellular amino acid derivative biosynthetic process	21	1.41892	0.028583	AT1G09240, AT5G53120, AT5G44070, AT1G67990, AT2G45400, AT3G63170, AT5G48930, AT5G05270, AT4G27430, AT2G26310, AT2G21660, AT5G38530, AT5G42800, AT2G30490, AT2G47460, AT4G16770, AT1G22640, AT5G08640, AT5G13930, AT1G43620, AT1G62960, AT1G72680, AT1G29690	915	194	13998	1.65601	1	0.340035	38.2805
SP_PIR_KEYWORDS	flavonoid biosynthesis	4	0.27027	0.0379534	AT5G42800, AT2G47460, AT5G08640, AT5G13930	1455	14	26538	5.21119	0.999998	0.23253	40.9844
Annotation Cluster 12	Enrichment Score: 2.4079060108641785
Category	Term	Count	%	PValue	Genes	List Total	Pop Hits	Pop Total	Fold Enrichment	Bonferroni	Benjamini	FDR
GOTERM_BP_FAT	GO:0002252~immune effector process	7	0.472973	0.00294078	AT2G35980, AT2G35930, AT5G06320, AT2G22240, AT5G20320, AT5G43470, AT1G05460	915	23	13998	4.65602	0.988594	0.0795061	4.78271
GOTERM_BP_FAT	GO:0009615~response to virus	9	0.608108	0.00321376	AT5G09590, AT2G35980, AT5G35620, AT5G06320, AT2G22240, AT5G20320, AT5G43470, AT1G05460, AT3G12580	915	39	13998	3.53039	0.992475	0.0850639	5.21558
GOTERM_BP_FAT	GO:0051607~defense response to virus	6	0.405405	0.00632129	AT2G35980, AT5G06320, AT2G22240, AT5G20320, AT5G43470, AT1G05460	915	19	13998	4.83106	0.999934	0.141782	10.0147
Annotation Cluster 13	Enrichment Score: 2.383994353421954
Category	Term	Count	%	PValue	Genes	List Total	Pop Hits	Pop Total	Fold Enrichment	Bonferroni	Benjamini	FDR
GOTERM_MF_FAT	GO:0008943~glyceraldehyde-3-phosphate dehydrogenase activity	6	0.405405	5.74764e-05	AT1G79530, AT1G16300, AT2G24270, AT3G04120, AT3G26650, AT1G42970	974	8	14806	11.4009	0.0480105	0.0480105	0.0889735
INTERPRO	IPR006424:Glyceraldehyde-3-phosphate dehydrogenase, type I	5	0.337838	0.000423151	AT1G79530, AT1G16300, AT3G04120, AT3G26650, AT1G42970	1281	7	20885	11.6455	0.450111	0.450111	0.695715
GOTERM_MF_FAT	GO:0004365~glyceraldehyde-3-phosphate dehydrogenase (phosphorylating) activity	5	0.337838	0.00055251	AT1G79530, AT1G16300, AT3G04120, AT3G26650, AT1G42970	974	7	14806	10.858	0.376919	0.111544	0.852226
INTERPRO	IPR000173:Glyceraldehyde 3-phosphate dehydrogenase	5	0.337838	0.0013791	AT1G79530, AT1G16300, AT3G04120, AT3G26650, AT1G42970	1281	9	20885	9.05759	0.857728	0.62281	2.25072
PIR_SUPERFAMILY	PIRSF000149:GAP_DH	5	0.337838	0.00157444	AT1G79530, AT1G16300, AT3G04120, AT3G26650, AT1G42970	545	9	8556	8.72171	0.522405	0.522405	2.22352
PIR_SUPERFAMILY	PIRSF000149:glyceraldehyde-3-phosphate dehydrogenase	4	0.27027	0.00442238	AT1G16300, AT3G04120, AT3G26650, AT1G42970	545	6	8556	10.4661	0.874907	0.646315	6.12919
UP_SEQ_FEATURE	binding site:Glyceraldehyde 3-phosphate	3	0.202703	0.0112404	AT3G04120, AT3G26650, AT1G42970	557	3	8885	15.9515	0.999994	0.735882	16.4668
UP_SEQ_FEATURE	site:Activates thiol group during catalysis	3	0.202703	0.0112404	AT3G04120, AT3G26650, AT1G42970	557	3	8885	15.9515	0.999994	0.735882	16.4668
UP_SEQ_FEATURE	region of interest:Glyceraldehyde 3-phosphate binding	3	0.202703	0.0112404	AT3G04120, AT3G26650, AT1G42970	557	3	8885	15.9515	0.999994	0.735882	16.4668
GOTERM_BP_FAT	GO:0006096~glycolysis	12	0.810811	0.0132726	AT4G26270, AT1G79530, AT5G50850, AT3G22960, AT3G47520, AT1G16300, AT4G29130, AT1G01090, AT3G04120, AT3G26650, AT1G42970, AT5G08570	915	79	13998	2.3238	1	0.214645	19.936
GOTERM_MF_FAT	GO:0016620~oxidoreductase activity, acting on the aldehyde or oxo group of donors, NAD or NADP as acceptor	7	0.472973	0.0857977	AT1G79530, AT2G21660, AT1G16300, AT2G24270, AT3G04120, AT3G26650, AT1G42970	974	47	14806	2.26401	1	0.7847	75.0722
GOTERM_MF_FAT	GO:0051287~NAD or NADH binding	8	0.540541	0.118194	AT1G79530, AT1G79870, AT5G55760, AT1G16300, AT3G04120, AT3G26650, AT5G14590, AT1G42970	974	63	14806	1.93032	1	0.848769	85.7431
Annotation Cluster 14	Enrichment Score: 2.3215838229502066
Category	Term	Count	%	PValue	Genes	List Total	Pop Hits	Pop Total	Fold Enrichment	Bonferroni	Benjamini	FDR
SP_PIR_KEYWORDS	atp-binding	133	8.98649	4.30553e-05	AT3G45850, AT5G38260, AT3G47780, AT5G27470, AT3G24240, AT1G16120, AT2G32800, AT1G07150, AT4G35600, AT2G36910, AT5G52640, AT3G44200, AT4G24480, AT3G63380, AT5G58140, AT2G01440, AT1G04400, AT2G11520, AT4G26270, AT3G51550, AT5G40010, AT3G57530, AT2G28250, AT1G01540, AT2G46620, AT5G41340, AT5G04930, AT2G21590, AT2G43790, AT5G56890, AT2G01450, AT3G09010, AT1G73690, AT4G29130, AT3G14720, AT1G63700, AT1…	1455	1716	26538	1.41364	0.0146173	0.00133776	0.0586674
SP_PIR_KEYWORDS	nucleotide-binding	147	9.93243	4.3867e-05	AT3G45850, AT1G75780, AT5G38260, AT3G47780, AT5G27470, AT3G24240, AT1G16120, AT2G32800, AT1G50010, AT1G07150, AT4G35600, AT2G36910, AT5G52640, AT3G44200, AT4G24480, AT3G63380, AT5G58140, AT1G14830, AT1G04400, AT2G11520, AT4G26270, AT3G51550, AT5G40010, AT3G57530, AT2G28250, AT5G53130, AT1G01540, AT2G46620, AT5G04930, AT5G41340, AT2G21590, AT2G43790, AT5G56890, AT2G01450, AT3G09010, AT2G44690, AT1…	1455	1935	26538	1.38561	0.0148908	0.00124945	0.0597731
SP_PIR_KEYWORDS	serine/threonine-protein kinase	63	4.25676	0.000147507	AT3G25250, AT5G38260, AT1G61860, AT3G58690, AT2G17290, AT5G56040, AT3G24240, AT5G58940, AT1G16120, AT2G32800, AT1G07150, AT4G35600, AT5G47750, AT3G59420, AT1G25390, AT4G37250, AT1G21270, AT3G44200, AT4G24480, AT3G23340, AT4G00330, AT5G58140, AT2G11520, AT2G26980, AT3G50530, AT3G51550, AT1G14000, AT3G57530, AT2G28250, AT5G06740, AT1G01540, AT1G69040, AT2G43790, AT5G65710, AT5G56890, AT2G01450, AT1…	1455	701	26538	1.63918	0.0491997	0.00359717	0.200862
SP_PIR_KEYWORDS	kinase	77	5.2027	0.0010699	AT3G25250, AT3G14840, AT5G38260, AT2G26830, AT3G58690, AT5G05200, AT2G17290, AT5G56040, AT5G43020, AT3G24240, AT5G58940, AT1G16120, AT4G35600, AT5G47750, AT3G59420, AT1G25390, AT4G37250, AT1G21270, AT1G53570, AT3G44200, AT3G23340, AT5G58140, AT5G08570, AT2G26980, AT1G55810, AT3G51550, AT4G26270, AT3G50530, AT1G71697, AT3G57530, AT5G06740, AT1G01540, AT1G07110, AT1G69040, AT4G23740, AT5G58560, AT2…	1455	970	26538	1.44785	0.306568	0.0201335	1.44844
GOTERM_BP_FAT	GO:0006793~phosphorus metabolic process	111	7.5	0.00126781	AT3G14840, AT5G38260, AT1G22870, AT5G43020, AT3G24240, AT1G16120, AT2G32800, AT1G07150, AT4G35600, AT2G36350, AT3G02800, AT4G33920, AT3G44200, AT4G24480, AT5G58140, AT4G32260, AT2G18790, AT2G11520, AT3G51550, AT3G57530, AT2G28250, AT1G01540, AT4G32250, AT3G62260, AT2G43790, AT5G56890, AT2G01450, AT1G56145, AT3G09010, AT2G01830, AT1G73690, AT3G14720, AT1G63700, AT4G32300, AT5G07150, AT2G19130, AT5…	915	1274	13998	1.3329	0.85442	0.0494469	2.08893
GOTERM_BP_FAT	GO:0006796~phosphate metabolic process	110	7.43243	0.00178558	AT3G14840, AT5G38260, AT1G22870, AT5G43020, AT3G24240, AT1G16120, AT2G32800, AT1G07150, AT4G35600, AT2G36350, AT3G02800, AT4G33920, AT3G44200, AT4G24480, AT5G58140, AT4G32260, AT2G18790, AT2G11520, AT3G51550, AT3G57530, AT2G28250, AT1G01540, AT4G32250, AT3G62260, AT2G43790, AT5G56890, AT2G01450, AT1G56145, AT3G09010, AT2G01830, AT1G73690, AT3G14720, AT1G63700, AT4G32300, AT5G07150, AT2G19130, AT5…	915	1273	13998	1.32193	0.933776	0.0611814	2.93019
INTERPRO	IPR017442:Serine/threonine protein kinase-related	72	4.86486	0.00200026	AT3G25250, AT3G14840, AT5G38260, AT1G61860, AT3G58690, AT2G17290, AT1G22870, AT5G56040, AT5G43020, AT3G24240, AT5G58940, AT1G16120, AT2G32800, AT1G07150, AT4G35600, AT2G36350, AT5G47750, AT3G59420, AT1G25390, AT4G37250, AT1G21270, AT1G53570, AT3G44200, AT3G23340, AT4G00330, AT5G58140, AT2G11520, AT2G26980, AT1G14000, AT3G51550, AT3G50530, AT3G57530, AT2G28250, AT5G06740, AT1G01540, AT1G69040, AT4…	1281	820	20885	1.43154	0.94094	0.610569	3.24885
INTERPRO	IPR017441:Protein kinase, ATP binding site	63	4.25676	0.00359066	AT3G25250, AT5G38260, AT1G61860, AT4G27630, AT3G58690, AT5G05200, AT2G17290, AT5G56040, AT3G24240, AT5G58940, AT1G16120, AT2G32800, AT1G07150, AT4G35600, AT3G59420, AT1G25390, AT1G21270, AT1G53570, AT3G44200, AT4G24480, AT3G23340, AT4G00330, AT5G58140, AT2G11520, AT2G26980, AT3G50530, AT3G51550, AT1G14000, AT3G57530, AT2G28250, AT5G06740, AT1G01540, AT1G69040, AT4G23740, AT2G43790, AT5G65710, AT5…	1281	715	20885	1.43655	0.993797	0.638157	5.76094
INTERPRO	IPR008271:Serine/threonine protein kinase, active site	67	4.52703	0.00362592	AT3G25250, AT3G14840, AT5G38260, AT1G61860, AT3G58690, AT2G17290, AT5G56040, AT3G24240, AT5G58940, AT1G16120, AT2G32800, AT1G07150, AT4G35600, AT2G36350, AT5G47750, AT3G59420, AT1G25390, AT1G21270, AT3G44200, AT4G24480, AT3G23340, AT4G00330, AT5G58140, AT2G11520, AT2G26980, AT3G50530, AT3G51550, AT1G14000, AT3G57530, AT2G28250, AT5G06740, AT1G01540, AT1G69040, AT2G43790, AT5G56890, AT5G65710, AT2…	1281	770	20885	1.41863	0.9941	0.574911	5.81594
SMART	SM00220:S_TKc	27	1.82432	0.00364713	AT3G25250, AT1G57870, AT1G73690, AT2G17290, AT3G14720, AT1G63700, AT1G07150, AT5G47750, AT2G36350, AT3G44200, AT3G45640, AT1G53570, AT1G73460, AT5G58140, AT3G18040, AT2G26980, AT1G14000, AT3G50530, AT3G57530, AT3G25840, AT5G03730, AT5G35410, AT4G33950, AT4G01370, AT2G43790, AT1G67580, AT2G01450	447	256	7691	1.81468	0.444708	0.444708	4.32049
GOTERM_MF_FAT	GO:0001882~nucleoside binding	199	13.4459	0.00388177	AT3G45850, AT5G38260, AT3G47780, AT5G27470, AT5G47910, AT1G22870, AT5G43020, AT1G16120, AT4G35600, AT2G36910, AT5G52640, AT4G28570, AT1G37130, AT3G51550, AT2G28250, AT3G16565, AT5G53130, AT2G46620, AT5G16715, AT5G61460, AT4G32250, AT5G41340, AT5G04930, AT2G43790, AT5G56890, AT1G73690, AT1G03990, AT1G63700, AT1G53780, AT1G05460, AT5G07150, AT5G46280, AT4G00660, AT3G18040, AT4G16760, AT1G72280, AT5…	974	2536	14806	1.19284	0.96418	0.340423	5.84537
GOTERM_MF_FAT	GO:0030554~adenyl nucleotide binding	198	13.3784	0.00422885	AT3G45850, AT5G38260, AT3G47780, AT5G27470, AT5G47910, AT1G22870, AT5G43020, AT1G16120, AT4G35600, AT2G36910, AT5G52640, AT4G28570, AT1G37130, AT3G51550, AT2G28250, AT3G16565, AT5G53130, AT2G46620, AT5G16715, AT5G61460, AT4G32250, AT5G41340, AT5G04930, AT2G43790, AT5G56890, AT1G73690, AT1G03990, AT1G63700, AT1G53780, AT1G05460, AT5G07150, AT5G46280, AT4G00660, AT3G18040, AT4G16760, AT1G72280, AT5…	974	2528	14806	1.1906	0.973419	0.33173	6.35215
GOTERM_MF_FAT	GO:0001883~purine nucleoside binding	198	13.3784	0.00422885	AT3G45850, AT5G38260, AT3G47780, AT5G27470, AT5G47910, AT1G22870, AT5G43020, AT1G16120, AT4G35600, AT2G36910, AT5G52640, AT4G28570, AT1G37130, AT3G51550, AT2G28250, AT3G16565, AT5G53130, AT2G46620, AT5G16715, AT5G61460, AT4G32250, AT5G41340, AT5G04930, AT2G43790, AT5G56890, AT1G73690, AT1G03990, AT1G63700, AT1G53780, AT1G05460, AT5G07150, AT5G46280, AT4G00660, AT3G18040, AT4G16760, AT1G72280, AT5…	974	2528	14806	1.1906	0.973419	0.33173	6.35215
GOTERM_MF_FAT	GO:0005524~ATP binding	184	12.4324	0.00512974	AT3G45850, AT3G14840, AT5G38260, AT3G47780, AT5G27470, AT1G22870, AT5G43020, AT3G24240, AT2G22840, AT1G16120, AT2G32800, AT4G35600, AT1G07150, AT2G36350, AT4G28000, AT2G36910, AT5G52640, AT3G44200, AT4G24480, AT3G63380, AT5G58140, AT2G01440, AT5G18620, AT1G67120, AT1G04400, AT2G18790, AT2G11520, AT4G26270, AT3G51550, AT5G40010, AT3G57530, AT2G28250, AT3G16565, AT1G01540, AT5G16715, AT2G46620, AT5…	974	2340	14806	1.19531	0.987752	0.329823	7.65567
GOTERM_MF_FAT	GO:0032559~adenyl ribonucleotide binding	186	12.5676	0.00513154	AT3G45850, AT3G14840, AT5G38260, AT3G47780, AT5G27470, AT1G22870, AT5G43020, AT3G24240, AT2G22840, AT1G16120, AT2G32800, AT4G35600, AT1G07150, AT2G36350, AT4G28000, AT2G36910, AT5G52640, AT3G44200, AT4G24480, AT3G63380, AT5G58140, AT2G01440, AT5G18620, AT1G67120, AT1G04400, AT2G18790, AT2G11520, AT4G26270, AT3G51550, AT5G40010, AT3G57530, AT2G28250, AT3G16565, AT5G53130, AT1G01540, AT5G16715, AT2…	974	2368	14806	1.19402	0.987771	0.307185	7.65826
INTERPRO	IPR000719:Protein kinase, core	80	5.40541	0.00578343	AT3G25250, AT3G14840, AT5G38260, AT1G61860, AT3G58690, AT2G17290, AT1G22870, AT5G56040, AT5G43020, AT3G24240, AT5G58940, AT1G16120, AT2G32800, AT1G07150, AT4G35600, AT5G47750, AT2G36350, AT3G59420, AT1G25390, AT4G37250, AT1G21270, AT1G53570, AT3G24190, AT3G44200, AT4G24480, AT3G23340, AT4G00330, AT5G58140, AT2G11520, AT2G26980, AT1G14000, AT3G51550, AT3G50530, AT3G57530, AT2G28250, AT5G06740, AT1…	1281	970	20885	1.34463	0.999724	0.641011	9.12417
INTERPRO	IPR002290:Serine/threonine protein kinase	27	1.82432	0.00804072	AT3G25250, AT1G57870, AT1G73690, AT2G17290, AT3G14720, AT1G63700, AT1G07150, AT5G47750, AT2G36350, AT3G44200, AT3G45640, AT1G53570, AT1G73460, AT5G58140, AT3G18040, AT2G26980, AT1G14000, AT3G50530, AT3G57530, AT3G25840, AT5G03730, AT5G35410, AT4G33950, AT4G01370, AT2G43790, AT1G67580, AT2G01450	1281	256	20885	1.71953	0.999989	0.613499	12.4684
GOTERM_BP_FAT	GO:0006468~protein amino acid phosphorylation	90	6.08108	0.00842695	AT3G25250, AT3G14840, AT5G38260, AT1G61860, AT4G27630, AT3G58690, AT5G05200, AT2G17290, AT1G22870, AT5G56040, AT5G43020, AT3G24240, AT5G58940, AT1G16120, AT2G32800, AT1G07150, AT4G35600, AT5G60900, AT5G47750, AT2G36350, AT3G59420, AT1G25390, AT4G37250, AT1G21270, AT1G53570, AT3G44200, AT3G24190, AT4G24480, AT3G23340, AT4G00330, AT5G58140, AT3G25070, AT2G18790, AT2G11520, AT2G26980, AT1G14000, AT3…	915	1065	13998	1.29282	0.999997	0.163508	13.1358
UP_SEQ_FEATURE	active site:Proton acceptor	49	3.31081	0.0097731	AT3G25250, AT5G05200, AT2G17290, AT3G24240, AT1G16120, AT3G61220, AT4G35600, AT5G04900, AT3G59420, AT1G21270, AT3G44200, AT3G09640, AT5G58140, AT2G26980, AT2G07050, AT3G51550, AT4G26270, AT3G57530, AT1G01540, AT1G69040, AT3G47520, AT2G43790, AT5G65710, AT1G79600, AT2G01450, AT1G57870, AT1G73690, AT2G24270, AT3G14720, AT3G02130, AT3G27300, AT1G31420, AT2G48010, AT4G21410, AT3G45640, AT5G58390, AT2…	557	546	8885	1.43155	0.99997	0.823613	14.4718
UP_SEQ_FEATURE	domain:Protein kinase	40	2.7027	0.0106778	AT3G25250, AT1G57870, AT1G73690, AT2G17290, AT5G05200, AT3G14720, AT3G24240, AT1G16120, AT3G02130, AT4G35600, AT1G31420, AT2G48010, AT3G59420, AT4G37250, AT4G21410, AT1G21270, AT2G21660, AT3G45640, AT3G44200, AT5G58140, AT3G18040, AT2G26980, AT3G51550, AT3G57530, AT5G47850, AT1G01540, AT5G03730, AT5G35410, AT4G33950, AT1G66150, AT1G69040, AT4G01370, AT3G55950, AT4G08850, AT4G23740, AT5G41990, AT2…	557	427	8885	1.49429	0.999989	0.80321	15.7071
GOTERM_MF_FAT	GO:0004672~protein kinase activity	92	6.21622	0.0155774	AT3G25250, AT3G14840, AT5G38260, AT1G61860, AT4G27630, AT3G58690, AT5G05200, AT2G17290, AT1G22870, AT5G56040, AT5G43020, AT3G24240, AT5G58940, AT1G16120, AT2G32800, AT1G07150, AT4G35600, AT5G60900, AT5G47750, AT2G36350, AT1G68050, AT3G59420, AT1G25390, AT4G37250, AT1G21270, AT1G53570, AT3G44200, AT3G24190, AT4G24480, AT3G23340, AT4G00330, AT5G58140, AT1G16330, AT2G18790, AT2G11520, AT2G26980, AT1…	974	1110	14806	1.25992	0.999999	0.489293	21.5836
UP_SEQ_FEATURE	binding site:ATP	41	2.77027	0.0159643	AT3G25250, AT1G57870, AT1G73690, AT2G17290, AT5G05200, AT1G14610, AT3G14720, AT3G24240, AT3G02130, AT1G16120, AT1G08130, AT1G31420, AT4G35600, AT2G48010, AT3G59420, AT4G21410, AT1G21270, AT2G21660, AT3G45640, AT3G44200, AT5G58140, AT3G18040, AT1G04400, AT2G26980, AT3G51550, AT3G57530, AT5G47850, AT1G01540, AT5G03730, AT5G35410, AT4G33950, AT1G66150, AT1G69040, AT4G01370, AT3G55950, AT4G08850, AT4…	557	452	8885	1.44693	1	0.818386	22.5978
GOTERM_MF_FAT	GO:0017076~purine nucleotide binding	210	14.1892	0.0166626	AT3G45850, AT1G75780, AT5G38260, AT3G47780, AT5G27470, AT5G47910, AT1G22870, AT5G43020, AT1G16120, AT4G35600, AT1G50010, AT2G36910, AT5G52640, AT4G28570, AT1G37130, AT3G51550, AT2G28250, AT3G16565, AT5G53130, AT2G46620, AT5G16715, AT5G61460, AT4G32250, AT5G41340, AT5G04930, AT2G43790, AT5G56890, AT1G73690, AT1G03990, AT1G63700, AT1G53780, AT1G05460, AT5G07150, AT5G46280, AT4G00660, AT3G18040, AT4…	974	2785	14806	1.14623	0.999999	0.479927	22.9116
GOTERM_MF_FAT	GO:0032555~purine ribonucleotide binding	198	13.3784	0.0190355	AT3G45850, AT1G75780, AT5G38260, AT3G47780, AT5G27470, AT1G22870, AT5G43020, AT1G16120, AT4G35600, AT1G50010, AT2G36910, AT5G52640, AT3G51550, AT2G28250, AT3G16565, AT5G53130, AT2G46620, AT5G16715, AT5G61460, AT4G32250, AT5G41340, AT5G04930, AT2G43790, AT5G56890, AT1G73690, AT1G63700, AT1G53780, AT1G05460, AT5G07150, AT5G46280, AT4G00660, AT3G18040, AT5G62880, AT5G38830, AT3G25840, AT2G05710, AT3…	974	2621	14806	1.14836	1	0.510946	25.7428
GOTERM_MF_FAT	GO:0032553~ribonucleotide binding	198	13.3784	0.0190355	AT3G45850, AT1G75780, AT5G38260, AT3G47780, AT5G27470, AT1G22870, AT5G43020, AT1G16120, AT4G35600, AT1G50010, AT2G36910, AT5G52640, AT3G51550, AT2G28250, AT3G16565, AT5G53130, AT2G46620, AT5G16715, AT5G61460, AT4G32250, AT5G41340, AT5G04930, AT2G43790, AT5G56890, AT1G73690, AT1G63700, AT1G53780, AT1G05460, AT5G07150, AT5G46280, AT4G00660, AT3G18040, AT5G62880, AT5G38830, AT3G25840, AT2G05710, AT3…	974	2621	14806	1.14836	1	0.510946	25.7428
GOTERM_BP_FAT	GO:0016310~phosphorylation	95	6.41892	0.0217753	AT3G25250, AT3G14840, AT5G38260, AT1G61860, AT4G27630, AT3G58690, AT5G05200, AT2G17290, AT1G22870, AT5G56040, AT5G43020, AT3G24240, AT5G58940, AT1G16120, AT2G32800, AT1G07150, AT4G35600, AT5G60900, AT5G47750, AT2G36350, AT3G59420, AT1G25390, AT4G37250, AT1G21270, AT1G53570, AT3G44200, AT3G24190, AT4G24480, AT5G25450, AT3G23340, AT4G00330, AT5G58140, AT3G25070, AT4G32260, AT2G18790, AT2G11520, AT2…	915	1178	13998	1.23374	1	0.296736	30.6746
GOTERM_MF_FAT	GO:0004674~protein serine/threonine kinase activity	79	5.33784	0.0396529	AT3G25250, AT3G14840, AT5G38260, AT1G61860, AT3G58690, AT2G17290, AT1G22870, AT5G56040, AT5G43020, AT3G24240, AT5G58940, AT1G16120, AT2G32800, AT1G07150, AT4G35600, AT5G60900, AT2G36350, AT5G47750, AT3G59420, AT1G25390, AT4G37250, AT1G21270, AT1G53570, AT3G44200, AT4G24480, AT3G23340, AT4G00330, AT5G58140, AT1G16330, AT2G11520, AT2G26980, AT1G14000, AT3G51550, AT3G50530, AT3G57530, AT2G28250, AT5…	974	975	14806	1.23169	1	0.649894	46.5588
UP_SEQ_FEATURE	nucleotide phosphate-binding region:ATP	59	3.98649	0.0790448	AT3G25250, AT3G47780, AT5G27470, AT3G52310, AT5G05200, AT2G17290, AT3G24240, AT1G70610, AT1G16120, AT4G35600, AT3G59420, AT5G06530, AT1G21270, AT3G44200, AT5G58140, AT2G26980, AT3G51550, AT4G26270, AT3G57530, AT1G01540, AT1G69040, AT5G51070, AT3G03600, AT4G23740, AT4G34910, AT2G43790, AT5G65710, AT3G14460, AT1G79600, AT2G01450, AT1G73690, AT1G57870, AT3G14720, AT4G29130, AT3G02130, AT1G53780, AT1…	557	773	8885	1.21752	1	0.981079	73.0361
GOTERM_MF_FAT	GO:0000166~nucleotide binding	237	16.0135	0.0961998	AT3G45850, AT1G75780, AT5G38260, AT3G47780, AT5G27470, AT5G47910, AT1G22870, AT5G43020, AT1G16120, AT1G50010, AT4G35600, AT2G36910, AT5G52640, AT4G28570, AT1G37130, AT3G51550, AT2G28250, AT3G16565, AT5G53130, AT5G16715, AT2G46620, AT5G61460, AT4G32250, AT3G06880, AT5G46250, AT5G41340, AT5G04930, AT2G43790, AT5G56890, AT3G05090, AT1G73690, AT1G03990, AT1G63700, AT1G53780, AT1G05460, AT1G42970, AT5…	974	3333	14806	1.08092	1	0.810816	79.1206
Annotation Cluster 15	Enrichment Score: 2.083529111327049
Category	Term	Count	%	PValue	Genes	List Total	Pop Hits	Pop Total	Fold Enrichment	Bonferroni	Benjamini	FDR
GOTERM_CC_FAT	GO:0005774~vacuolar membrane	14	0.945946	0.00108654	AT4G32150, AT2G23150, AT5G35410, AT3G42050, AT2G01770, AT4G03560, AT1G30400, AT4G01840, AT5G27150, AT2G47600, AT3G51860, AT1G77140, AT5G13930, AT3G18440	846	80	13779	2.85027	0.275938	0.0265478	1.44004
GOTERM_CC_FAT	GO:0044437~vacuolar part	14	0.945946	0.00153972	AT4G32150, AT2G23150, AT5G35410, AT3G42050, AT2G01770, AT4G03560, AT1G30400, AT4G01840, AT5G27150, AT2G47600, AT3G51860, AT1G77140, AT5G13930, AT3G18440	846	83	13779	2.74724	0.36723	0.0345912	2.03496
GOTERM_CC_FAT	GO:0000325~plant-type vacuole	10	0.675676	0.0288816	AT1G30400, AT4G01840, AT5G27150, AT3G51860, AT1G77140, AT5G35410, AT3G42050, AT5G13930, AT4G03560, AT3G18440	846	71	13779	2.29398	0.999834	0.326753	32.3639
GOTERM_CC_FAT	GO:0009705~plant-type vacuole membrane	6	0.405405	0.0958905	AT4G01840, AT3G51860, AT1G77140, AT5G35410, AT5G13930, AT3G18440	846	40	13779	2.44309	1	0.554769	73.9458
Annotation Cluster 16	Enrichment Score: 2.0002309462202787
Category	Term	Count	%	PValue	Genes	List Total	Pop Hits	Pop Total	Fold Enrichment	Bonferroni	Benjamini	FDR
GOTERM_BP_FAT	GO:0019685~photosynthesis, dark reaction	6	0.405405	0.00203058	AT1G32060, AT3G54050, AT3G53920, AT5G38430, AT3G26650, AT1G42970	915	15	13998	6.11934	0.954388	0.0663122	3.32589
SP_PIR_KEYWORDS	calvin cycle	5	0.337838	0.00311492	AT1G32060, AT3G54050, AT5G38430, AT3G26650, AT1G42970	1455	12	26538	7.59966	0.655949	0.0434831	4.16305
GOTERM_CC_FAT	GO:0010319~stromule	8	0.540541	0.00333681	AT1G32060, AT3G54050, AT4G04020, AT3G47520, AT5G06290, AT5G54770, AT3G26650, AT1G42970	846	33	13779	3.94842	0.629421	0.0684509	4.36161
GOTERM_BP_FAT	GO:0019253~reductive pentose-phosphate cycle	5	0.337838	0.0106594	AT1G32060, AT3G54050, AT5G38430, AT3G26650, AT1G42970	915	14	13998	5.4637	1	0.188361	16.3336
GOTERM_BP_FAT	GO:0015977~carbon utilization by fixation of carbon dioxide	5	0.337838	0.0378139	AT1G32060, AT3G54050, AT5G38430, AT3G26650, AT1G42970	915	20	13998	3.82459	1	0.386113	47.3473
KEGG_PATHWAY	ath00710:Carbon fixation in photosynthetic organisms	11	0.743243	0.117174	AT1G32060, AT5G19550, AT3G54050, AT3G47520, AT5G38430, AT5G44520, AT5G11520, AT1G43670, AT3G26650, AT1G42970, AT5G08570	217	75	2458	1.66132	0.999988	0.67829	74.2999
Annotation Cluster 17	Enrichment Score: 1.8720024999266427
Category	Term	Count	%	PValue	Genes	List Total	Pop Hits	Pop Total	Fold Enrichment	Bonferroni	Benjamini	FDR
GOTERM_BP_FAT	GO:0019318~hexose metabolic process	24	1.62162	0.000262297	AT4G26270, AT3G54050, AT3G61610, AT4G29130, AT5G44520, AT1G07110, AT1G72610, AT3G26650, AT3G27300, AT1G42970, AT3G02360, AT5G50850, AT1G79530, AT3G22960, AT4G23920, AT3G47520, AT1G16300, AT1G13700, AT4G39210, AT2G21590, AT3G04120, AT1G01090, AT1G43670, AT5G08570	915	159	13998	2.30919	0.328661	0.0179497	0.435586
GOTERM_BP_FAT	GO:0006006~glucose metabolic process	18	1.21622	0.00137749	AT4G26270, AT4G29130, AT5G44520, AT3G26650, AT3G27300, AT1G42970, AT3G02360, AT5G50850, AT1G79530, AT3G22960, AT3G47520, AT1G16300, AT1G13700, AT4G39210, AT2G21590, AT3G04120, AT1G01090, AT5G08570	915	116	13998	2.37388	0.876788	0.0522727	2.26771
GOTERM_BP_FAT	GO:0005996~monosaccharide metabolic process	24	1.62162	0.00217779	AT4G26270, AT3G54050, AT3G61610, AT4G29130, AT5G44520, AT1G07110, AT1G72610, AT3G26650, AT3G27300, AT1G42970, AT3G02360, AT5G50850, AT1G79530, AT3G22960, AT4G23920, AT3G47520, AT1G16300, AT1G13700, AT4G39210, AT2G21590, AT3G04120, AT1G01090, AT1G43670, AT5G08570	915	185	13998	1.98465	0.963545	0.0694624	3.56292
GOTERM_BP_FAT	GO:0044275~cellular carbohydrate catabolic process	20	1.35135	0.00281937	AT4G26270, AT5G44070, AT4G29130, AT5G44520, AT3G26650, AT3G27300, AT1G42970, AT3G02360, AT3G22960, AT5G50850, AT1G79530, AT1G59870, AT3G47520, AT1G16300, AT5G64860, AT1G13700, AT3G04120, AT1G01090, AT1G72680, AT1G14520, AT5G08570, AT1G29690	915	145	13998	2.11012	0.986277	0.079165	4.58958
GOTERM_BP_FAT	GO:0006007~glucose catabolic process	16	1.08108	0.00330825	AT4G26270, AT4G29130, AT5G44520, AT3G26650, AT3G27300, AT1G42970, AT3G02360, AT5G50850, AT1G79530, AT3G22960, AT3G47520, AT1G16300, AT1G13700, AT3G04120, AT1G01090, AT5G08570	915	105	13998	2.33118	0.993484	0.0859639	5.365
GOTERM_BP_FAT	GO:0046164~alcohol catabolic process	17	1.14865	0.00352017	AT4G26270, AT4G29130, AT5G44520, AT3G26650, AT3G27300, AT1G42970, AT3G02360, AT5G50850, AT1G79530, AT3G22960, AT3G47520, AT1G16300, AT1G13700, AT3G04120, AT1G01090, AT5G08570, AT1G14520	915	116	13998	2.242	0.995283	0.0896945	5.69928
GOTERM_BP_FAT	GO:0046365~monosaccharide catabolic process	16	1.08108	0.00362732	AT4G26270, AT4G29130, AT5G44520, AT3G26650, AT3G27300, AT1G42970, AT3G02360, AT5G50850, AT1G79530, AT3G22960, AT3G47520, AT1G16300, AT1G13700, AT3G04120, AT1G01090, AT5G08570	915	106	13998	2.30919	0.995994	0.0907826	5.86787
GOTERM_BP_FAT	GO:0019320~hexose catabolic process	16	1.08108	0.00362732	AT4G26270, AT4G29130, AT5G44520, AT3G26650, AT3G27300, AT1G42970, AT3G02360, AT5G50850, AT1G79530, AT3G22960, AT3G47520, AT1G16300, AT1G13700, AT3G04120, AT1G01090, AT5G08570	915	106	13998	2.30919	0.995994	0.0907826	5.86787
GOTERM_BP_FAT	GO:0006096~glycolysis	12	0.810811	0.0132726	AT4G26270, AT1G79530, AT5G50850, AT3G22960, AT3G47520, AT1G16300, AT4G29130, AT1G01090, AT3G04120, AT3G26650, AT1G42970, AT5G08570	915	79	13998	2.3238	1	0.214645	19.936
GOTERM_BP_FAT	GO:0016052~carbohydrate catabolic process	23	1.55405	0.0140492	AT5G44070, AT5G64570, AT4G29130, AT3G27300, AT1G42970, AT3G02360, AT5G50850, AT1G79530, AT3G22960, AT5G64860, AT1G72680, AT1G29690, AT5G08570, AT1G14520, AT4G26270, AT3G54420, AT5G18670, AT5G44520, AT3G26650, AT3G47520, AT1G59870, AT1G16300, AT1G13700, AT1G01090, AT3G04120	915	204	13998	1.72482	1	0.223413	20.9781
KEGG_PATHWAY	ath01070:Biosynthesis of plant hormones	38	2.56757	0.0200948	AT1G58440, AT4G29130, AT4G34640, AT5G11520, AT3G27300, AT1G42970, AT3G10340, AT3G02360, AT1G79530, AT5G50850, AT5G47770, AT4G37760, AT5G40650, AT4G36810, AT4G16760, AT5G08570, AT2G07050, AT4G26270, AT5G19550, AT5G44520, AT2G05710, AT5G49460, AT3G26650, AT1G79460, AT3G10230, AT1G48850, AT5G38530, AT3G47520, AT3G01120, AT5G67030, AT1G16300, AT4G26900, AT1G13700, AT3G04120, AT1G01090, AT5G55070, AT5…	217	304	2458	1.4159	0.84233	0.602923	19.8526
KEGG_PATHWAY	ath01065:Biosynthesis of alkaloids derived from histidine and purine	23	1.55405	0.0262374	AT4G26270, AT1G18500, AT5G57850, AT4G29130, AT5G44520, AT2G05710, AT5G49460, AT3G26650, AT3G27300, AT1G42970, AT3G02360, AT1G79530, AT5G50850, AT3G47520, AT1G16300, AT4G26900, AT1G13700, AT3G04120, AT5G55070, AT1G01090, AT5G40650, AT5G14590, AT5G08570	217	164	2458	1.58857	0.911032	0.55358	25.163
KEGG_PATHWAY	ath01066:Biosynthesis of alkaloids derived from terpenoid and polyketide	22	1.48649	0.0267963	AT4G26270, AT1G58440, AT4G29130, AT2G05710, AT4G34640, AT5G49460, AT3G26650, AT1G42970, AT5G50850, AT1G79530, AT1G07420, AT5G47770, AT3G47520, AT1G16300, AT4G37760, AT3G04120, AT5G55070, AT1G01090, AT5G40650, AT5G14590, AT4G36810, AT5G08570	217	155	2458	1.60773	0.915561	0.460942	25.6299
KEGG_PATHWAY	ath01062:Biosynthesis of terpenoids and steroids	26	1.75676	0.0272959	AT1G58440, AT4G29130, AT4G34640, AT1G42970, AT1G79530, AT5G50850, AT5G47770, AT4G37760, AT5G40650, AT4G36810, AT5G08570, AT2G07050, AT4G26270, AT2G05710, AT5G49460, AT3G26650, AT1G79460, AT3G10230, AT3G47520, AT1G16300, AT5G67030, AT5G55070, AT1G01090, AT3G04120, AT5G14590, AT1G52340	217	193	2458	1.52594	0.919416	0.395705	26.0451
KEGG_PATHWAY	ath01064:Biosynthesis of alkaloids derived from ornithine, lysine and nicotinic acid	23	1.55405	0.0297225	AT4G26270, AT5G19550, AT4G29130, AT2G05710, AT5G49460, AT5G11520, AT3G26650, AT1G42970, AT3G10340, AT5G50850, AT1G79530, AT5G18170, AT3G47520, AT1G16300, AT2G29260, AT3G04120, AT5G53970, AT5G55070, AT1G01090, AT5G40650, AT5G14590, AT4G33150, AT5G08570	217	166	2458	1.56943	0.9358	0.367216	28.0318
KEGG_PATHWAY	ath01063:Biosynthesis of alkaloids derived from shikimate pathway	23	1.55405	0.0472644	AT4G26270, AT5G57850, AT4G29130, AT2G05710, AT5G49460, AT2G20340, AT3G26650, AT1G42970, AT3G10340, AT5G50850, AT1G79530, AT1G48850, AT5G38530, AT3G47520, AT1G16300, AT2G30490, AT3G04120, AT5G53970, AT5G55070, AT1G01090, AT5G40650, AT5G14590, AT5G08570	217	174	2458	1.49727	0.987796	0.467105	41.0127
KEGG_PATHWAY	ath01061:Biosynthesis of phenylpropanoids	29	1.95946	0.0879079	AT3G54050, AT4G29130, AT5G11520, AT1G42970, AT3G10340, AT1G79530, AT5G50850, AT2G21660, AT5G58390, AT5G40650, AT1G43670, AT5G08570, AT4G26270, AT5G19550, AT2G05710, AT5G49460, AT3G26650, AT1G48850, AT5G38530, AT3G47520, AT1G16300, AT2G30490, AT3G04120, AT5G53970, AT5G55070, AT1G01090, AT5G13930, AT5G08640, AT5G14590	217	247	2458	1.32991	0.999769	0.605591	63.3271
SP_PIR_KEYWORDS	glycolysis	6	0.405405	0.14586	AT4G26270, AT5G50850, AT3G22960, AT4G29130, AT3G04120, AT5G08570	1455	51	26538	2.14579	1	0.486074	88.3384
KEGG_PATHWAY	ath00010:Glycolysis / Gluconeogenesis	11	0.743243	0.219019	AT4G26270, AT1G79530, AT5G50850, AT3G54050, AT1G77120, AT1G16300, AT4G29130, AT1G01090, AT3G04120, AT1G43670, AT5G08570	217	86	2458	1.44883	1	0.754871	93.2457
SP_PIR_KEYWORDS	pyruvate	4	0.27027	0.376458	AT5G50850, AT3G22960, AT1G01090, AT5G08570	1455	40	26538	1.82392	1	0.748593	99.84
Annotation Cluster 18	Enrichment Score: 1.8436362544641616
Category	Term	Count	%	PValue	Genes	List Total	Pop Hits	Pop Total	Fold Enrichment	Bonferroni	Benjamini	FDR
SP_PIR_KEYWORDS	ATP	15	1.01351	0.00176833	AT3G47780, AT1G61860, AT4G29130, AT5G03730, AT4G33950, AT5G42020, AT2G36910, AT4G01370, AT1G32060, AT3G45640, AT1G12430, AT2G19130, AT4G00660, AT2G43790, AT3G12580	1455	105	26538	2.6056	0.454092	0.0298118	2.38347
SP_PIR_KEYWORDS	phosphotransferase	15	1.01351	0.0135602	AT4G26270, AT1G61860, AT4G29130, AT4G33950, AT4G35600, AT5G47750, AT1G32060, AT4G01370, AT1G21270, AT3G45640, AT1G12430, AT4G24480, AT2G19130, AT2G43790, AT5G58140	1455	132	26538	2.07263	0.990621	0.105217	16.9799
SP_PIR_KEYWORDS	serine/threonine-specific protein kinase	5	0.337838	0.122817	AT4G01370, AT3G45640, AT1G12430, AT2G19130, AT2G43790	1455	35	26538	2.6056	1	0.449838	83.2379
Annotation Cluster 19	Enrichment Score: 1.8133504534679468
Category	Term	Count	%	PValue	Genes	List Total	Pop Hits	Pop Total	Fold Enrichment	Bonferroni	Benjamini	FDR
GOTERM_BP_FAT	GO:0009908~flower development	30	2.02703	0.000569708	AT1G79280, AT3G02130, AT1G19270, AT4G32980, AT5G15800, AT1G75520, AT1G22770, AT2G36910, AT3G44880, AT4G36930, AT5G51230, AT3G45640, AT4G31820, AT2G41370, AT2G23380, AT3G55510, AT2G28350, AT2G40300, AT1G17110, AT2G21970, AT4G18960, AT1G19180, AT5G56030, AT4G36920, AT4G32551, AT5G46210, AT1G11870, AT5G64667, AT2G43790, AT4G38630	915	232	13998	1.97824	0.579215	0.0294083	0.94382
GOTERM_BP_FAT	GO:0048437~floral organ development	17	1.14865	0.00677868	AT2G28350, AT2G21970, AT4G18960, AT1G79280, AT3G02130, AT1G19270, AT4G32980, AT5G15800, AT4G36920, AT2G36910, AT4G36930, AT3G45640, AT1G11870, AT2G41370, AT5G64667, AT2G43790, AT4G38630	915	124	13998	2.09736	0.999967	0.146963	10.7015
GOTERM_BP_FAT	GO:0048438~floral whorl development	14	0.945946	0.0204548	AT2G28350, AT2G21970, AT4G18960, AT1G79280, AT3G02130, AT1G19270, AT1G75520, AT5G15800, AT2G36910, AT3G45640, AT4G36930, AT1G11870, AT2G43790, AT4G38630	915	106	13998	2.02054	1	0.289104	29.1008
GOTERM_BP_FAT	GO:0048467~gynoecium development	9	0.608108	0.0254459	AT5G15800, AT1G75520, AT4G36930, AT3G45640, AT4G18960, AT1G11870, AT2G21970, AT2G43790, AT1G19270	915	55	13998	2.50337	1	0.32135	34.8786
GOTERM_BP_FAT	GO:0048440~carpel development	8	0.540541	0.0386376	AT5G15800, AT4G36930, AT3G45640, AT4G18960, AT1G11870, AT2G21970, AT2G43790, AT1G19270	915	49	13998	2.49769	1	0.390225	48.0925
GOTERM_BP_FAT	GO:0048569~post-embryonic organ development	19	1.28378	0.0427932	AT2G28350, AT2G21970, AT4G18960, AT1G79280, AT2G34680, AT3G02130, AT1G19270, AT1G69040, AT4G32980, AT5G15800, AT4G36920, AT3G59420, AT2G36910, AT4G36930, AT3G45640, AT1G11870, AT2G41370, AT5G64667, AT2G43790, AT4G38630	915	178	13998	1.63297	1	0.40978	51.7026
GOTERM_BP_FAT	GO:0048481~ovule development	6	0.405405	0.0609467	AT5G15800, AT3G45640, AT1G11870, AT2G21970, AT2G43790, AT1G19270	915	33	13998	2.78152	1	0.499511	64.8806
Annotation Cluster 20	Enrichment Score: 1.788223536560791
Category	Term	Count	%	PValue	Genes	List Total	Pop Hits	Pop Total	Fold Enrichment	Bonferroni	Benjamini	FDR
GOTERM_BP_FAT	GO:0006721~terpenoid metabolic process	16	1.08108	0.00165988	AT2G07050, AT2G04240, AT1G15550, AT5G61670, AT5G03730, AT1G79460, AT3G10230, AT5G67030, AT1G08550, AT5G23960, AT3G43600, AT4G16740, AT4G19230, AT2G18790, AT4G36810, AT1G52340	915	98	13998	2.49769	0.919818	0.059692	2.72659
GOTERM_BP_FAT	GO:0042214~terpene metabolic process	9	0.608108	0.00226393	AT2G04240, AT5G61670, AT3G10230, AT5G67030, AT5G23960, AT3G43600, AT2G18790, AT4G19230, AT1G52340	915	37	13998	3.72122	0.968025	0.0692134	3.70136
GOTERM_BP_FAT	GO:0006720~isoprenoid metabolic process	19	1.28378	0.00273714	AT2G07050, AT2G04240, AT1G15550, AT5G61670, AT5G03730, AT4G34640, AT1G79460, AT3G10230, AT5G47770, AT5G67030, AT1G78510, AT1G08550, AT5G23960, AT3G43600, AT4G16740, AT4G19230, AT2G18790, AT4G36810, AT1G52340	915	134	13998	2.16917	0.984446	0.0783924	4.45858
GOTERM_BP_FAT	GO:0051761~sesquiterpene metabolic process	7	0.472973	0.00294078	AT2G04240, AT5G67030, AT5G23960, AT3G43600, AT2G18790, AT4G19230, AT1G52340	915	23	13998	4.65602	0.988594	0.0795061	4.78271
GOTERM_BP_FAT	GO:0006714~sesquiterpenoid metabolic process	7	0.472973	0.00294078	AT2G04240, AT5G67030, AT5G23960, AT3G43600, AT2G18790, AT4G19230, AT1G52340	915	23	13998	4.65602	0.988594	0.0795061	4.78271
GOTERM_BP_FAT	GO:0043288~apocarotenoid metabolic process	6	0.405405	0.00632129	AT2G04240, AT5G67030, AT3G43600, AT2G18790, AT4G19230, AT1G52340	915	19	13998	4.83106	0.999934	0.141782	10.0147
GOTERM_BP_FAT	GO:0009687~abscisic acid metabolic process	6	0.405405	0.00632129	AT2G04240, AT5G67030, AT3G43600, AT2G18790, AT4G19230, AT1G52340	915	19	13998	4.83106	0.999934	0.141782	10.0147
GOTERM_BP_FAT	GO:0016114~terpenoid biosynthetic process	12	0.810811	0.0121161	AT1G79460, AT2G07050, AT1G15550, AT5G61670, AT3G10230, AT5G67030, AT5G03730, AT5G23960, AT3G43600, AT4G16740, AT4G36810, AT1G52340	915	78	13998	2.35359	1	0.202134	18.3601
GOTERM_BP_FAT	GO:0008299~isoprenoid biosynthetic process	15	1.01351	0.015249	AT2G07050, AT1G15550, AT5G61670, AT5G03730, AT4G34640, AT1G79460, AT3G10230, AT5G47770, AT5G67030, AT1G78510, AT5G23960, AT3G43600, AT4G16740, AT4G36810, AT1G52340	915	113	13998	2.03076	1	0.235318	22.5632
GOTERM_BP_FAT	GO:0046246~terpene biosynthetic process	6	0.405405	0.0245093	AT5G61670, AT3G10230, AT5G67030, AT5G23960, AT3G43600, AT1G52340	915	26	13998	3.53039	1	0.316646	33.8293
GOTERM_BP_FAT	GO:0008610~lipid biosynthetic process	38	2.56757	0.0323334	AT1G08510, AT1G58440, AT4G34640, AT1G01120, AT5G05580, AT3G11170, AT3G23530, AT5G47770, AT5G46850, AT1G77590, AT4G37760, AT5G23960, AT1G67730, AT5G60620, AT2G22240, AT4G16740, AT4G36810, AT4G16760, AT2G07050, AT1G15550, AT5G61670, AT5G03730, AT2G29980, AT1G79460, AT3G10230, AT5G20410, AT1G07420, AT5G17250, AT2G26640, AT5G58560, AT1G78510, AT5G67030, AT4G31780, AT3G43600, AT5G06090, AT5G16390, AT1…	915	415	13998	1.40081	1	0.35464	42.1282
GOTERM_BP_FAT	GO:0051762~sesquiterpene biosynthetic process	4	0.27027	0.0951969	AT5G67030, AT5G23960, AT3G43600, AT1G52340	915	17	13998	3.59961	1	0.620114	81.0752
GOTERM_BP_FAT	GO:0016106~sesquiterpenoid biosynthetic process	4	0.27027	0.0951969	AT5G67030, AT5G23960, AT3G43600, AT1G52340	915	17	13998	3.59961	1	0.620114	81.0752
KEGG_PATHWAY	ath00906:Carotenoid biosynthesis	5	0.337838	0.121292	AT3G10230, AT5G67030, AT1G08550, AT4G19230, AT1G52340	217	22	2458	2.57436	0.999992	0.656882	75.5769
GOTERM_BP_FAT	GO:0043289~apocarotenoid biosynthetic process	3	0.202703	0.206772	AT5G67030, AT3G43600, AT1G52340	915	13	13998	3.53039	1	0.811305	97.882
GOTERM_BP_FAT	GO:0009688~abscisic acid biosynthetic process	3	0.202703	0.206772	AT5G67030, AT3G43600, AT1G52340	915	13	13998	3.53039	1	0.811305	97.882
Annotation Cluster 21	Enrichment Score: 1.7788055782869328
Category	Term	Count	%	PValue	Genes	List Total	Pop Hits	Pop Total	Fold Enrichment	Bonferroni	Benjamini	FDR
GOTERM_MF_FAT	GO:0046873~metal ion transmembrane transporter activity	21	1.41892	0.00151891	AT1G80830, AT1G60160, AT5G15410, AT3G08650, AT5G53130, AT2G23150, AT3G21180, AT2G01770, AT4G03560, AT1G70300, AT4G22200, AT4G01840, AT3G52720, AT5G27150, AT1G59870, AT2G40540, AT2G30070, AT3G21580, AT3G63380, AT4G00900, AT5G14880	974	147	14806	2.1716	0.727788	0.22913	2.32655
SP_PIR_KEYWORDS	ion transport	24	1.62162	0.00290392	AT1G80830, AT1G60160, AT5G15410, AT5G53130, AT2G23150, AT3G42050, AT2G24720, AT5G47030, AT3G21180, AT4G03560, AT1G70300, AT3G62270, AT2G24520, AT4G01840, AT4G22200, AT3G52720, AT5G27150, AT2G40540, AT2G30070, AT3G51860, AT3G63380, AT4G00900, AT4G32260, AT5G14880	1455	224	26538	1.9542	0.630123	0.0442018	3.88621
GOTERM_BP_FAT	GO:0030001~metal ion transport	28	1.89189	0.00766399	AT1G80830, AT5G03380, AT3G56240, AT3G48970, AT4G01840, AT2G40540, AT2G30070, AT3G63380, AT1G60160, AT2G40300, AT5G53130, AT3G08650, AT5G66110, AT5G60800, AT2G23150, AT3G21180, AT4G16380, AT4G03560, AT1G70300, AT4G22200, AT5G27150, AT3G52720, AT2G47600, AT1G59870, AT3G51860, AT3G21580, AT4G00900, AT5G14880	915	252	13998	1.69982	0.999992	0.155802	12.0169
GOTERM_BP_FAT	GO:0006811~ion transport	45	3.04054	0.0208753	AT1G80830, AT5G49630, AT5G15410, AT5G03380, AT2G47830, AT5G47030, AT3G48970, AT3G56240, AT3G15990, AT3G62270, AT5G62290, AT4G13510, AT4G01840, AT2G40540, AT2G30070, AT3G63380, AT4G32260, AT5G17850, AT5G67500, AT1G60160, AT2G40300, AT5G53130, AT3G08650, AT2G38940, AT5G66110, AT5G60800, AT2G23150, AT2G24720, AT3G42050, AT3G21180, AT4G16380, AT4G03560, AT1G70300, AT2G24520, AT4G22200, AT3G52720, AT5…	915	493	13998	1.3964	1	0.291476	29.6055
GOTERM_BP_FAT	GO:0006812~cation transport	35	2.36486	0.0409882	AT1G80830, AT5G03380, AT2G47830, AT5G47030, AT3G48970, AT3G56240, AT4G01840, AT4G13510, AT2G40540, AT2G30070, AT3G63380, AT4G32260, AT5G17850, AT1G60160, AT2G40300, AT5G53130, AT3G08650, AT5G66110, AT5G60800, AT2G23150, AT3G42050, AT3G21180, AT4G16380, AT4G03560, AT1G70300, AT2G24520, AT4G22200, AT3G52720, AT5G27150, AT2G47600, AT1G59870, AT3G51860, AT3G21580, AT4G00900, AT5G14880	915	383	13998	1.39802	1	0.406128	50.1646
GOTERM_MF_FAT	GO:0022890~inorganic cation transmembrane transporter activity	23	1.55405	0.0510706	AT1G80830, AT1G60160, AT5G61310, AT2G23150, AT3G42050, AT5G47030, AT3G21180, AT2G01770, AT1G70300, AT4G03280, AT2G24520, AT4G13510, AT3G52720, AT5G27150, AT1G59870, AT2G40540, AT5G25450, AT2G30070, AT3G21580, AT3G63380, AT4G00900, AT4G32260, AT5G14880	974	231	14806	1.51354	1	0.712477	55.5948
GOTERM_BP_FAT	GO:0015672~monovalent inorganic cation transport	14	0.945946	0.239292	AT1G60160, AT5G53130, AT3G42050, AT5G47030, AT1G70300, AT2G24520, AT4G22200, AT4G01840, AT5G27150, AT2G40540, AT2G30070, AT3G51860, AT4G32260, AT5G14880	915	159	13998	1.34703	1	0.844797	98.9447
Annotation Cluster 22	Enrichment Score: 1.617251575957858
Category	Term	Count	%	PValue	Genes	List Total	Pop Hits	Pop Total	Fold Enrichment	Bonferroni	Benjamini	FDR
INTERPRO	IPR003527:MAP kinase, conserved site	6	0.405405	0.00613383	AT4G01370, AT3G45640, AT3G14720, AT2G43790, AT3G18040, AT2G01450	1281	20	20885	4.8911	0.999832	0.619389	9.65104
UP_SEQ_FEATURE	short sequence motif:TXY	6	0.405405	0.00665499	AT4G01370, AT3G45640, AT3G14720, AT2G43790, AT3G18040, AT2G01450	557	20	8885	4.78546	0.999156	0.905513	10.0829
GOTERM_MF_FAT	GO:0004707~MAP kinase activity	6	0.405405	0.0101946	AT4G01370, AT3G45640, AT3G14720, AT2G43790, AT3G18040, AT2G01450	974	21	14806	4.34321	0.999845	0.422017	14.6738
SP_PIR_KEYWORDS	serine/threonine-specific protein kinase	5	0.337838	0.122817	AT4G01370, AT3G45640, AT1G12430, AT2G19130, AT2G43790	1455	35	26538	2.6056	1	0.449838	83.2379
KEGG_PATHWAY	ath04650:Natural killer cell mediated cytotoxicity	4	0.27027	0.160411	AT4G01370, AT3G45640, AT2G43790, AT3G18430	217	16	2458	2.8318	1	0.679052	85.1343
Annotation Cluster 23	Enrichment Score: 1.5834534431426168
Category	Term	Count	%	PValue	Genes	List Total	Pop Hits	Pop Total	Fold Enrichment	Bonferroni	Benjamini	FDR
INTERPRO	IPR003855:K+ potassium transporter	5	0.337838	0.00642273	AT1G70300, AT1G60160, AT2G40540, AT2G30070, AT5G14880	1281	13	20885	6.27064	0.999889	0.59766	10.0833
INTERPRO	IPR018519:Potassium uptake protein, kup	5	0.337838	0.00642273	AT1G70300, AT1G60160, AT2G40540, AT2G30070, AT5G14880	1281	13	20885	6.27064	0.999889	0.59766	10.0833
SP_PIR_KEYWORDS	potassium transport	7	0.472973	0.00710537	AT1G70300, AT4G01840, AT4G22200, AT1G60160, AT2G40540, AT2G30070, AT5G14880	1455	32	26538	3.98982	0.912727	0.0780741	9.26167
PIR_SUPERFAMILY	PIRSF015612:barley probable potassium transport protein HAK1	5	0.337838	0.00728336	AT1G70300, AT1G60160, AT2G40540, AT2G30070, AT5G14880	545	13	8556	6.03811	0.967561	0.681075	9.90627
SP_PIR_KEYWORDS	potassium	8	0.540541	0.0134467	AT1G70300, AT4G01840, AT4G22200, AT1G60160, AT2G40540, AT2G30070, AT3G09640, AT5G14880	1455	47	26538	3.10454	0.990245	0.106783	16.8495
GOTERM_MF_FAT	GO:0030955~potassium ion binding	10	0.675676	0.0158085	AT1G70300, AT4G01840, AT4G22200, AT1G60160, AT3G22960, AT2G40540, AT2G30070, AT3G09640, AT5G14880, AT5G08570	974	60	14806	2.53354	0.999999	0.47771	21.8682
GOTERM_MF_FAT	GO:0031420~alkali metal ion binding	11	0.743243	0.0224293	AT1G70300, AT4G01840, AT4G22200, AT1G60160, AT3G22960, AT5G27150, AT2G40540, AT2G30070, AT3G09640, AT5G14880, AT5G08570	974	74	14806	2.25964	1	0.554735	29.6231
GOTERM_BP_FAT	GO:0006813~potassium ion transport	8	0.540541	0.0603924	AT1G70300, AT4G01840, AT4G22200, AT1G60160, AT5G53130, AT2G40540, AT2G30070, AT5G14880	915	54	13998	2.26642	1	0.498764	64.534
GOTERM_MF_FAT	GO:0015079~potassium ion transmembrane transporter activity	5	0.337838	0.0689183	AT1G70300, AT1G60160, AT2G40540, AT2G30070, AT5G14880	974	24	14806	3.16692	1	0.766686	66.9074
GOTERM_BP_FAT	GO:0015672~monovalent inorganic cation transport	14	0.945946	0.239292	AT1G60160, AT5G53130, AT3G42050, AT5G47030, AT1G70300, AT2G24520, AT4G22200, AT4G01840, AT5G27150, AT2G40540, AT2G30070, AT3G51860, AT4G32260, AT5G14880	915	159	13998	1.34703	1	0.844797	98.9447
GOTERM_MF_FAT	GO:0015077~monovalent inorganic cation transmembrane transporter activity	13	0.878378	0.376781	AT1G60160, AT5G61310, AT3G42050, AT5G47030, AT4G03280, AT1G70300, AT2G24520, AT5G27150, AT2G40540, AT2G30070, AT5G25450, AT5G14880, AT4G32260	974	162	14806	1.21985	1	0.97218	99.934
Annotation Cluster 24	Enrichment Score: 1.5188933063220322
Category	Term	Count	%	PValue	Genes	List Total	Pop Hits	Pop Total	Fold Enrichment	Bonferroni	Benjamini	FDR
SP_PIR_KEYWORDS	pyridoxal phosphate	13	0.878378	0.00203506	AT2G38400, AT5G19550, AT5G57850, AT5G11520, AT2G20340, AT3G08860, AT1G22020, AT3G01120, AT5G63570, AT1G36370, AT2G26080, AT1G62960, AT3G46970	1455	84	26538	2.82273	0.501774	0.032632	2.73838
GOTERM_MF_FAT	GO:0030170~pyridoxal phosphate binding	17	1.14865	0.00484214	AT2G38400, AT5G19550, AT4G26860, AT5G11520, AT2G20340, AT3G08860, AT5G38530, AT3G01120, AT1G22020, AT5G63570, AT3G61440, AT5G53970, AT1G36370, AT2G26080, AT1G62960, AT3G46970, AT3G04940	974	119	14806	2.1716	0.984313	0.339986	7.24139
GOTERM_MF_FAT	GO:0070279~vitamin B6 binding	17	1.14865	0.00484214	AT2G38400, AT5G19550, AT4G26860, AT5G11520, AT2G20340, AT3G08860, AT5G38530, AT3G01120, AT1G22020, AT5G63570, AT3G61440, AT5G53970, AT1G36370, AT2G26080, AT1G62960, AT3G46970, AT3G04940	974	119	14806	2.1716	0.984313	0.339986	7.24139
SP_PIR_KEYWORDS	Aminotransferase	8	0.540541	0.00730461	AT2G38400, AT5G19550, AT3G08860, AT5G57850, AT1G11860, AT5G53970, AT5G11520, AT1G62960	1455	42	26538	3.47413	0.918516	0.0776976	9.50952
GOTERM_MF_FAT	GO:0019842~vitamin binding	20	1.35135	0.013608	AT3G28480, AT2G38400, AT5G19550, AT4G26860, AT5G11520, AT2G20340, AT3G08860, AT5G38530, AT3G01120, AT1G22020, AT5G63570, AT3G61440, AT5G53970, AT5G08640, AT1G36370, AT2G26080, AT1G62960, AT3G46970, AT5G16390, AT3G04940	974	167	14806	1.82051	0.999992	0.460592	19.1186
INTERPRO	IPR015421:Pyridoxal phosphate-dependent transferase, major region, subdomain 1	12	0.810811	0.0231499	AT2G38400, AT5G19550, AT3G08860, AT3G01120, AT1G22020, AT5G63570, AT5G53970, AT5G11520, AT1G36370, AT2G20340, AT2G26080, AT1G62960	1281	91	20885	2.14993	1	0.840965	32.047
GOTERM_MF_FAT	GO:0008483~transaminase activity	9	0.608108	0.0238283	AT2G38400, AT5G19550, AT3G08860, AT5G57850, AT5G63570, AT1G11860, AT5G53970, AT5G11520, AT1G62960	974	54	14806	2.53354	1	0.547967	31.1668
KEGG_PATHWAY	ath00950:Isoquinoline alkaloid biosynthesis	4	0.27027	0.0505293	AT5G19550, AT5G53970, AT5G11520, AT2G20340	217	10	2458	4.53088	0.991071	0.445562	43.1794
GOTERM_MF_FAT	GO:0016769~transferase activity, transferring nitrogenous groups	9	0.608108	0.0819111	AT2G38400, AT5G19550, AT3G08860, AT5G57850, AT5G63570, AT1G11860, AT5G53970, AT5G11520, AT1G62960	974	69	14806	1.98277	1	0.782173	73.3795
GOTERM_MF_FAT	GO:0004069~L-aspartate:2-oxoglutarate aminotransferase activity	3	0.202703	0.0927448	AT5G19550, AT5G11520, AT1G62960	974	8	14806	5.70046	1	0.804783	77.8497
INTERPRO	IPR005814:Aminotransferase class-III	3	0.202703	0.101433	AT2G38400, AT3G08860, AT5G63570	1281	9	20885	5.43456	1	0.972628	82.8682
INTERPRO	IPR004838:Aminotransferases, class-I, pyridoxal-phosphate-binding site	3	0.202703	0.39408	AT5G19550, AT5G11520, AT1G62960	1281	22	20885	2.22323	1	0.998201	99.9742
INTERPRO	IPR004839:Aminotransferase, class I and II	4	0.27027	0.44747	AT5G19550, AT5G53970, AT5G11520, AT1G62960	1281	40	20885	1.63037	1	0.99902	99.9944
Annotation Cluster 25	Enrichment Score: 1.484069026127869
Category	Term	Count	%	PValue	Genes	List Total	Pop Hits	Pop Total	Fold Enrichment	Bonferroni	Benjamini	FDR
GOTERM_BP_FAT	GO:0016051~carbohydrate biosynthetic process	33	2.22973	0.000262765	AT4G03550, AT1G78580, AT4G23990, AT2G20810, AT3G54050, AT1G74100, AT2G30575, AT5G20830, AT5G63840, AT3G08900, AT1G42970, AT1G71070, AT1G32060, AT3G53920, AT1G55850, AT2G22240, AT5G17420, AT3G08550, AT1G11720, AT5G51460, AT3G28340, AT4G24010, AT1G72610, AT3G26650, AT1G03310, AT5G38430, AT4G39210, AT2G21590, AT1G71220, AT3G04120, AT1G24100, AT3G01180, AT5G03650	915	254	13998	1.98758	0.329139	0.0172065	0.436361
GOTERM_BP_FAT	GO:0009250~glucan biosynthetic process	14	0.945946	0.00103903	AT4G03550, AT3G08550, AT1G11720, AT4G23990, AT5G63840, AT4G24010, AT3G08900, AT1G03310, AT4G39210, AT2G21590, AT1G55850, AT3G01180, AT5G17420, AT5G03650	915	75	13998	2.85569	0.793839	0.0453821	1.71503
GOTERM_BP_FAT	GO:0006073~cellular glucan metabolic process	19	1.28378	0.00112971	AT4G03550, AT5G57550, AT3G08550, AT4G23990, AT1G11720, AT5G57560, AT4G03210, AT5G63840, AT4G24010, AT3G08900, AT4G25810, AT1G03310, AT5G64860, AT4G39210, AT2G21590, AT1G55850, AT3G01180, AT5G03650, AT5G17420	915	124	13998	2.3441	0.820395	0.0465748	1.86339
GOTERM_BP_FAT	GO:0044042~glucan metabolic process	19	1.28378	0.00959004	AT4G03550, AT5G57550, AT3G08550, AT4G23990, AT1G11720, AT5G57560, AT4G03210, AT5G63840, AT4G24010, AT3G08900, AT4G25810, AT1G03310, AT5G64860, AT4G39210, AT2G21590, AT1G55850, AT3G01180, AT5G03650, AT5G17420	915	151	13998	1.92496	1	0.177303	14.8158
GOTERM_BP_FAT	GO:0044264~cellular polysaccharide metabolic process	19	1.28378	0.0116353	AT4G03550, AT5G57550, AT3G08550, AT4G23990, AT1G11720, AT5G57560, AT4G03210, AT5G63840, AT4G24010, AT3G08900, AT4G25810, AT1G03310, AT5G64860, AT4G39210, AT2G21590, AT1G55850, AT3G01180, AT5G03650, AT5G17420	915	154	13998	1.88746	1	0.201511	17.6964
GOTERM_BP_FAT	GO:0034637~cellular carbohydrate biosynthetic process	22	1.48649	0.0118199	AT4G03550, AT3G08550, AT4G23990, AT1G11720, AT1G78580, AT5G51460, AT5G20830, AT1G74100, AT5G63840, AT4G24010, AT1G72610, AT3G08900, AT1G03310, AT4G39210, AT2G21590, AT2G22240, AT3G04120, AT1G55850, AT1G24100, AT3G01180, AT5G03650, AT5G17420	915	189	13998	1.78076	1	0.202096	17.9518
GOTERM_BP_FAT	GO:0033692~cellular polysaccharide biosynthetic process	14	0.945946	0.0164379	AT4G03550, AT3G08550, AT1G11720, AT4G23990, AT5G63840, AT4G24010, AT3G08900, AT1G03310, AT4G39210, AT2G21590, AT1G55850, AT3G01180, AT5G17420, AT5G03650	915	103	13998	2.07939	1	0.248812	24.1044
GOTERM_BP_FAT	GO:0019252~starch biosynthetic process	5	0.337838	0.0216836	AT1G11720, AT1G03310, AT4G39210, AT2G21590, AT5G03650	915	17	13998	4.49952	1	0.298302	30.5664
GOTERM_BP_FAT	GO:0000271~polysaccharide biosynthetic process	14	0.945946	0.0219447	AT4G03550, AT3G08550, AT1G11720, AT4G23990, AT5G63840, AT4G24010, AT3G08900, AT1G03310, AT4G39210, AT2G21590, AT1G55850, AT3G01180, AT5G17420, AT5G03650	915	107	13998	2.00165	1	0.296084	30.8741
GOTERM_BP_FAT	GO:0030244~cellulose biosynthetic process	7	0.472973	0.0350666	AT3G08550, AT4G23990, AT5G63840, AT4G24010, AT1G55850, AT3G08900, AT5G17420	915	38	13998	2.81812	1	0.370885	44.789
GOTERM_BP_FAT	GO:0005976~polysaccharide metabolic process	22	1.48649	0.049537	AT4G03550, AT5G57550, AT5G18670, AT3G54420, AT3G08550, AT4G23990, AT1G11720, AT5G64570, AT5G57560, AT4G03210, AT5G63840, AT4G24010, AT3G08900, AT4G25810, AT1G03310, AT5G64860, AT4G39210, AT2G21590, AT1G55850, AT3G01180, AT5G03650, AT5G17420	915	219	13998	1.53682	1	0.440246	57.0634
GOTERM_BP_FAT	GO:0009664~plant-type cell wall organization	10	0.675676	0.0670415	AT2G39700, AT3G08550, AT5G47820, AT2G28950, AT5G57560, AT3G03220, AT2G40610, AT2G03090, AT5G17420, AT1G31420	915	78	13998	1.96133	1	0.523994	68.487
GOTERM_BP_FAT	GO:0005982~starch metabolic process	6	0.405405	0.0677869	AT1G11720, AT1G03310, AT5G64860, AT4G39210, AT2G21590, AT5G03650	915	34	13998	2.69971	1	0.525563	68.9034
SP_PIR_KEYWORDS	starch biosynthesis	3	0.202703	0.100788	AT1G03310, AT4G39210, AT2G21590	1455	10	26538	5.47175	1	0.409369	76.4955
GOTERM_BP_FAT	GO:0030243~cellulose metabolic process	7	0.472973	0.249438	AT3G08550, AT4G23990, AT5G63840, AT4G24010, AT1G55850, AT3G08900, AT5G17420	915	65	13998	1.64752	1	0.85464	99.156
SP_PIR_KEYWORDS	cell wall	11	0.743243	0.373384	AT4G25810, AT5G57550, AT2G39700, AT1G78580, AT2G38540, AT2G28950, AT5G57560, AT3G03220, AT2G40610, AT4G03210, AT2G03090	1455	159	26538	1.26183	1	0.750943	99.8289
SP_PIR_KEYWORDS	cell wall biogenesis/degradation	16	1.08108	0.505853	AT4G03550, AT5G57550, AT2G39700, AT4G23990, AT2G38540, AT5G57560, AT2G28950, AT3G03220, AT4G03210, AT2G03090, AT4G24010, AT4G25810, AT4G07960, AT2G40610, AT1G55850, AT5G17420	1455	270	26538	1.08084	1	0.852416	99.9933
GOTERM_BP_FAT	GO:0045229~external encapsulating structure organization	18	1.21622	0.728552	AT4G03550, AT5G57550, AT2G39700, AT4G23990, AT2G38540, AT2G28950, AT5G57560, AT3G03220, AT4G03210, AT2G03090, AT4G24010, AT3G08900, AT4G25810, AT4G07960, AT2G40610, AT1G55850, AT5G17420, AT5G58100	915	293	13998	0.939831	1	0.994477	100
GOTERM_BP_FAT	GO:0007047~cell wall organization	17	1.14865	0.730605	AT4G03550, AT5G57550, AT2G39700, AT4G23990, AT2G38540, AT2G28950, AT5G57560, AT3G03220, AT4G03210, AT2G03090, AT4G24010, AT3G08900, AT4G25810, AT4G07960, AT2G40610, AT1G55850, AT5G17420	915	277	13998	0.938889	1	0.994568	100
Annotation Cluster 26	Enrichment Score: 1.4345765176484984
Category	Term	Count	%	PValue	Genes	List Total	Pop Hits	Pop Total	Fold Enrichment	Bonferroni	Benjamini	FDR
GOTERM_BP_FAT	GO:0055082~cellular chemical homeostasis	14	0.945946	0.00240216	AT1G80830, AT2G40300, AT2G23150, AT2G24720, AT3G56240, AT2G01770, AT3G17790, AT4G22200, AT1G21270, AT3G51860, AT1G62280, AT1G04400, AT2G18790, AT5G26820	915	82	13998	2.61192	0.974094	0.0718449	3.92313
GOTERM_BP_FAT	GO:0006873~cellular ion homeostasis	13	0.878378	0.00609015	AT1G80830, AT2G40300, AT2G23150, AT2G24720, AT3G56240, AT2G01770, AT3G17790, AT4G22200, AT3G51860, AT1G62280, AT1G04400, AT2G18790, AT5G26820	915	81	13998	2.45529	0.999907	0.139004	9.66579
GOTERM_BP_FAT	GO:0050801~ion homeostasis	14	0.945946	0.00790446	AT1G80830, AT2G40300, AT2G23150, AT2G24720, AT3G56240, AT2G01770, AT3G17790, AT4G22200, AT5G27150, AT3G51860, AT1G62280, AT1G04400, AT2G18790, AT5G26820	915	94	13998	2.27848	0.999994	0.158196	12.371
GOTERM_BP_FAT	GO:0019725~cellular homeostasis	26	1.75676	0.00798855	AT1G80830, AT2G32920, AT3G56240, AT5G06290, AT2G01770, AT3G02730, AT3G17790, AT5G62290, AT4G29670, AT1G21270, AT1G62280, AT2G18790, AT1G04400, AT5G26820, AT3G26060, AT5G42150, AT2G40300, AT2G23150, AT2G24720, AT3G03860, AT4G03520, AT2G30540, AT3G04780, AT4G22200, AT4G04610, AT3G51860	915	229	13998	1.73693	0.999995	0.157681	12.4945
GOTERM_BP_FAT	GO:0048878~chemical homeostasis	16	1.08108	0.0105731	AT1G80830, AT2G40300, AT2G23150, AT2G24720, AT3G56240, AT2G01770, AT3G17790, AT5G48930, AT4G22200, AT5G27150, AT1G21270, AT3G51860, AT1G62280, AT5G26820, AT1G04400, AT2G18790	915	119	13998	2.05692	1	0.189164	16.212
GOTERM_BP_FAT	GO:0042592~homeostatic process	28	1.89189	0.0245384	AT1G80830, AT2G32920, AT5G06290, AT3G56240, AT2G01770, AT3G02730, AT3G17790, AT5G48930, AT5G62290, AT4G29670, AT1G21270, AT1G62280, AT2G18790, AT1G04400, AT5G26820, AT3G26060, AT5G42150, AT2G40300, AT2G23150, AT2G24720, AT3G03860, AT4G03520, AT2G30540, AT3G04780, AT4G22200, AT4G04610, AT5G27150, AT3G51860	915	278	13998	1.54084	1	0.31435	33.8621
GOTERM_BP_FAT	GO:0055066~di-, tri-valent inorganic cation homeostasis	9	0.608108	0.0308342	AT2G40300, AT3G51860, AT2G23150, AT2G24720, AT3G56240, AT2G01770, AT2G18790, AT5G26820, AT1G04400	915	57	13998	2.41553	1	0.348579	40.618
GOTERM_BP_FAT	GO:0030003~cellular cation homeostasis	10	0.675676	0.034754	AT1G80830, AT2G40300, AT3G51860, AT2G23150, AT2G24720, AT3G56240, AT2G01770, AT2G18790, AT5G26820, AT1G04400	915	69	13998	2.21715	1	0.370729	44.4906
GOTERM_BP_FAT	GO:0055080~cation homeostasis	11	0.743243	0.0375664	AT1G80830, AT5G27150, AT2G40300, AT3G51860, AT2G23150, AT2G24720, AT3G56240, AT2G01770, AT2G18790, AT5G26820, AT1G04400	915	81	13998	2.07756	1	0.389151	47.1216
GOTERM_BP_FAT	GO:0030005~cellular di-, tri-valent inorganic cation homeostasis	8	0.540541	0.0424998	AT2G40300, AT3G51860, AT2G24720, AT3G56240, AT2G01770, AT2G18790, AT5G26820, AT1G04400	915	50	13998	2.44774	1	0.410071	51.4557
GOTERM_BP_FAT	GO:0055072~iron ion homeostasis	4	0.27027	0.0951969	AT2G40300, AT2G23150, AT2G01770, AT5G26820	915	17	13998	3.59961	1	0.620114	81.0752
GOTERM_BP_FAT	GO:0055065~metal ion homeostasis	6	0.405405	0.146779	AT1G80830, AT3G51860, AT2G23150, AT2G24720, AT2G18790, AT1G04400	915	43	13998	2.13465	1	0.732223	92.8744
GOTERM_BP_FAT	GO:0006875~cellular metal ion homeostasis	6	0.405405	0.146779	AT1G80830, AT3G51860, AT2G23150, AT2G24720, AT2G18790, AT1G04400	915	43	13998	2.13465	1	0.732223	92.8744
GOTERM_BP_FAT	GO:0006879~cellular iron ion homeostasis	3	0.202703	0.23143	AT2G40300, AT2G01770, AT5G26820	915	14	13998	3.27822	1	0.837559	98.7477
GOTERM_BP_FAT	GO:0055074~calcium ion homeostasis	4	0.27027	0.239211	AT3G51860, AT2G24720, AT2G18790, AT1G04400	915	26	13998	2.35359	1	0.845983	98.9428
GOTERM_BP_FAT	GO:0006874~cellular calcium ion homeostasis	4	0.27027	0.239211	AT3G51860, AT2G24720, AT2G18790, AT1G04400	915	26	13998	2.35359	1	0.845983	98.9428
Annotation Cluster 27	Enrichment Score: 1.4222166098809934
Category	Term	Count	%	PValue	Genes	List Total	Pop Hits	Pop Total	Fold Enrichment	Bonferroni	Benjamini	FDR
GOTERM_CC_FAT	GO:0009528~plastid inner membrane	9	0.608108	0.00819994	AT3G44880, AT3G11170, AT3G52720, AT5G62720, AT4G31780, AT3G63410, AT5G12470, AT5G16150, AT5G13630	846	48	13779	3.05386	0.91331	0.150433	10.404
SP_PIR_KEYWORDS	plastid inner membrane	5	0.337838	0.0120308	AT3G44880, AT3G11170, AT3G52720, AT4G31780, AT5G16150	1455	17	26538	5.36446	0.984069	0.105847	15.2082
GOTERM_CC_FAT	GO:0009706~chloroplast inner membrane	7	0.472973	0.0237912	AT3G44880, AT3G52720, AT5G62720, AT4G31780, AT3G63410, AT5G12470, AT5G13630	846	37	13779	3.08137	0.999216	0.300627	27.4774
GOTERM_CC_FAT	GO:0019866~organelle inner membrane	21	1.41892	0.0916799	AT2G22500, AT5G48970, AT1G61870, AT5G61310, AT5G62720, AT3G54110, AT5G12470, AT5G47030, AT5G16150, AT4G32400, AT3G44880, AT3G11170, AT3G52720, AT5G25450, AT4G31780, AT5G64210, AT3G63410, AT5G40650, AT5G13630, AT2G33820, AT5G59613	846	237	13779	1.44317	1	0.557791	72.2795
GOTERM_CC_FAT	GO:0042170~plastid membrane	10	0.675676	0.0946915	AT3G44880, AT3G11170, AT5G20410, AT3G52720, AT5G62720, AT4G31780, AT3G63410, AT5G12470, AT5G16150, AT5G13630	846	89	13779	1.83003	1	0.559879	73.481
GOTERM_CC_FAT	GO:0031969~chloroplast membrane	8	0.540541	0.143745	AT3G44880, AT5G20410, AT3G52720, AT5G62720, AT4G31780, AT3G63410, AT5G12470, AT5G13630	846	71	13779	1.83518	1	0.609615	87.3888
Annotation Cluster 28	Enrichment Score: 1.4069793219186837
Category	Term	Count	%	PValue	Genes	List Total	Pop Hits	Pop Total	Fold Enrichment	Bonferroni	Benjamini	FDR
GOTERM_MF_FAT	GO:0004040~amidase activity	4	0.27027	0.00255904	AT5G09420, AT1G08980, AT5G64440, AT5G07360	974	5	14806	12.161	0.888457	0.268995	3.89043
INTERPRO	IPR000120:Amidase signature enzyme	4	0.27027	0.00666926	AT5G09420, AT1G08980, AT5G64440, AT5G07360	1281	7	20885	9.31638	0.999922	0.576654	10.4506
GOTERM_MF_FAT	GO:0016884~carbon-nitrogen ligase activity, with glutamine as amido-N-donor	5	0.337838	0.0270396	AT5G09420, AT1G08980, AT3G47340, AT5G64440, AT5G07360	974	18	14806	4.22256	1	0.567434	34.5911
GOTERM_MF_FAT	GO:0016811~hydrolase activity, acting on carbon-nitrogen (but not peptide) bonds, in linear amides	7	0.472973	0.210457	AT3G16150, AT5G55760, AT5G09420, AT1G08980, AT5G64370, AT5G64440, AT5G07360	974	61	14806	1.7444	1	0.935004	97.4254
COG_ONTOLOGY	Translation, ribosomal structure and biogenesis	5	0.337838	0.950136	AT3G13440, AT5G09420, AT2G39140, AT5G64440, AT5G07360	191	101	2563	0.664299	1	0.997514	100
Annotation Cluster 29	Enrichment Score: 1.4043924260659215
Category	Term	Count	%	PValue	Genes	List Total	Pop Hits	Pop Total	Fold Enrichment	Bonferroni	Benjamini	FDR
SMART	SM00774:WRKY	10	0.675676	0.0244782	AT2G46400, AT1G80840, AT5G26170, AT3G56400, AT4G18170, AT2G38470, AT2G40750, AT4G30935, AT4G23810, AT4G11070	447	73	7691	2.35696	0.981501	0.863988	25.8861
INTERPRO	IPR003657:DNA-binding WRKY	10	0.675676	0.0338431	AT2G46400, AT1G80840, AT5G26170, AT3G56400, AT4G18170, AT2G38470, AT2G40750, AT4G30935, AT4G23810, AT4G11070	1281	73	20885	2.23338	1	0.879384	43.3295
UP_SEQ_FEATURE	DNA-binding region:WRKY	8	0.540541	0.0738878	AT2G46400, AT1G80840, AT5G26170, AT3G56400, AT4G18170, AT2G40750, AT4G23810, AT4G11070	557	59	8885	2.16292	1	0.982893	70.5298
Annotation Cluster 30	Enrichment Score: 1.3636225507917639
Category	Term	Count	%	PValue	Genes	List Total	Pop Hits	Pop Total	Fold Enrichment	Bonferroni	Benjamini	FDR
GOTERM_MF_FAT	GO:0016872~intramolecular lyase activity	4	0.27027	0.0313582	AT5G05270, AT2G26310, AT2G22240, AT3G63170	974	11	14806	5.52772	1	0.60954	38.9455
INTERPRO	IPR003466:Chalcone isomerase, subgroup	3	0.202703	0.0477256	AT5G05270, AT2G26310, AT3G63170	1281	6	20885	8.15183	1	0.929886	55.365
GOTERM_MF_FAT	GO:0045430~chalcone isomerase activity	3	0.202703	0.0542039	AT5G05270, AT2G26310, AT3G63170	974	6	14806	7.60062	1	0.715025	57.812
Annotation Cluster 31	Enrichment Score: 1.3601534804194908
Category	Term	Count	%	PValue	Genes	List Total	Pop Hits	Pop Total	Fold Enrichment	Bonferroni	Benjamini	FDR
GOTERM_BP_FAT	GO:0045088~regulation of innate immune response	8	0.540541	0.00663858	AT4G03550, AT3G25040, AT3G56400, AT1G02450, AT2G43790, AT1G71220, AT3G25070, AT3G11820	915	35	13998	3.49677	0.99996	0.146225	10.4917
GOTERM_BP_FAT	GO:0050778~positive regulation of immune response	6	0.405405	0.0376967	AT4G03550, AT3G25040, AT3G56400, AT2G43790, AT1G71220, AT3G25070	915	29	13998	3.16518	1	0.387675	47.2406
GOTERM_BP_FAT	GO:0002218~activation of innate immune response	6	0.405405	0.0376967	AT4G03550, AT3G25040, AT3G56400, AT2G43790, AT1G71220, AT3G25070	915	29	13998	3.16518	1	0.387675	47.2406
GOTERM_BP_FAT	GO:0045089~positive regulation of innate immune response	6	0.405405	0.0376967	AT4G03550, AT3G25040, AT3G56400, AT2G43790, AT1G71220, AT3G25070	915	29	13998	3.16518	1	0.387675	47.2406
GOTERM_BP_FAT	GO:0002684~positive regulation of immune system process	6	0.405405	0.0376967	AT4G03550, AT3G25040, AT3G56400, AT2G43790, AT1G71220, AT3G25070	915	29	13998	3.16518	1	0.387675	47.2406
GOTERM_BP_FAT	GO:0002253~activation of immune response	6	0.405405	0.0376967	AT4G03550, AT3G25040, AT3G56400, AT2G43790, AT1G71220, AT3G25070	915	29	13998	3.16518	1	0.387675	47.2406
GOTERM_BP_FAT	GO:0031349~positive regulation of defense response	6	0.405405	0.0484994	AT4G03550, AT3G25040, AT3G56400, AT2G43790, AT1G71220, AT3G25070	915	31	13998	2.96097	1	0.43566	56.2768
GOTERM_BP_FAT	GO:0048584~positive regulation of response to stimulus	7	0.472973	0.147616	AT1G22770, AT4G03550, AT3G25040, AT3G56400, AT2G43790, AT1G71220, AT3G25070	915	55	13998	1.94706	1	0.732474	92.9898
GOTERM_BP_FAT	GO:0010204~defense response signaling pathway, resistance gene-independent	3	0.202703	0.158546	AT3G25040, AT1G71220, AT3G25070	915	11	13998	4.17228	1	0.746618	94.3447
Annotation Cluster 32	Enrichment Score: 1.3199933695133936
Category	Term	Count	%	PValue	Genes	List Total	Pop Hits	Pop Total	Fold Enrichment	Bonferroni	Benjamini	FDR
SP_PIR_KEYWORDS	amino-acid biosynthesis	13	0.878378	0.0132534	AT1G18500, AT5G17920, AT3G13110, AT4G04610, AT1G48850, AT1G15710, AT1G11790, AT3G59890, AT3G01120, AT4G26900, AT3G61440, AT3G47340, AT3G04940	1455	106	26538	2.23688	0.989569	0.107808	16.6272
GOTERM_BP_FAT	GO:0046394~carboxylic acid biosynthetic process	39	2.63514	0.0167267	AT5G55120, AT1G18500, AT1G08510, AT1G29900, AT2G26540, AT4G26850, AT5G17920, AT1G01120, AT5G05580, AT3G11170, AT1G15710, AT3G59890, AT1G77590, AT1G11790, AT3G61440, AT1G67730, AT4G16760, AT1G14520, AT3G04940, AT1G15550, AT1G08980, AT5G03730, AT2G29980, AT1G79460, AT3G13110, AT4G04610, AT1G48850, AT1G07420, AT5G38530, AT2G26640, AT3G01120, AT5G67030, AT4G26900, AT3G43600, AT3G47340, AT5G53850, AT5…	915	408	13998	1.46234	1	0.250161	24.4744
GOTERM_BP_FAT	GO:0016053~organic acid biosynthetic process	39	2.63514	0.0167267	AT5G55120, AT1G18500, AT1G08510, AT1G29900, AT2G26540, AT4G26850, AT5G17920, AT1G01120, AT5G05580, AT3G11170, AT1G15710, AT3G59890, AT1G77590, AT1G11790, AT3G61440, AT1G67730, AT4G16760, AT1G14520, AT3G04940, AT1G15550, AT1G08980, AT5G03730, AT2G29980, AT1G79460, AT3G13110, AT4G04610, AT1G48850, AT1G07420, AT5G38530, AT2G26640, AT3G01120, AT5G67030, AT4G26900, AT3G43600, AT3G47340, AT5G53850, AT5…	915	408	13998	1.46234	1	0.250161	24.4744
GOTERM_BP_FAT	GO:0044271~nitrogen compound biosynthetic process	45	3.04054	0.0306827	AT1G18500, AT1G09240, AT1G50170, AT5G53120, AT1G26190, AT1G29900, AT2G26540, AT5G17920, AT5G57850, AT5G47030, AT4G27430, AT3G45640, AT1G15710, AT3G59890, AT1G11790, AT3G63380, AT2G38470, AT5G63570, AT3G61440, AT1G37130, AT5G13630, AT4G32260, AT3G04940, AT3G20330, AT1G08980, AT1G67990, AT3G42050, AT3G21180, AT2G24520, AT3G13110, AT4G04610, AT1G48850, AT3G52720, AT5G38530, AT3G21110, AT3G01120, AT4…	915	506	13998	1.36053	1	0.34971	40.4633
GOTERM_BP_FAT	GO:0009309~amine biosynthetic process	20	1.35135	0.0748276	AT1G18500, AT1G09240, AT1G29900, AT5G53120, AT5G17920, AT1G67990, AT3G13110, AT4G04610, AT1G48850, AT5G38530, AT1G15710, AT3G01120, AT3G59890, AT1G11790, AT4G26900, AT3G61440, AT3G47340, AT5G53850, AT3G04940, AT1G52340	915	204	13998	1.49984	1	0.554777	72.5891
GOTERM_BP_FAT	GO:0000097~sulfur amino acid biosynthetic process	7	0.472973	0.105534	AT3G13110, AT4G04610, AT3G01120, AT5G17920, AT3G61440, AT5G53850, AT3G04940	915	50	13998	2.14177	1	0.648573	84.369
GOTERM_BP_FAT	GO:0008652~cellular amino acid biosynthetic process	17	1.14865	0.147756	AT1G18500, AT1G29900, AT5G17920, AT3G13110, AT4G04610, AT1G48850, AT5G38530, AT1G15710, AT3G01120, AT3G59890, AT1G11790, AT4G26900, AT3G61440, AT3G47340, AT5G53850, AT3G04940, AT1G52340	915	184	13998	1.41344	1	0.730924	93.009
GOTERM_BP_FAT	GO:0000096~sulfur amino acid metabolic process	8	0.540541	0.207496	AT3G13110, AT4G04610, AT3G01120, AT5G17920, AT3G61440, AT5G53850, AT1G62960, AT3G04940	915	74	13998	1.65388	1	0.809571	97.914
Annotation Cluster 33	Enrichment Score: 1.3101719255511415
Category	Term	Count	%	PValue	Genes	List Total	Pop Hits	Pop Total	Fold Enrichment	Bonferroni	Benjamini	FDR
INTERPRO	IPR017955:Inositol monophosphatase/Fructose-1,6-bisphosphatase	3	0.202703	0.0207253	AT3G54050, AT1G43670, AT5G64380	1281	4	20885	12.2278	1	0.860938	29.2106
INTERPRO	IPR000146:Fructose-1,6-bisphosphatase	3	0.202703	0.0207253	AT3G54050, AT1G43670, AT5G64380	1281	4	20885	12.2278	1	0.860938	29.2106
SP_PIR_KEYWORDS	carbohydrate metabolism	8	0.540541	0.273201	AT3G54420, AT4G23920, AT3G54050, AT1G03310, AT1G43670, AT5G64380, AT3G46970, AT3G27300	1455	96	26538	1.51993	1	0.660587	98.7085
Annotation Cluster 34	Enrichment Score: 1.2496512018170474
Category	Term	Count	%	PValue	Genes	List Total	Pop Hits	Pop Total	Fold Enrichment	Bonferroni	Benjamini	FDR
GOTERM_BP_FAT	GO:0016311~dephosphorylation	15	1.01351	0.00101009	AT2G25620, AT5G39400, AT1G72770, AT1G22280, AT3G12620, AT2G42810, AT5G04540, AT3G01510, AT3G02800, AT4G33920, AT4G11240, AT2G30020, AT1G05000, AT3G62260, AT3G10940	915	84	13998	2.73185	0.784567	0.0454529	1.66765
GOTERM_BP_FAT	GO:0006470~protein amino acid dephosphorylation	12	0.810811	0.00602579	AT3G01510, AT2G25620, AT4G33920, AT4G11240, AT2G30020, AT5G39400, AT1G22280, AT1G72770, AT3G62260, AT3G12620, AT3G10940, AT2G42810	915	71	13998	2.58564	0.999897	0.139727	9.56841
GOTERM_MF_FAT	GO:0004721~phosphoprotein phosphatase activity	24	1.62162	0.00887856	AT3G50530, AT2G25620, AT2G01830, AT5G27930, AT5G39400, AT3G05640, AT1G22280, AT1G72770, AT3G12620, AT3G17790, AT2G42810, AT5G04540, AT1G69960, AT3G01510, AT3G02800, AT4G33920, AT4G11240, AT2G30020, AT1G05000, AT2G16430, AT3G62260, AT1G14700, AT3G10940, AT4G31770	974	206	14806	1.77102	0.999516	0.420323	12.8998
GOTERM_MF_FAT	GO:0016791~phosphatase activity	32	2.16216	0.0116717	AT2G25620, AT2G01830, AT5G27930, AT3G54050, AT1G72770, AT3G05640, AT3G12620, AT3G17790, AT3G01510, AT3G02800, AT4G33920, AT1G05000, AT2G16430, AT1G43670, AT4G31770, AT1G73010, AT3G50530, AT5G51460, AT5G39400, AT1G22280, AT2G39920, AT1G07110, AT2G42810, AT5G04540, AT1G69960, AT4G11240, AT2G30020, AT3G62260, AT1G14700, AT5G36700, AT3G10940, AT5G53850	974	308	14806	1.57935	0.999957	0.446315	16.6245
SP_PIR_KEYWORDS	protein phosphatase	13	0.878378	0.017382	AT2G25620, AT5G27930, AT1G72770, AT1G22280, AT3G05640, AT3G12620, AT2G42810, AT1G69960, AT4G33920, AT4G11240, AT2G30020, AT1G05000, AT3G62260	1455	110	26538	2.15554	0.997514	0.127414	21.2582
GOTERM_MF_FAT	GO:0004722~protein serine/threonine phosphatase activity	17	1.14865	0.04392	AT3G50530, AT2G25620, AT5G27930, AT3G05640, AT1G72770, AT1G22280, AT3G12620, AT3G17790, AT2G42810, AT1G69960, AT4G33920, AT4G11240, AT2G30020, AT3G62260, AT2G16430, AT1G14700, AT4G31770	974	153	14806	1.68903	1	0.666616	50.1202
SP_PIR_KEYWORDS	manganese	21	1.41892	0.059625	AT2G26980, AT5G20630, AT2G25620, AT5G27930, AT3G05640, AT1G22280, AT1G72770, AT3G12620, AT5G35410, AT1G72610, AT2G42810, AT5G66570, AT1G69960, AT1G28960, AT4G33920, AT4G11240, AT2G30020, AT3G62260, AT5G23960, AT4G16740, AT1G18300	1455	251	26538	1.52599	1	0.308477	56.7387
INTERPRO	IPR015655:Protein phosphatase 2C	9	0.608108	0.0776095	AT2G25620, AT4G33920, AT5G27930, AT2G30020, AT3G05640, AT1G22280, AT1G72770, AT3G62260, AT3G12620	1281	73	20885	2.01004	1	0.961668	73.6209
GOTERM_MF_FAT	GO:0000287~magnesium ion binding	30	2.02703	0.0797932	AT2G25620, AT5G27930, AT3G54050, AT1G72770, AT3G05640, AT3G12620, AT4G34640, AT4G29890, AT1G08130, AT4G33920, AT3G22960, AT3G63380, AT5G23960, AT1G43670, AT4G16740, AT5G08570, AT1G22280, AT3G21180, AT1G79460, AT1G28960, AT2G24520, AT3G52720, AT2G30020, AT1G70080, AT3G62260, AT5G04930, AT5G18070, AT4G00900, AT5G14590, AT1G18300	974	336	14806	1.35725	1	0.780086	72.4124
SMART	SM00331:PP2C_SIG	9	0.608108	0.0861082	AT2G25620, AT4G33920, AT5G27930, AT2G30020, AT3G05640, AT1G22280, AT1G72770, AT3G62260, AT3G12620	447	79	7691	1.96016	0.999999	0.873939	66.3251
SMART	SM00332:PP2Cc	9	0.608108	0.0861082	AT2G25620, AT4G33920, AT5G27930, AT2G30020, AT3G05640, AT1G22280, AT1G72770, AT3G62260, AT3G12620	447	79	7691	1.96016	0.999999	0.873939	66.3251
INTERPRO	IPR014045:Protein phosphatase 2C, N-terminal	9	0.608108	0.0931037	AT2G25620, AT4G33920, AT5G27930, AT2G30020, AT3G05640, AT1G22280, AT1G72770, AT3G62260, AT3G12620	1281	76	20885	1.9307	1	0.971008	80.0519
UP_SEQ_FEATURE	metal ion-binding site:Manganese 1; via carbonyl oxygen	9	0.608108	0.107303	AT2G25620, AT4G33920, AT5G27930, AT2G30020, AT3G05640, AT1G22280, AT1G72770, AT3G62260, AT3G12620	557	77	8885	1.86446	1	0.986392	83.5808
INTERPRO	IPR001932:Protein phosphatase 2C-related	9	0.608108	0.110238	AT2G25620, AT4G33920, AT5G27930, AT2G30020, AT3G05640, AT1G22280, AT1G72770, AT3G62260, AT3G12620	1281	79	20885	1.85738	1	0.972342	85.4368
INTERPRO	IPR000222:Protein phosphatase 2C, manganese/magnesium aspartate binding site	9	0.608108	0.116307	AT2G25620, AT4G33920, AT5G27930, AT2G30020, AT3G05640, AT1G22280, AT1G72770, AT3G62260, AT3G12620	1281	80	20885	1.83416	1	0.973743	86.9916
UP_SEQ_FEATURE	domain:PP2C-like	9	0.608108	0.119732	AT2G25620, AT4G33920, AT5G27930, AT2G30020, AT3G05640, AT1G22280, AT1G72770, AT3G62260, AT3G12620	557	79	8885	1.81726	1	0.988958	86.8648
UP_SEQ_FEATURE	metal ion-binding site:Manganese 1	9	0.608108	0.153941	AT2G25620, AT4G33920, AT5G27930, AT2G30020, AT3G05640, AT1G22280, AT1G72770, AT3G62260, AT3G12620	557	84	8885	1.70909	1	0.99168	93.0107
UP_SEQ_FEATURE	metal ion-binding site:Manganese 2	9	0.608108	0.161294	AT2G25620, AT4G33920, AT5G27930, AT2G30020, AT3G05640, AT1G22280, AT1G72770, AT3G62260, AT3G12620	557	85	8885	1.68899	1	0.990545	93.9173
GOTERM_CC_FAT	GO:0008287~protein serine/threonine phosphatase complex	7	0.472973	0.207177	AT2G25620, AT4G33920, AT2G30020, AT3G26020, AT1G72770, AT3G62260, AT3G12620	846	65	13779	1.75401	1	0.708073	95.484
PIR_SUPERFAMILY	PIRSF016975:Arabidopsis thaliana hypothetical protein F7A7.220	3	0.202703	0.222367	AT2G25620, AT2G30020, AT3G62260	545	14	8556	3.36409	1	0.999946	97.2377
GOTERM_MF_FAT	GO:0030145~manganese ion binding	21	1.41892	0.247286	AT2G26980, AT5G20630, AT2G25620, AT5G27930, AT3G05640, AT1G22280, AT1G72770, AT3G12620, AT5G35410, AT1G72610, AT2G42810, AT5G66570, AT1G69960, AT1G28960, AT4G33920, AT4G11240, AT2G30020, AT3G62260, AT5G23960, AT4G16740, AT1G18300	974	257	14806	1.24212	1	0.952144	98.7713
Annotation Cluster 35	Enrichment Score: 1.2067523377845355
Category	Term	Count	%	PValue	Genes	List Total	Pop Hits	Pop Total	Fold Enrichment	Bonferroni	Benjamini	FDR
UP_SEQ_FEATURE	metal ion-binding site:Iron-sulfur (2Fe-2S)	5	0.337838	0.00688613	AT4G03280, AT3G44880, AT2G27510, AT3G43600, AT4G29890	557	13	8885	6.1352	0.999341	0.839769	10.4153
SP_PIR_KEYWORDS	2Fe-2S	6	0.405405	0.0123057	AT4G03280, AT3G44880, AT2G27510, AT3G43600, AT4G29890, AT5G40650	1455	26	26538	4.20904	0.985515	0.102894	15.5292
UP_SEQ_FEATURE	domain:Rieske	3	0.202703	0.021551	AT4G03280, AT3G44880, AT4G29890	557	4	8885	11.9636	1	0.854049	29.3038
UP_SEQ_FEATURE	metal ion-binding site:Iron-sulfur (2Fe-2S); via pros nitrogen	3	0.202703	0.021551	AT4G03280, AT3G44880, AT4G29890	557	4	8885	11.9636	1	0.854049	29.3038
INTERPRO	IPR006058:2Fe-2S ferredoxin, iron-sulphur binding site	5	0.337838	0.0259792	AT2G22120, AT2G27510, AT4G22970, AT3G43600, AT5G40650	1281	19	20885	4.29044	1	0.858799	35.2216
GOTERM_MF_FAT	GO:0051537~2 iron, 2 sulfur cluster binding	6	0.405405	0.0557817	AT4G03280, AT3G44880, AT2G27510, AT3G43600, AT4G29890, AT5G40650	974	32	14806	2.85023	1	0.716292	58.8888
SP_PIR_KEYWORDS	iron-sulfur	8	0.540541	0.0560843	AT4G03280, AT3G44880, AT2G27510, AT2G05710, AT3G43600, AT4G29890, AT5G40650, AT5G50320	1455	63	26538	2.31609	1	0.297068	54.465
INTERPRO	IPR017941:Rieske [2Fe-2S] iron-sulphur domain	3	0.202703	0.121814	AT4G03280, AT3G44880, AT4G29890	1281	10	20885	4.8911	1	0.972646	88.266
UP_SEQ_FEATURE	domain:2Fe-2S ferredoxin-type	3	0.202703	0.170546	AT2G27510, AT3G43600, AT5G40650	557	12	8885	3.98788	1	0.990043	94.9018
INTERPRO	IPR001041:Ferredoxin	3	0.202703	0.326328	AT2G27510, AT3G43600, AT5G40650	1281	19	20885	2.57426	1	0.996233	99.852
GOTERM_MF_FAT	GO:0051536~iron-sulfur cluster binding	8	0.540541	0.390302	AT4G03280, AT3G44880, AT2G27510, AT2G05710, AT3G43600, AT4G29890, AT5G40650, AT5G50320	974	91	14806	1.33637	1	0.974852	99.953
GOTERM_MF_FAT	GO:0051540~metal cluster binding	8	0.540541	0.390302	AT4G03280, AT3G44880, AT2G27510, AT2G05710, AT3G43600, AT4G29890, AT5G40650, AT5G50320	974	91	14806	1.33637	1	0.974852	99.953
Annotation Cluster 36	Enrichment Score: 1.1798556995431508
Category	Term	Count	%	PValue	Genes	List Total	Pop Hits	Pop Total	Fold Enrichment	Bonferroni	Benjamini	FDR
GOTERM_BP_FAT	GO:0048827~phyllome development	22	1.48649	0.0257075	AT4G03550, AT3G50530, AT3G15030, AT5G39740, AT2G28350, AT2G40300, AT1G17110, AT5G67100, AT5G56030, AT5G24630, AT5G13300, AT2G22840, AT5G46210, AT4G23750, AT3G01140, AT5G27150, AT1G69780, AT4G31820, AT2G23380, AT4G38630, AT1G55250, AT5G23940	915	204	13998	1.64982	1	0.321484	35.1689
GOTERM_BP_FAT	GO:0048366~leaf development	20	1.35135	0.0317963	AT4G03550, AT3G50530, AT3G15030, AT5G39740, AT2G28350, AT2G40300, AT1G17110, AT5G67100, AT5G56030, AT5G24630, AT5G13300, AT2G22840, AT5G46210, AT3G01140, AT5G27150, AT1G69780, AT2G23380, AT4G38630, AT1G55250, AT5G23940	915	184	13998	1.66287	1	0.35483	41.5913
GOTERM_BP_FAT	GO:0048367~shoot development	26	1.75676	0.0718875	AT4G03550, AT5G39740, AT5G67100, AT5G24630, AT5G13300, AT1G63700, AT2G22840, AT4G23750, AT4G31820, AT4G13395, AT1G15750, AT2G23380, AT1G55250, AT5G23940, AT3G50530, AT3G15030, AT2G28350, AT2G40300, AT1G17110, AT5G56030, AT5G46210, AT3G01140, AT5G27150, AT1G69780, AT2G29125, AT4G38630	915	282	13998	1.41049	1	0.542292	71.103
GOTERM_BP_FAT	GO:0022621~shoot system development	26	1.75676	0.0790556	AT4G03550, AT5G39740, AT5G67100, AT5G24630, AT5G13300, AT1G63700, AT2G22840, AT4G23750, AT4G31820, AT4G13395, AT1G15750, AT2G23380, AT1G55250, AT5G23940, AT3G50530, AT3G15030, AT2G28350, AT2G40300, AT1G17110, AT5G56030, AT5G46210, AT3G01140, AT5G27150, AT1G69780, AT2G29125, AT4G38630	915	285	13998	1.39564	1	0.565686	74.6008
GOTERM_BP_FAT	GO:0009965~leaf morphogenesis	12	0.810811	0.0989189	AT4G03550, AT3G01140, AT3G50530, AT3G15030, AT5G39740, AT1G69780, AT5G67100, AT2G23380, AT5G13300, AT5G24630, AT1G55250, AT5G23940	915	109	13998	1.68422	1	0.630309	82.3298
GOTERM_BP_FAT	GO:0010016~shoot morphogenesis	14	0.945946	0.18137	AT4G03550, AT3G50530, AT3G15030, AT5G39740, AT5G67100, AT5G24630, AT5G13300, AT1G63700, AT3G01140, AT1G69780, AT1G15750, AT2G23380, AT1G55250, AT5G23940	915	150	13998	1.42785	1	0.784606	96.4213
Annotation Cluster 37	Enrichment Score: 1.165373038586219
Category	Term	Count	%	PValue	Genes	List Total	Pop Hits	Pop Total	Fold Enrichment	Bonferroni	Benjamini	FDR
GOTERM_BP_FAT	GO:0009626~plant-type hypersensitive response	10	0.675676	0.00217874	AT3G54420, AT3G03600, AT5G15410, AT3G45640, AT3G20600, AT2G43790, AT1G71220, AT3G25070, AT1G22070, AT5G43470	915	45	13998	3.39964	0.963597	0.0680646	3.56444
GOTERM_BP_FAT	GO:0034050~host programmed cell death induced by symbiont	10	0.675676	0.00255483	AT3G54420, AT3G03600, AT5G15410, AT3G45640, AT3G20600, AT2G43790, AT1G71220, AT3G25070, AT1G22070, AT5G43470	915	46	13998	3.32573	0.979468	0.074772	4.16752
SP_PIR_KEYWORDS	hypersensitive response	6	0.405405	0.0029893	AT3G03600, AT3G45640, AT2G43790, AT3G25070, AT1G22070, AT5G43470	1455	19	26538	5.75974	0.640798	0.0435399	3.99832
GOTERM_BP_FAT	GO:0006955~immune response	29	1.95946	0.0268288	AT1G29340, AT5G44070, AT5G15410, AT1G74100, AT5G36930, AT1G72840, AT1G05460, AT4G23810, AT3G44880, AT2G21660, AT3G45640, AT5G06320, AT2G22240, AT3G25070, AT1G22070, AT1G72680, AT1G29690, AT3G54420, AT3G56400, AT2G35930, AT5G17680, AT4G01370, AT2G35980, AT3G03600, AT3G20600, AT1G59870, AT1G27180, AT2G43790, AT1G71220, AT5G20320, AT5G43470	915	293	13998	1.51417	1	0.325258	36.3994
GOTERM_BP_FAT	GO:0045087~innate immune response	24	1.62162	0.130917	AT3G54420, AT5G15410, AT1G29340, AT1G74100, AT3G56400, AT5G36930, AT1G72840, AT1G05460, AT4G23810, AT5G17680, AT4G01370, AT3G44880, AT3G03600, AT2G21660, AT3G20600, AT3G45640, AT1G59870, AT1G27180, AT2G43790, AT1G71220, AT3G25070, AT1G22070, AT5G20320, AT5G43470	915	275	13998	1.33513	1	0.700063	90.3185
GOTERM_BP_FAT	GO:0008219~cell death	22	1.48649	0.157413	AT3G54420, AT1G29340, AT5G15410, AT5G44070, AT4G29130, AT5G36930, AT1G72840, AT5G17680, AT3G44880, AT3G03600, AT3G20600, AT3G45640, AT4G27190, AT3G14470, AT1G27180, AT2G43790, AT1G71220, AT3G25070, AT1G22070, AT3G14460, AT5G43470, AT1G72680, AT3G16770, AT1G29690	915	254	13998	1.32505	1	0.745721	94.2166
GOTERM_BP_FAT	GO:0016265~death	22	1.48649	0.157413	AT3G54420, AT1G29340, AT5G15410, AT5G44070, AT4G29130, AT5G36930, AT1G72840, AT5G17680, AT3G44880, AT3G03600, AT3G20600, AT3G45640, AT4G27190, AT3G14470, AT1G27180, AT2G43790, AT1G71220, AT3G25070, AT1G22070, AT3G14460, AT5G43470, AT1G72680, AT3G16770, AT1G29690	915	254	13998	1.32505	1	0.745721	94.2166
GOTERM_BP_FAT	GO:0012501~programmed cell death	19	1.28378	0.20682	AT3G54420, AT5G15410, AT1G29340, AT4G29130, AT5G36930, AT1G72840, AT5G17680, AT3G03600, AT3G20600, AT4G27190, AT3G45640, AT3G14470, AT1G27180, AT2G43790, AT1G71220, AT3G25070, AT1G22070, AT5G43470, AT3G14460	915	223	13998	1.30345	1	0.809897	97.8842
INTERPRO	IPR002182:NB-ARC	9	0.608108	0.713839	AT3G03600, AT4G27190, AT3G14470, AT1G27180, AT5G36930, AT1G72840, AT3G14460, AT5G43470, AT5G17680	1281	151	20885	0.971742	1	0.999946	100
GOTERM_BP_FAT	GO:0006915~apoptosis	10	0.675676	0.798558	AT3G03600, AT1G29340, AT4G27190, AT3G14470, AT1G27180, AT5G36930, AT1G72840, AT3G14460, AT5G43470, AT5G17680	915	172	13998	0.88944	1	0.997617	100
SP_PIR_KEYWORDS	Plant defense	27	1.82432	0.888351	AT3G25250, AT5G15410, AT4G17500, AT5G36930, AT1G72840, AT3G61220, AT2G34600, AT3G45640, AT3G14470, AT3G25070, AT1G22070, AT1G66250, AT3G20310, AT3G16720, AT5G47230, AT4G33950, AT1G19180, AT5G17680, AT4G01370, AT3G03600, AT4G27190, AT1G59870, AT1G27180, AT2G43790, AT1G30135, AT3G14460, AT5G43470	1455	585	26538	0.841808	1	0.989077	100
Annotation Cluster 38	Enrichment Score: 1.1370988163069098
Category	Term	Count	%	PValue	Genes	List Total	Pop Hits	Pop Total	Fold Enrichment	Bonferroni	Benjamini	FDR
INTERPRO	IPR004360:Glyoxalase/bleomycin resistance protein/dioxygenase	4	0.27027	0.0333058	AT1G08110, AT1G80160, AT1G15380, AT5G41650	1281	12	20885	5.43456	1	0.886457	42.8074
GOTERM_MF_FAT	GO:0004462~lactoylglutathione lyase activity	3	0.202703	0.0726435	AT1G08110, AT1G80160, AT1G15380	974	7	14806	6.51481	1	0.76179	68.8994
GOTERM_MF_FAT	GO:0016846~carbon-sulfur lyase activity	6	0.405405	0.16032	AT1G08110, AT3G61440, AT1G80160, AT5G53970, AT1G15380, AT1G62960	974	44	14806	2.0729	1	0.889152	93.3197
Annotation Cluster 39	Enrichment Score: 1.1128780272455638
Category	Term	Count	%	PValue	Genes	List Total	Pop Hits	Pop Total	Fold Enrichment	Bonferroni	Benjamini	FDR
SP_PIR_KEYWORDS	rna-directed dna polymerase	4	0.27027	0.0248834	AT3G25270, AT4G29090, AT3G09510, AT2G02650	1455	12	26538	6.07973	0.999819	0.16753	29.0679
INTERPRO	IPR015706:RNA-directed DNA polymerase (reverse transcriptase), related	5	0.337838	0.0801729	AT1G43760, AT3G25270, AT4G29090, AT3G09510, AT2G02650	1281	27	20885	3.0192	1	0.962376	74.8044
GOTERM_MF_FAT	GO:0003964~RNA-directed DNA polymerase activity	4	0.27027	0.110551	AT3G25270, AT4G29090, AT3G09510, AT2G02650	974	18	14806	3.37805	1	0.833169	83.7046
GOTERM_MF_FAT	GO:0034061~DNA polymerase activity	6	0.405405	0.16032	AT3G25270, AT5G67100, AT4G29090, AT3G09510, AT4G18820, AT2G02650	974	44	14806	2.0729	1	0.889152	93.3197
Annotation Cluster 40	Enrichment Score: 1.101958020675185
Category	Term	Count	%	PValue	Genes	List Total	Pop Hits	Pop Total	Fold Enrichment	Bonferroni	Benjamini	FDR
GOTERM_BP_FAT	GO:0052482~cell wall thickening during defense response	5	0.337838	0.0174642	AT4G03550, AT5G44070, AT1G59870, AT4G26850, AT1G24100, AT1G72680, AT1G29690	915	16	13998	4.78074	1	0.257224	25.4114
GOTERM_BP_FAT	GO:0052544~callose deposition in cell wall during defense response	5	0.337838	0.0174642	AT4G03550, AT5G44070, AT1G59870, AT4G26850, AT1G24100, AT1G72680, AT1G29690	915	16	13998	4.78074	1	0.257224	25.4114
GOTERM_BP_FAT	GO:0052542~callose deposition during defense response	5	0.337838	0.0264737	AT4G03550, AT5G44070, AT1G59870, AT4G26850, AT1G24100, AT1G72680, AT1G29690	915	18	13998	4.24954	1	0.326781	36.0121
GOTERM_BP_FAT	GO:0052543~callose deposition in cell wall	5	0.337838	0.0264737	AT4G03550, AT5G44070, AT1G59870, AT4G26850, AT1G24100, AT1G72680, AT1G29690	915	18	13998	4.24954	1	0.326781	36.0121
GOTERM_BP_FAT	GO:0052386~cell wall thickening	5	0.337838	0.0318477	AT4G03550, AT5G44070, AT1G59870, AT4G26850, AT1G24100, AT1G72680, AT1G29690	915	19	13998	4.02588	1	0.352785	41.6429
GOTERM_BP_FAT	GO:0052545~callose localization	5	0.337838	0.0378139	AT4G03550, AT5G44070, AT1G59870, AT4G26850, AT1G24100, AT1G72680, AT1G29690	915	20	13998	3.82459	1	0.386113	47.3473
GOTERM_BP_FAT	GO:0033037~polysaccharide localization	5	0.337838	0.0443759	AT4G03550, AT5G44070, AT1G59870, AT4G26850, AT1G24100, AT1G72680, AT1G29690	915	21	13998	3.64247	1	0.41894	53.0145
GOTERM_BP_FAT	GO:0042545~cell wall modification	11	0.743243	0.387157	AT4G03550, AT3G08550, AT2G39700, AT5G44070, AT4G26850, AT2G28950, AT3G03220, AT2G03090, AT1G59870, AT2G40610, AT1G24100, AT1G72680, AT1G29690	915	135	13998	1.24653	1	0.934417	99.9711
GOTERM_BP_FAT	GO:0019757~glycosinolate metabolic process	4	0.27027	0.554955	AT5G44070, AT1G74100, AT1G59870, AT1G24100, AT1G72680, AT1G29690	915	44	13998	1.39076	1	0.973704	99.9999
GOTERM_BP_FAT	GO:0016143~S-glycoside metabolic process	4	0.27027	0.554955	AT5G44070, AT1G74100, AT1G59870, AT1G24100, AT1G72680, AT1G29690	915	44	13998	1.39076	1	0.973704	99.9999
GOTERM_BP_FAT	GO:0019760~glucosinolate metabolic process	4	0.27027	0.554955	AT5G44070, AT1G74100, AT1G59870, AT1G24100, AT1G72680, AT1G29690	915	44	13998	1.39076	1	0.973704	99.9999
Annotation Cluster 41	Enrichment Score: 1.0857548037320754
Category	Term	Count	%	PValue	Genes	List Total	Pop Hits	Pop Total	Fold Enrichment	Bonferroni	Benjamini	FDR
GOTERM_BP_FAT	GO:0006000~fructose metabolic process	3	0.202703	0.0122222	AT3G54050, AT1G07110, AT1G43670	915	3	13998	15.2984	1	0.201531	18.5058
GOTERM_MF_FAT	GO:0019203~carbohydrate phosphatase activity	4	0.27027	0.125182	AT5G51460, AT3G54050, AT1G07110, AT1G43670	974	19	14806	3.20026	1	0.846912	87.396
KEGG_PATHWAY	ath00051:Fructose and mannose metabolism	6	0.405405	0.361446	AT4G26270, AT3G54050, AT4G29130, AT1G07110, AT1G72610, AT1G43670	217	45	2458	1.51029	1	0.767248	99.2479
Annotation Cluster 42	Enrichment Score: 1.0825435703155668
Category	Term	Count	%	PValue	Genes	List Total	Pop Hits	Pop Total	Fold Enrichment	Bonferroni	Benjamini	FDR
GOTERM_BP_FAT	GO:0009749~response to glucose stimulus	5	0.337838	0.0765106	AT3G08550, AT4G29130, AT1G74670, AT1G61800, AT3G47340	915	25	13998	3.05967	1	0.558216	73.4072
GOTERM_BP_FAT	GO:0034284~response to monosaccharide stimulus	5	0.337838	0.0859654	AT3G08550, AT4G29130, AT1G74670, AT1G61800, AT3G47340	915	26	13998	2.94199	1	0.592729	77.5926
GOTERM_BP_FAT	GO:0009746~response to hexose stimulus	5	0.337838	0.0859654	AT3G08550, AT4G29130, AT1G74670, AT1G61800, AT3G47340	915	26	13998	2.94199	1	0.592729	77.5926
Annotation Cluster 43	Enrichment Score: 1.080571871872126
Category	Term	Count	%	PValue	Genes	List Total	Pop Hits	Pop Total	Fold Enrichment	Bonferroni	Benjamini	FDR
GOTERM_CC_FAT	GO:0009534~chloroplast thylakoid	31	2.09459	0.0361026	AT3G29240, AT2G26500, AT1G44575, AT2G21530, AT1G15820, AT3G27830, AT2G10940, AT3G56140, AT5G66570, AT1G42970, AT4G03280, AT5G15800, AT2G45180, AT1G32060, AT3G44020, AT2G05070, AT4G04020, AT3G47860, AT4G13670, AT4G32260, AT3G26060, AT3G08550, AT4G27700, AT2G21970, AT4G03520, AT3G57680, AT3G26650, AT4G04610, AT5G45040, AT1G08550, AT2G47450	846	347	13779	1.45506	0.999982	0.365574	38.7748
GOTERM_CC_FAT	GO:0031976~plastid thylakoid	31	2.09459	0.0361026	AT3G29240, AT2G26500, AT1G44575, AT2G21530, AT1G15820, AT3G27830, AT2G10940, AT3G56140, AT5G66570, AT1G42970, AT4G03280, AT5G15800, AT2G45180, AT1G32060, AT3G44020, AT2G05070, AT4G04020, AT3G47860, AT4G13670, AT4G32260, AT3G26060, AT3G08550, AT4G27700, AT2G21970, AT4G03520, AT3G57680, AT3G26650, AT4G04610, AT5G45040, AT1G08550, AT2G47450	846	347	13779	1.45506	0.999982	0.365574	38.7748
GOTERM_CC_FAT	GO:0031984~organelle subcompartment	31	2.09459	0.0384884	AT3G29240, AT2G26500, AT1G44575, AT2G21530, AT1G15820, AT3G27830, AT2G10940, AT3G56140, AT5G66570, AT1G42970, AT4G03280, AT5G15800, AT2G45180, AT1G32060, AT3G44020, AT2G05070, AT4G04020, AT3G47860, AT4G13670, AT4G32260, AT3G26060, AT3G08550, AT4G27700, AT2G21970, AT4G03520, AT3G57680, AT3G26650, AT4G04610, AT5G45040, AT1G08550, AT2G47450	846	349	13779	1.44672	0.999991	0.361313	40.7661
GOTERM_CC_FAT	GO:0044436~thylakoid part	31	2.09459	0.0451229	AT3G29240, AT2G26500, AT1G44575, AT2G21530, AT1G15820, AT3G27830, AT2G10940, AT3G56140, AT5G66570, AT1G42970, AT4G03280, AT5G15800, AT2G45180, AT1G32060, AT3G44020, AT2G05070, AT4G04020, AT3G47860, AT4G13670, AT4G32260, AT3G26060, AT3G08550, AT4G27700, AT2G21970, AT4G03520, AT3G57680, AT3G26650, AT5G45040, AT1G70760, AT1G08550, AT2G47450	846	354	13779	1.42628	0.999999	0.387226	45.9932
GOTERM_CC_FAT	GO:0009535~chloroplast thylakoid membrane	24	1.62162	0.123395	AT3G26060, AT2G26500, AT4G27700, AT1G44575, AT2G21530, AT1G15820, AT2G21970, AT3G27830, AT4G03520, AT2G10940, AT3G26650, AT1G42970, AT5G66570, AT5G15800, AT4G03280, AT2G45180, AT1G32060, AT2G05070, AT4G04020, AT1G08550, AT3G47860, AT4G13670, AT2G47450, AT4G32260	846	290	13779	1.34791	1	0.572719	82.7471
GOTERM_CC_FAT	GO:0055035~plastid thylakoid membrane	24	1.62162	0.123395	AT3G26060, AT2G26500, AT4G27700, AT1G44575, AT2G21530, AT1G15820, AT2G21970, AT3G27830, AT4G03520, AT2G10940, AT3G26650, AT1G42970, AT5G66570, AT5G15800, AT4G03280, AT2G45180, AT1G32060, AT2G05070, AT4G04020, AT1G08550, AT3G47860, AT4G13670, AT2G47450, AT4G32260	846	290	13779	1.34791	1	0.572719	82.7471
GOTERM_CC_FAT	GO:0042651~thylakoid membrane	25	1.68919	0.12538	AT2G26500, AT1G44575, AT2G21530, AT1G15820, AT3G27830, AT2G10940, AT5G66570, AT1G42970, AT4G03280, AT5G15800, AT2G45180, AT1G32060, AT2G05070, AT4G04020, AT4G13670, AT3G47860, AT4G32260, AT3G26060, AT4G27700, AT2G21970, AT4G03520, AT3G26650, AT1G70760, AT1G08550, AT2G47450	846	305	13779	1.33502	1	0.571108	83.2613
GOTERM_CC_FAT	GO:0009579~thylakoid	36	2.43243	0.197883	AT3G29240, AT2G26500, AT1G44575, AT2G21530, AT1G15820, AT3G27830, AT2G10940, AT3G56140, AT1G42970, AT5G66570, AT4G03280, AT5G15800, AT2G45180, AT1G32060, AT4G01840, AT3G44020, AT2G05070, AT4G04020, AT3G47860, AT4G13670, AT4G32260, AT3G26060, AT3G08550, AT4G27700, AT2G21970, AT3G15840, AT4G03520, AT3G57680, AT3G26650, AT4G04610, AT5G45040, AT1G70760, AT5G38430, AT1G08550, AT2G47450, AT5G54770	846	491	13779	1.19418	1	0.695993	94.7242
GOTERM_CC_FAT	GO:0034357~photosynthetic membrane	25	1.68919	0.220202	AT2G26500, AT1G44575, AT2G21530, AT1G15820, AT3G27830, AT2G10940, AT5G66570, AT1G42970, AT4G03280, AT5G15800, AT2G45180, AT1G32060, AT2G05070, AT4G04020, AT4G13670, AT3G47860, AT4G32260, AT3G26060, AT4G27700, AT2G21970, AT4G03520, AT3G26650, AT1G70760, AT1G08550, AT2G47450	846	330	13779	1.23388	1	0.720182	96.3795
Annotation Cluster 44	Enrichment Score: 1.0538159280708752
Category	Term	Count	%	PValue	Genes	List Total	Pop Hits	Pop Total	Fold Enrichment	Bonferroni	Benjamini	FDR
SP_PIR_KEYWORDS	activator	29	1.95946	0.0113061	AT3G54810, AT3G25890, AT2G28340, AT4G17500, AT1G32750, AT1G08010, AT5G51190, AT1G53910, AT1G68840, AT2G26150, AT5G15800, AT4G23750, AT3G61890, AT2G47460, AT1G22070, AT4G34410, AT1G63650, AT5G47230, AT2G21970, AT4G18960, AT1G19210, AT5G07580, AT2G37060, AT1G67970, AT5G51990, AT4G36920, AT3G48590, AT4G24470, AT4G16110	1455	323	26538	1.63757	0.979528	0.105156	14.3566
GOTERM_BP_FAT	GO:0009723~response to ethylene stimulus	25	1.68919	0.0470733	AT3G25890, AT4G02570, AT4G17500, AT5G51190, AT3G09600, AT1G53910, AT1G68840, AT1G14920, AT4G23750, AT1G05710, AT4G38620, AT3G16770, AT2G46830, AT4G34410, AT2G47190, AT3G20310, AT5G47230, AT5G03730, AT1G19210, AT5G07580, AT1G01060, AT4G37260, AT2G43790, AT1G22640, AT4G16110	915	256	13998	1.49398	1	0.428276	55.1733
SMART	SM00380:AP2	14	0.945946	0.0840507	AT4G34410, AT3G25890, AT3G20310, AT4G17500, AT5G47230, AT5G51190, AT1G19210, AT1G53910, AT5G07580, AT5G51990, AT1G68840, AT4G36920, AT4G23750, AT3G16770	447	147	7691	1.63865	0.999999	0.905184	65.3971
GOTERM_BP_FAT	GO:0009755~hormone-mediated signaling	36	2.43243	0.105776	AT3G25890, AT2G01830, AT4G02570, AT4G17500, AT5G51190, AT2G17290, AT1G72770, AT1G53910, AT1G74670, AT1G14920, AT1G68840, AT4G23750, AT2G36910, AT5G10450, AT3G45640, AT3G16770, AT2G26980, AT1G15550, AT4G34410, AT1G14000, AT3G57530, AT2G28350, AT3G20310, AT5G47230, AT5G03730, AT1G19210, AT4G33950, AT5G07580, AT5G51990, AT5G10720, AT2G46680, AT5G53160, AT1G79460, AT5G46210, AT5G43700, AT4G16110	915	432	13998	1.27486	1	0.647202	84.4392
GOTERM_BP_FAT	GO:0032870~cellular response to hormone stimulus	36	2.43243	0.105776	AT3G25890, AT2G01830, AT4G02570, AT4G17500, AT5G51190, AT2G17290, AT1G72770, AT1G53910, AT1G74670, AT1G14920, AT1G68840, AT4G23750, AT2G36910, AT5G10450, AT3G45640, AT3G16770, AT2G26980, AT1G15550, AT4G34410, AT1G14000, AT3G57530, AT2G28350, AT3G20310, AT5G47230, AT5G03730, AT1G19210, AT4G33950, AT5G07580, AT5G51990, AT5G10720, AT2G46680, AT5G53160, AT1G79460, AT5G46210, AT5G43700, AT4G16110	915	432	13998	1.27486	1	0.647202	84.4392
INTERPRO	IPR001471:Pathogenesis-related transcriptional factor and ERF, DNA-binding	14	0.945946	0.117184	AT4G34410, AT3G25890, AT3G20310, AT4G17500, AT5G47230, AT5G51190, AT1G19210, AT1G53910, AT5G07580, AT5G51990, AT1G68840, AT4G36920, AT4G23750, AT3G16770	1281	147	20885	1.55273	1	0.972516	87.2028
GOTERM_BP_FAT	GO:0000160~two-component signal transduction system (phosphorelay)	20	1.35135	0.121467	AT4G34410, AT2G01830, AT3G25890, AT4G02570, AT5G24470, AT3G20310, AT4G17500, AT5G51190, AT5G47230, AT5G03730, AT1G19210, AT1G53910, AT5G07580, AT1G68840, AT5G10720, AT4G23750, AT5G02810, AT5G58140, AT3G16770, AT4G16110	915	218	13998	1.40352	1	0.681356	88.4096
UP_SEQ_FEATURE	DNA-binding region:AP2/ERF	13	0.878378	0.127913	AT4G34410, AT3G25890, AT3G20310, AT4G17500, AT5G47230, AT5G51190, AT1G19210, AT5G07580, AT1G53910, AT5G51990, AT1G68840, AT4G23750, AT3G16770	557	133	8885	1.55917	1	0.989259	88.6789
SP_PIR_KEYWORDS	Ethylene signaling pathway	13	0.878378	0.143977	AT4G34410, AT3G25890, AT4G02570, AT3G20310, AT4G17500, AT5G47230, AT5G51190, AT5G03730, AT1G19210, AT5G07580, AT1G53910, AT1G68840, AT4G23750	1455	155	26538	1.52974	1	0.485513	87.9832
GOTERM_BP_FAT	GO:0009873~ethylene mediated signaling pathway	15	1.01351	0.220751	AT4G34410, AT3G25890, AT4G02570, AT3G20310, AT4G17500, AT5G47230, AT5G51190, AT5G03730, AT1G19210, AT1G53910, AT5G07580, AT1G68840, AT4G23750, AT4G16110, AT3G16770	915	170	13998	1.34986	1	0.825524	98.4245
Annotation Cluster 45	Enrichment Score: 1.0491914485214704
Category	Term	Count	%	PValue	Genes	List Total	Pop Hits	Pop Total	Fold Enrichment	Bonferroni	Benjamini	FDR
UP_SEQ_FEATURE	metal ion-binding site:Magnesium 3	4	0.27027	0.0275628	AT3G54050, AT5G47770, AT1G43670, AT4G36810	557	11	8885	5.80055	1	0.879511	35.9097
UP_SEQ_FEATURE	metal ion-binding site:Magnesium 1	5	0.337838	0.160713	AT3G54050, AT5G47770, AT1G43670, AT1G08130, AT4G36810	557	34	8885	2.34581	1	0.991451	93.8499
UP_SEQ_FEATURE	metal ion-binding site:Magnesium 2	5	0.337838	0.160713	AT3G54050, AT5G47770, AT1G43670, AT1G08130, AT4G36810	557	34	8885	2.34581	1	0.991451	93.8499
Annotation Cluster 46	Enrichment Score: 1.0009468573017195
Category	Term	Count	%	PValue	Genes	List Total	Pop Hits	Pop Total	Fold Enrichment	Bonferroni	Benjamini	FDR
GOTERM_BP_FAT	GO:0042430~indole and derivative metabolic process	7	0.472973	0.0535918	AT5G44070, AT3G45640, AT5G38530, AT1G59870, AT1G08980, AT2G38470, AT2G43790, AT1G72680, AT1G29690	915	42	13998	2.54973	1	0.46193	60.012
GOTERM_BP_FAT	GO:0042434~indole derivative metabolic process	7	0.472973	0.0535918	AT5G44070, AT3G45640, AT5G38530, AT1G59870, AT1G08980, AT2G38470, AT2G43790, AT1G72680, AT1G29690	915	42	13998	2.54973	1	0.46193	60.012
GOTERM_BP_FAT	GO:0010120~camalexin biosynthetic process	3	0.202703	0.0917122	AT3G45640, AT2G38470, AT2G43790	915	8	13998	5.73689	1	0.612803	79.8251
GOTERM_BP_FAT	GO:0052317~camalexin metabolic process	3	0.202703	0.0917122	AT3G45640, AT2G38470, AT2G43790	915	8	13998	5.73689	1	0.612803	79.8251
GOTERM_BP_FAT	GO:0009700~indole phytoalexin biosynthetic process	3	0.202703	0.11297	AT3G45640, AT2G38470, AT2G43790	915	9	13998	5.09945	1	0.663909	86.3962
GOTERM_BP_FAT	GO:0042431~indole metabolic process	3	0.202703	0.11297	AT3G45640, AT2G38470, AT2G43790	915	9	13998	5.09945	1	0.663909	86.3962
GOTERM_BP_FAT	GO:0052314~phytoalexin metabolic process	3	0.202703	0.11297	AT3G45640, AT2G38470, AT2G43790	915	9	13998	5.09945	1	0.663909	86.3962
GOTERM_BP_FAT	GO:0052315~phytoalexin biosynthetic process	3	0.202703	0.11297	AT3G45640, AT2G38470, AT2G43790	915	9	13998	5.09945	1	0.663909	86.3962
GOTERM_BP_FAT	GO:0046217~indole phytoalexin metabolic process	3	0.202703	0.11297	AT3G45640, AT2G38470, AT2G43790	915	9	13998	5.09945	1	0.663909	86.3962
GOTERM_BP_FAT	GO:0042435~indole derivative biosynthetic process	5	0.337838	0.220123	AT3G45640, AT5G38530, AT1G08980, AT2G38470, AT2G43790	915	37	13998	2.06735	1	0.825946	98.4032
Annotation Cluster 47	Enrichment Score: 0.9854178643891323
Category	Term	Count	%	PValue	Genes	List Total	Pop Hits	Pop Total	Fold Enrichment	Bonferroni	Benjamini	FDR
INTERPRO	IPR008949:Terpenoid synthase	8	0.540541	0.034971	AT1G79460, AT5G47770, AT1G78510, AT1G70080, AT5G23960, AT4G34640, AT4G16740, AT4G36810	1281	51	20885	2.55744	1	0.877026	44.4109
GOTERM_MF_FAT	GO:0016838~carbon-oxygen lyase activity, acting on phosphates	4	0.27027	0.0398141	AT1G79460, AT1G48850, AT5G23960, AT4G16740	974	12	14806	5.06708	1	0.640442	46.6976
INTERPRO	IPR001906:Terpene synthase-like	4	0.27027	0.278211	AT1G79460, AT1G70080, AT5G23960, AT4G16740	1281	30	20885	2.17382	1	0.994673	99.5382
INTERPRO	IPR005630:Terpene synthase, metal-binding domain	4	0.27027	0.295264	AT1G79460, AT1G70080, AT5G23960, AT4G16740	1281	31	20885	2.1037	1	0.994805	99.6887
Annotation Cluster 48	Enrichment Score: 0.9438800156127782
Category	Term	Count	%	PValue	Genes	List Total	Pop Hits	Pop Total	Fold Enrichment	Bonferroni	Benjamini	FDR
KEGG_PATHWAY	ath04712:Circadian rhythm	9	0.608108	0.00264044	AT1G22770, AT1G68050, AT5G24470, AT5G02810, AT1G01060, AT5G13930, AT2G18790, AT1G04400, AT2G46830	217	29	2458	3.51533	0.213842	0.213842	2.84125
GOTERM_BP_FAT	GO:0007623~circadian rhythm	8	0.540541	0.0121111	AT1G22770, AT1G68050, AT5G24470, AT5G02810, AT2G21660, AT2G18790, AT1G04400, AT2G46830	915	39	13998	3.13813	1	0.20428	18.3532
GOTERM_BP_FAT	GO:0048511~rhythmic process	8	0.540541	0.0386376	AT1G22770, AT1G68050, AT5G24470, AT5G02810, AT2G21660, AT2G18790, AT1G04400, AT2G46830	915	49	13998	2.49769	1	0.390225	48.0925
SP_PIR_KEYWORDS	photoreceptor protein	4	0.27027	0.0455594	AT1G68050, AT5G58140, AT2G18790, AT1G04400	1455	15	26538	4.86378	1	0.259844	47.0358
GOTERM_MF_FAT	GO:0009881~photoreceptor activity	4	0.27027	0.0711819	AT1G68050, AT5G58140, AT2G18790, AT1G04400	974	15	14806	4.05366	1	0.762258	68.1316
SP_PIR_KEYWORDS	sensory transduction	4	0.27027	0.0724194	AT1G68050, AT5G58140, AT2G18790, AT1G04400	1455	18	26538	4.05315	1	0.339447	64.1069
GOTERM_MF_FAT	GO:0000155~two-component sensor activity	5	0.337838	0.077965	AT1G68050, AT2G01830, AT5G58140, AT5G10720, AT2G18790	974	25	14806	3.04025	1	0.779202	71.5513
GOTERM_MF_FAT	GO:0004673~protein histidine kinase activity	5	0.337838	0.077965	AT1G68050, AT2G01830, AT5G58140, AT5G10720, AT2G18790	974	25	14806	3.04025	1	0.779202	71.5513
GOTERM_MF_FAT	GO:0016775~phosphotransferase activity, nitrogenous group as acceptor	5	0.337838	0.077965	AT1G68050, AT2G01830, AT5G58140, AT5G10720, AT2G18790	974	25	14806	3.04025	1	0.779202	71.5513
SP_PIR_KEYWORDS	biological rhythms	4	0.27027	0.104748	AT1G22770, AT1G68050, AT1G01060, AT2G46830	1455	21	26538	3.47413	1	0.408794	77.8679
GOTERM_BP_FAT	GO:0009637~response to blue light	7	0.472973	0.147616	AT1G22770, AT1G68050, AT2G36910, AT5G38430, AT5G58140, AT2G18790, AT1G04400	915	55	13998	1.94706	1	0.732474	92.9898
SMART	SM00387:HATPase_c	5	0.337838	0.153335	AT2G01830, AT5G52640, AT5G56030, AT5G10720, AT2G18790	447	36	7691	2.3897	1	0.852536	86.6279
INTERPRO	IPR003594:ATP-binding region, ATPase-like	5	0.337838	0.176653	AT2G01830, AT5G52640, AT5G56030, AT5G10720, AT2G18790	1281	36	20885	2.2644	1	0.986315	95.9494
SP_PIR_KEYWORDS	chromophore	4	0.27027	0.18211	AT1G68050, AT5G58140, AT2G18790, AT1G04400	1455	27	26538	2.7021	1	0.542174	93.5427
INTERPRO	IPR005467:Signal transduction histidine kinase, core	3	0.202703	0.210375	AT2G01830, AT5G10720, AT2G18790	1281	14	20885	3.49364	1	0.990911	97.968
GOTERM_BP_FAT	GO:0018106~peptidyl-histidine phosphorylation	3	0.202703	0.23143	AT2G01830, AT5G10720, AT2G18790	915	14	13998	3.27822	1	0.837559	98.7477
GOTERM_BP_FAT	GO:0009638~phototropism	3	0.202703	0.23143	AT5G58140, AT2G18790, AT1G04400	915	14	13998	3.27822	1	0.837559	98.7477
GOTERM_BP_FAT	GO:0018202~peptidyl-histidine modification	3	0.202703	0.256253	AT2G01830, AT5G10720, AT2G18790	915	15	13998	3.05967	1	0.859673	99.2748
GOTERM_BP_FAT	GO:0018298~protein-chromophore linkage	4	0.27027	0.257118	AT1G68050, AT5G58140, AT2G18790, AT1G04400	915	27	13998	2.26642	1	0.858355	99.2888
SMART	SM00091:PAS	3	0.202703	0.258728	AT1G68050, AT5G58140, AT2G18790	447	17	7691	3.03632	1	0.877018	97.3188
INTERPRO	IPR000014:PAS	3	0.202703	0.280024	AT1G68050, AT5G58140, AT2G18790	1281	17	20885	2.87712	1	0.994571	99.557
SMART	SM00388:HisKA	3	0.202703	0.302684	AT2G01830, AT5G10720, AT2G18790	447	19	7691	2.71671	1	0.892732	98.7194
INTERPRO	IPR003661:Signal transduction histidine kinase, subgroup 1, dimerisation and phosphoacceptor region	3	0.202703	0.326328	AT2G01830, AT5G10720, AT2G18790	1281	19	20885	2.57426	1	0.996233	99.852
GOTERM_BP_FAT	GO:0009606~tropism	5	0.337838	0.398858	AT2G36910, AT5G62500, AT5G58140, AT2G18790, AT1G04400	915	49	13998	1.56106	1	0.93801	99.979
Annotation Cluster 49	Enrichment Score: 0.9436992780883569
Category	Term	Count	%	PValue	Genes	List Total	Pop Hits	Pop Total	Fold Enrichment	Bonferroni	Benjamini	FDR
INTERPRO	IPR006692:Coatomer, WD associated region	4	0.27027	0.00209149	AT1G62020, AT1G52360, AT3G15980, AT1G79990	1281	5	20885	13.0429	0.948097	0.522692	3.39463
UP_SEQ_FEATURE	repeat:WD 8	4	0.27027	0.0107667	AT1G62020, AT1G52360, AT3G15980, AT1G79990	557	8	8885	7.97576	0.99999	0.761722	15.8276
INTERPRO	IPR016453:Coatomer, beta' subunit	3	0.202703	0.010801	AT1G52360, AT3G15980, AT1G79990	1281	3	20885	16.3037	1	0.692835	16.4006
PIR_SUPERFAMILY	PIRSF005567:Coatomer_beta'_subunit	3	0.202703	0.0115954	AT1G52360, AT3G15980, AT1G79990	545	3	8556	15.6991	0.995789	0.665126	15.3328
PIR_SUPERFAMILY	PIRSF005567:coatomer, beta' subunit	3	0.202703	0.0115954	AT1G52360, AT3G15980, AT1G79990	545	3	8556	15.6991	0.995789	0.665126	15.3328
GOTERM_CC_FAT	GO:0030663~COPI coated vesicle membrane	4	0.27027	0.019925	AT1G62020, AT1G52360, AT3G15980, AT1G79990	846	10	13779	6.51489	0.997465	0.282572	23.5501
GOTERM_CC_FAT	GO:0030126~COPI vesicle coat	4	0.27027	0.019925	AT1G62020, AT1G52360, AT3G15980, AT1G79990	846	10	13779	6.51489	0.997465	0.282572	23.5501
GOTERM_CC_FAT	GO:0030137~COPI-coated vesicle	4	0.27027	0.019925	AT1G62020, AT1G52360, AT3G15980, AT1G79990	846	10	13779	6.51489	0.997465	0.282572	23.5501
GOTERM_CC_FAT	GO:0005798~Golgi-associated vesicle	6	0.405405	0.0298269	AT1G62020, AT1G52360, AT2G43130, AT3G15980, AT5G13300, AT1G79990	846	29	13779	3.36977	0.999876	0.323632	33.2371
GOTERM_CC_FAT	GO:0044431~Golgi apparatus part	12	0.810811	0.0477543	AT2G43240, AT1G62020, AT1G73430, AT1G52360, AT1G76970, AT1G77140, AT2G43130, AT3G15980, AT5G13300, AT1G79990, AT5G01250, AT3G43300	846	102	13779	1.91615	1	0.394156	47.9455
UP_SEQ_FEATURE	repeat:WD 7	5	0.337838	0.0759363	AT4G32551, AT1G62020, AT1G52360, AT3G15980, AT1G79990	557	26	8885	3.0676	1	0.981432	71.5504
GOTERM_CC_FAT	GO:0030120~vesicle coat	6	0.405405	0.0881132	AT3G50860, AT5G46630, AT1G62020, AT1G52360, AT3G15980, AT1G79990	846	39	13779	2.50573	1	0.553242	70.7914
GOTERM_CC_FAT	GO:0030662~coated vesicle membrane	6	0.405405	0.0958905	AT3G50860, AT5G46630, AT1G62020, AT1G52360, AT3G15980, AT1G79990	846	40	13779	2.44309	1	0.554769	73.9458
GOTERM_CC_FAT	GO:0016023~cytoplasmic membrane-bounded vesicle	9	0.608108	0.0986912	AT3G50860, AT3G59420, AT5G46630, AT1G62020, AT1G52360, AT2G43130, AT3G15980, AT5G13300, AT1G79990, AT1G69040	846	77	13779	1.9037	1	0.546742	75.0023
GOTERM_CC_FAT	GO:0030659~cytoplasmic vesicle membrane	6	0.405405	0.104004	AT3G50860, AT5G46630, AT1G62020, AT1G52360, AT3G15980, AT1G79990	846	41	13779	2.3835	1	0.55754	76.8983
GOTERM_CC_FAT	GO:0031988~membrane-bounded vesicle	9	0.608108	0.104411	AT3G50860, AT3G59420, AT5G46630, AT1G62020, AT1G52360, AT2G43130, AT3G15980, AT5G13300, AT1G79990, AT1G69040	846	78	13779	1.8793	1	0.550138	77.0382
GOTERM_CC_FAT	GO:0030660~Golgi-associated vesicle membrane	4	0.27027	0.107151	AT1G62020, AT1G52360, AT3G15980, AT1G79990	846	19	13779	3.42889	1	0.551325	77.9577
GOTERM_CC_FAT	GO:0012506~vesicle membrane	6	0.405405	0.112444	AT3G50860, AT5G46630, AT1G62020, AT1G52360, AT3G15980, AT1G79990	846	42	13779	2.32675	1	0.561279	79.639
GOTERM_CC_FAT	GO:0009898~internal side of plasma membrane	6	0.405405	0.121203	AT1G62020, AT1G52360, AT2G43130, AT1G05810, AT3G15980, AT1G79990	846	43	13779	2.27264	1	0.573749	82.1625
GOTERM_CC_FAT	GO:0044433~cytoplasmic vesicle part	6	0.405405	0.121203	AT3G50860, AT5G46630, AT1G62020, AT1G52360, AT3G15980, AT1G79990	846	43	13779	2.27264	1	0.573749	82.1625
UP_SEQ_FEATURE	repeat:WD 6	5	0.337838	0.173096	AT4G32551, AT1G62020, AT1G52360, AT3G15980, AT1G79990	557	35	8885	2.27879	1	0.989733	95.1456
GOTERM_CC_FAT	GO:0030135~coated vesicle	7	0.472973	0.227066	AT3G50860, AT5G46630, AT1G62020, AT1G52360, AT3G15980, AT5G13300, AT1G79990	846	67	13779	1.70165	1	0.726524	96.7824
GOTERM_CC_FAT	GO:0000139~Golgi membrane	5	0.337838	0.269282	AT2G43240, AT1G62020, AT1G52360, AT3G15980, AT1G79990	846	43	13779	1.89386	1	0.766808	98.4792
GOTERM_CC_FAT	GO:0031410~cytoplasmic vesicle	9	0.608108	0.270002	AT3G50860, AT3G59420, AT5G46630, AT1G62020, AT1G52360, AT2G43130, AT3G15980, AT5G13300, AT1G79990, AT1G69040	846	100	13779	1.46585	1	0.762598	98.4991
GOTERM_CC_FAT	GO:0031982~vesicle	9	0.608108	0.287925	AT3G50860, AT3G59420, AT5G46630, AT1G62020, AT1G52360, AT2G43130, AT3G15980, AT5G13300, AT1G79990, AT1G69040	846	102	13779	1.43711	1	0.783047	98.9227
SP_PIR_KEYWORDS	wd repeat	15	1.01351	0.302975	AT4G11270, AT1G62020, AT1G10580, AT3G05090, AT3G15980, AT5G53500, AT1G79990, AT4G32551, AT1G21651, AT3G06880, AT1G52360, AT3G63460, AT5G13480, AT1G15750, AT2G45540	1455	217	26538	1.26077	1	0.694839	99.2697
UP_SEQ_FEATURE	repeat:WD 5	5	0.337838	0.310047	AT4G32551, AT1G62020, AT1G52360, AT3G15980, AT1G79990	557	45	8885	1.77239	1	0.998245	99.7281
INTERPRO	IPR019782:WD40 repeat 2	15	1.01351	0.35659	AT4G11270, AT1G62020, AT1G10580, AT3G05090, AT3G15980, AT5G53500, AT1G79990, AT4G32551, AT1G21651, AT3G06880, AT1G52360, AT3G63460, AT5G13480, AT1G15750, AT2G45540	1281	202	20885	1.21067	1	0.996878	99.9307
SP_PIR_KEYWORDS	golgi apparatus	13	0.878378	0.368375	AT4G23990, AT1G62020, AT4G24010, AT3G15980, AT5G13300, AT1G79990, AT2G19950, AT4G07960, AT5G27150, AT1G52360, AT1G16240, AT1G77140, AT1G55850	1455	193	26538	1.22855	1	0.751068	99.8093
GOTERM_CC_FAT	GO:0048475~coated membrane	6	0.405405	0.380662	AT3G50860, AT5G46630, AT1G62020, AT1G52360, AT3G15980, AT1G79990	846	66	13779	1.48066	1	0.87283	99.8326
GOTERM_CC_FAT	GO:0030117~membrane coat	6	0.405405	0.380662	AT3G50860, AT5G46630, AT1G62020, AT1G52360, AT3G15980, AT1G79990	846	66	13779	1.48066	1	0.87283	99.8326
UP_SEQ_FEATURE	repeat:WD 4	5	0.337838	0.396987	AT4G32551, AT1G62020, AT1G52360, AT3G15980, AT1G79990	557	51	8885	1.56388	1	0.999137	99.9681
INTERPRO	IPR017986:WD40 repeat, region	15	1.01351	0.405133	AT4G11270, AT1G62020, AT1G10580, AT3G05090, AT3G15980, AT5G53500, AT1G79990, AT4G32551, AT1G21651, AT3G06880, AT1G52360, AT3G63460, AT5G13480, AT1G15750, AT2G45540	1281	209	20885	1.17012	1	0.9984	99.981
UP_SEQ_FEATURE	repeat:WD 3	5	0.337838	0.411391	AT4G32551, AT1G62020, AT1G52360, AT3G15980, AT1G79990	557	52	8885	1.5338	1	0.999184	99.9783
UP_SEQ_FEATURE	repeat:WD 2	5	0.337838	0.425721	AT4G32551, AT1G62020, AT1G52360, AT3G15980, AT1G79990	557	53	8885	1.50486	1	0.999357	99.9853
UP_SEQ_FEATURE	repeat:WD 1	5	0.337838	0.425721	AT4G32551, AT1G62020, AT1G52360, AT3G15980, AT1G79990	557	53	8885	1.50486	1	0.999357	99.9853
SP_PIR_KEYWORDS	er-golgi transport	4	0.27027	0.43617	AT1G62020, AT1G52360, AT3G15980, AT1G79990	1455	44	26538	1.65811	1	0.807331	99.9594
SP_PIR_KEYWORDS	cytoplasmic vesicle	4	0.27027	0.573835	AT1G62020, AT1G52360, AT3G15980, AT1G79990	1455	54	26538	1.35105	1	0.886605	99.9991
GOTERM_CC_FAT	GO:0030136~clathrin-coated vesicle	3	0.202703	0.792601	AT3G50860, AT5G46630, AT5G13300	846	47	13779	1.03961	1	0.992302	100
Annotation Cluster 50	Enrichment Score: 0.9204449773284173
Category	Term	Count	%	PValue	Genes	List Total	Pop Hits	Pop Total	Fold Enrichment	Bonferroni	Benjamini	FDR
GOTERM_BP_FAT	GO:0042126~nitrate metabolic process	4	0.27027	0.082224	AT1G32450, AT1G12110, AT4G24020, AT1G37130	915	16	13998	3.82459	1	0.578162	76.0164
GOTERM_BP_FAT	GO:0042128~nitrate assimilation	4	0.27027	0.082224	AT1G32450, AT1G12110, AT4G24020, AT1G37130	915	16	13998	3.82459	1	0.578162	76.0164
GOTERM_BP_FAT	GO:0010167~response to nitrate	3	0.202703	0.256253	AT1G32450, AT1G12110, AT4G24020	915	15	13998	3.05967	1	0.859673	99.2748

## Sheet: Down cluster
Go term analysis of differentially expressed genes between J-13 and Lu-6 6 days past drought treatment.
Annotation Cluster 1	Enrichment Score: 13.512048434126184
Category	Term	Count	%	PValue	Genes	List Total	Pop Hits	Pop Total	Fold Enrichment	Bonferroni	Benjamini	FDR
GOTERM_CC_FAT	GO:0030312~external encapsulating structure	87	6.78098	1.91412e-17	AT3G17390, AT1G74920, AT5G59320, AT1G76160, AT2G38540, AT5G23400, AT5G05340, AT4G34480, AT4G18780, AT1G17860, AT3G43270, AT5G11920, AT4G12420, AT1G50010, AT5G66920, AT1G12000, AT5G52640, AT1G01900, AT5G07030, AT3G20820, AT5G47550, AT3G13750, AT3G14310, AT3G13790, AT3G51550, AT5G13980, AT3G62020, AT1G29670, AT1G78830, AT3G23730, AT3G49220, AT1G68560, AT3G49010, AT1G48100, AT2G45470, AT4G34670, AT5…	717	620	13779	2.69666	4.70874e-15	2.35437e-15	2.48031e-14
GOTERM_CC_FAT	GO:0005618~cell wall	86	6.70304	2.49809e-17	AT3G17390, AT1G74920, AT5G59320, AT1G76160, AT2G38540, AT5G23400, AT5G05340, AT4G34480, AT4G18780, AT1G17860, AT3G43270, AT5G11920, AT4G12420, AT1G50010, AT5G66920, AT1G12000, AT5G52640, AT1G01900, AT5G07030, AT3G20820, AT5G47550, AT3G13750, AT3G14310, AT3G13790, AT3G51550, AT5G13980, AT3G62020, AT1G29670, AT1G78830, AT3G23730, AT3G49220, AT1G68560, AT3G49010, AT1G48100, AT2G45470, AT4G34670, AT5…	717	611	13779	2.70493	6.14531e-15	2.04844e-15	3.23703e-14
GOTERM_CC_FAT	GO:0009505~plant-type cell wall	38	2.96181	6.08523e-08	AT1G76160, AT2G38540, AT5G56590, AT3G45970, AT3G43270, AT4G12420, AT5G66920, AT4G33220, AT5G07030, AT5G64260, AT3G13750, AT4G02320, AT1G15390, AT5G37310, AT5G13980, AT1G78850, AT1G53840, AT5G06860, AT2G39700, AT1G02640, AT1G67830, AT3G62020, AT5G63810, AT2G28950, AT1G21680, AT1G78830, AT3G49220, AT1G68560, AT2G45470, AT5G51550, AT1G01300, AT2G01210, AT1G71695, AT3G07320, AT5G09760, AT2G16250, AT5…	717	270	13779	2.7047	1.49695e-05	2.99393e-06	7.88522e-05
Annotation Cluster 2	Enrichment Score: 3.4206009468759206
Category	Term	Count	%	PValue	Genes	List Total	Pop Hits	Pop Total	Fold Enrichment	Bonferroni	Benjamini	FDR
GOTERM_BP_FAT	GO:0010033~response to organic substance	112	8.72954	9.23781e-10	AT3G26810, AT5G44210, AT2G14580, AT1G28480, AT5G13220, AT5G49520, AT2G29420, AT1G30260, AT2G26690, AT5G52020, AT1G80840, AT1G50640, AT3G09230, AT1G28490, AT4G31550, AT1G64380, AT3G12560, AT1G28330, AT3G28910, AT1G28290, AT1G09540, AT5G46910, AT3G28860, AT4G38630, AT1G52340, AT3G01420, AT5G50915, AT1G53910, AT1G14920, AT5G54430, AT4G31800, AT3G45140, AT3G05420, AT5G59450, AT1G75080, AT3G11410, AT4…	743	1176	13998	1.79427	1.1344e-06	1.1344e-06	1.49773e-06
GOTERM_BP_FAT	GO:0009719~response to endogenous stimulus	89	6.93687	4.59351e-07	AT5G59320, AT3G26810, AT5G44210, AT4G18780, AT1G52570, AT5G64750, AT2G14580, AT5G13220, AT1G28480, AT5G03740, AT5G54510, AT5G14920, AT4G23060, AT2G23340, AT3G20770, AT1G30260, AT2G26690, AT2G04240, AT3G02260, AT5G52020, AT2G28350, AT3G53020, AT1G50640, AT5G20820, AT1G55020, AT1G28490, AT5G22220, AT1G64380, AT3G12560, AT3G28910, AT1G28290, AT1G09540, AT1G74950, AT3G28860, AT4G38630, AT3G16570, AT1…	743	975	13998	1.71974	0.000563924	0.000282002	0.000744747
GOTERM_BP_FAT	GO:0009755~hormone-mediated signaling	46	3.58535	1.0856e-05	AT3G26810, AT3G12500, AT2G35700, AT1G19850, AT5G44210, AT2G34650, AT1G53910, AT1G54490, AT4G18780, AT1G14920, AT1G52570, AT5G64750, AT5G54510, AT2G25490, AT5G61890, AT1G75080, AT2G23340, AT2G36830, AT4G26080, AT1G64060, AT3G11410, AT3G62980, AT3G20770, AT5G11190, AT3G16770, AT1G51950, AT1G78300, AT1G15550, AT5G52020, AT2G28350, AT3G53020, AT1G50640, AT3G16500, AT4G33950, AT4G30080, AT5G11590, AT1…	743	432	13998	2.00609	0.0132427	0.00332725	0.0175994
GOTERM_BP_FAT	GO:0032870~cellular response to hormone stimulus	46	3.58535	1.0856e-05	AT3G26810, AT3G12500, AT2G35700, AT1G19850, AT5G44210, AT2G34650, AT1G53910, AT1G54490, AT4G18780, AT1G14920, AT1G52570, AT5G64750, AT5G54510, AT2G25490, AT5G61890, AT1G75080, AT2G23340, AT2G36830, AT4G26080, AT1G64060, AT3G11410, AT3G62980, AT3G20770, AT5G11190, AT3G16770, AT1G51950, AT1G78300, AT1G15550, AT5G52020, AT2G28350, AT3G53020, AT1G50640, AT3G16500, AT4G33950, AT4G30080, AT5G11590, AT1…	743	432	13998	2.00609	0.0132427	0.00332725	0.0175994
GOTERM_BP_FAT	GO:0009725~response to hormone stimulus	78	6.0795	2.54871e-05	AT5G59320, AT3G26810, AT5G44210, AT4G18780, AT1G52570, AT5G64750, AT2G14580, AT5G03740, AT5G54510, AT5G14920, AT4G23060, AT2G23340, AT3G20770, AT1G30260, AT2G04240, AT3G02260, AT5G52020, AT2G28350, AT3G53020, AT1G50640, AT5G20820, AT1G55020, AT1G28490, AT5G22220, AT1G64380, AT3G12560, AT3G28910, AT1G09540, AT3G28860, AT4G38630, AT3G16570, AT1G35720, AT1G46768, AT2G35700, AT3G12500, AT1G19850, AT4…	743	909	13998	1.61662	0.0308138	0.00520284	0.0413144
GOTERM_BP_FAT	GO:0007242~intracellular signaling cascade	65	5.06625	0.000436903	AT3G26810, AT5G44210, AT4G18780, AT1G52570, AT5G64750, AT1G28480, AT5G54510, AT2G23340, AT3G20770, AT3G25070, AT5G52020, AT4G18800, AT2G28350, AT3G53020, AT1G50640, AT1G28490, AT1G64380, AT5G07920, AT3G18690, AT3G28860, AT5G45970, AT1G46768, AT1G52340, AT2G35700, AT2G02990, AT3G12500, AT1G19850, AT4G08920, AT2G34650, AT1G54490, AT1G53910, AT1G14920, AT5G06950, AT1G33520, AT2G25490, AT1G75080, AT2…	743	790	13998	1.55011	0.415287	0.0404391	0.706005
GOTERM_BP_FAT	GO:0009873~ethylene mediated signaling pathway	21	1.63679	0.000680856	AT3G12500, AT2G35700, AT5G52020, AT5G44210, AT1G50640, AT1G53910, AT5G11590, AT1G54490, AT4G18780, AT1G52570, AT1G64380, AT5G64750, AT2G25490, AT5G61890, AT2G23340, AT1G64060, AT3G20770, AT3G62980, AT5G11190, AT3G16770, AT1G46768	743	170	13998	2.32727	0.566722	0.0579916	1.09818
GOTERM_BP_FAT	GO:0009723~response to ethylene stimulus	27	2.10444	0.00112677	AT3G12500, AT2G35700, AT5G44210, AT4G11280, AT1G54490, AT1G53910, AT4G18780, AT1G52570, AT1G14920, AT5G64750, AT2G14580, AT3G05420, AT2G25490, AT5G61890, AT2G23340, AT1G64060, AT3G20770, AT3G62980, AT5G11190, AT3G16770, AT5G52020, AT3G04720, AT1G50640, AT5G11590, AT1G64380, AT3G28910, AT1G46768	743	256	13998	1.98701	0.749538	0.0740304	1.81126
GOTERM_BP_FAT	GO:0000160~two-component signal transduction system (phosphorelay)	22	1.71473	0.00597138	AT2G02710, AT3G12500, AT2G35700, AT5G52020, AT5G44210, AT1G50640, AT1G53910, AT5G11590, AT1G54490, AT4G18780, AT1G52570, AT1G64380, AT5G64750, AT2G25490, AT5G61890, AT2G23340, AT1G64060, AT3G20770, AT3G62980, AT5G11190, AT3G16770, AT1G46768	743	218	13998	1.90127	0.999361	0.254868	9.2539
SP_PIR_KEYWORDS	Ethylene signaling pathway	16	1.24708	0.00707262	AT2G35700, AT5G52020, AT5G44210, AT1G50640, AT1G53910, AT5G11590, AT1G52570, AT1G64380, AT5G64750, AT2G25490, AT5G61890, AT2G23340, AT3G62980, AT3G20770, AT5G11190, AT1G46768	1261	155	26538	2.17241	0.910475	0.108559	9.21317
SMART	SM00380:AP2	13	1.01325	0.0875721	AT2G35700, AT5G52020, AT5G44210, AT1G50640, AT5G11590, AT1G53910, AT1G64380, AT5G64750, AT5G61890, AT2G23340, AT5G11190, AT1G46768, AT3G16770	407	147	7691	1.67115	1	0.821097	67.2725
SP_PIR_KEYWORDS	activator	22	1.71473	0.0917925	AT2G35700, AT5G52020, AT1G19850, AT4G18960, AT3G16500, AT4G01250, AT1G72830, AT1G53910, AT5G11590, AT4G14540, AT5G06950, AT1G64380, AT5G64750, AT3G48590, AT5G61890, AT5G09250, AT2G23340, AT5G64610, AT3G20770, AT5G66320, AT5G11190, AT1G46768	1261	323	26538	1.43342	1	0.4153	73.0492
UP_SEQ_FEATURE	DNA-binding region:AP2/ERF	13	1.01325	0.0928383	AT2G35700, AT5G52020, AT5G44210, AT1G50640, AT5G11590, AT1G53910, AT1G64380, AT5G64750, AT5G61890, AT2G23340, AT5G11190, AT1G46768, AT3G16770	525	133	8885	1.65421	1	0.999525	78.6371
INTERPRO	IPR001471:Pathogenesis-related transcriptional factor and ERF, DNA-binding	13	1.01325	0.096026	AT2G35700, AT5G52020, AT5G44210, AT1G50640, AT5G11590, AT1G53910, AT1G64380, AT5G64750, AT5G61890, AT2G23340, AT5G11190, AT1G46768, AT3G16770	1119	147	20885	1.65056	1	0.98569	80.6472
Annotation Cluster 3	Enrichment Score: 2.8455861242205476
Category	Term	Count	%	PValue	Genes	List Total	Pop Hits	Pop Total	Fold Enrichment	Bonferroni	Benjamini	FDR
SP_PIR_KEYWORDS	glycoprotein	87	6.78098	6.42171e-07	AT4G32010, AT5G09360, AT4G22130, AT1G70530, AT5G05340, AT4G27290, AT4G18780, AT3G43270, AT5G11920, AT4G12420, AT1G28440, AT2G22900, AT4G35350, AT5G48900, AT4G24780, AT1G11050, AT3G14350, AT3G62150, AT5G47550, AT3G13750, AT5G03810, AT3G14310, AT1G10460, AT1G76490, AT5G17420, AT1G47710, AT2G26730, AT3G13790, AT2G29130, AT3G51550, AT5G03610, AT5G40150, AT4G17030, AT3G62020, AT5G08000, AT3G23730, AT2…	1261	1051	26538	1.74209	0.000218314	0.000109163	0.000874495
GOTERM_CC_FAT	GO:0005576~extracellular region	93	7.24864	0.000177615	AT5G59320, AT5G09360, AT1G76160, AT5G51750, AT2G38540, AT5G05340, AT4G34480, AT1G32940, AT1G17860, AT3G43270, AT5G11920, AT3G29780, AT4G12420, AT2G14580, AT5G24090, AT5G33340, AT4G33300, AT1G01900, AT3G20820, AT5G47550, AT3G13750, AT5G03810, AT3G14310, AT1G10460, AT2G28190, AT1G47710, AT3G13790, AT2G29130, AT5G13980, AT5G03610, AT5G40150, AT1G06680, AT4G17030, AT3G62020, AT1G29670, AT1G78830, AT3…	717	1225	13779	1.45897	0.0427561	0.00725639	0.229909
UP_SEQ_FEATURE	glycosylation site:N-linked (GlcNAc...)	82	6.39127	0.00163377	AT4G32010, AT5G09360, AT4G22130, AT1G70530, AT5G05340, AT4G18780, AT3G43270, AT5G11920, AT4G12420, AT1G28440, AT2G22900, AT4G35350, AT5G48900, AT4G24780, AT1G11050, AT3G14350, AT3G62150, AT5G47550, AT3G13750, AT5G03810, AT3G14310, AT1G10460, AT1G76490, AT5G17420, AT1G47710, AT2G26730, AT3G13790, AT2G29130, AT3G51550, AT5G03610, AT5G40150, AT4G17030, AT3G62020, AT5G08000, AT3G23730, AT2G45470, AT1…	525	1001	8885	1.38637	0.811648	0.811648	2.557
SP_PIR_KEYWORDS	signal	96	7.48246	0.00372228	AT5G09360, AT1G70530, AT2G38540, AT3G43270, AT5G11920, AT5G24090, AT5G47610, AT4G35350, AT4G24780, AT5G48900, AT1G44350, AT3G14350, AT1G18250, AT5G03810, AT3G13790, AT2G26730, AT5G03610, AT3G51550, AT1G29670, AT5G08000, AT3G23730, AT1G48100, AT2G45470, AT1G04680, AT1G29660, AT2G27500, AT1G54790, AT1G71695, AT2G16250, AT3G45970, AT4G23180, AT4G33220, AT5G66460, AT2G02850, AT4G02320, AT5G28680, AT5…	1261	1518	26538	1.33092	0.718588	0.0761873	4.9516
SP_PIR_KEYWORDS	Secreted	57	4.44271	0.0456078	AT5G09360, AT2G38540, AT5G05340, AT4G34480, AT3G43270, AT5G11920, AT4G12420, AT5G24090, AT5G47550, AT3G13750, AT5G03810, AT3G14310, AT1G10460, AT1G47710, AT3G13790, AT2G29130, AT5G03610, AT5G40150, AT4G17030, AT3G62020, AT1G29670, AT3G23730, AT1G68560, AT1G48100, AT1G64760, AT1G29660, AT2G27500, AT1G54790, AT1G71695, AT5G56590, AT4G33220, AT5G66460, AT5G06390, AT1G64390, AT2G18660, AT5G01190, AT4…	1261	936	26538	1.2816	1	0.286583	47.043
UP_SEQ_FEATURE	signal peptide	96	7.48246	0.266879	AT5G09360, AT1G70530, AT2G38540, AT3G43270, AT5G11920, AT5G24090, AT5G47610, AT4G35350, AT4G24780, AT5G48900, AT1G44350, AT3G14350, AT1G18250, AT5G03810, AT3G13790, AT2G26730, AT5G03610, AT3G51550, AT1G29670, AT5G08000, AT3G23730, AT1G48100, AT2G45470, AT1G04680, AT1G29660, AT2G27500, AT1G54790, AT1G71695, AT2G16250, AT3G45970, AT4G23180, AT4G33220, AT5G66460, AT2G02850, AT4G02320, AT5G28680, AT5…	525	1515	8885	1.0724	1	0.999256	99.2686
Annotation Cluster 4	Enrichment Score: 2.753350902152562
Category	Term	Count	%	PValue	Genes	List Total	Pop Hits	Pop Total	Fold Enrichment	Bonferroni	Benjamini	FDR
KEGG_PATHWAY	ath00592:alpha-Linolenic acid metabolism	11	0.857366	3.65203e-06	AT3G45140, AT3G01420, AT1G06290, AT3G06860, AT5G42650, AT2G06050, AT1G55020, AT1G19640, AT3G51840, AT1G13280, AT4G16760	156	28	2458	6.19002	0.000321327	0.000321327	0.00395565
GOTERM_BP_FAT	GO:0009695~jasmonic acid biosynthetic process	8	0.623539	0.000132736	AT3G45140, AT1G61850, AT5G42650, AT2G06050, AT1G55020, AT1G19640, AT1G13280, AT4G16760	743	23	13998	6.55299	0.150418	0.0230181	0.214989
GOTERM_BP_FAT	GO:0009694~jasmonic acid metabolic process	8	0.623539	0.000309838	AT3G45140, AT1G61850, AT5G42650, AT2G06050, AT1G55020, AT1G19640, AT1G13280, AT4G16760	743	26	13998	5.79687	0.316508	0.0373391	0.501161
GOTERM_BP_FAT	GO:0031408~oxylipin biosynthetic process	8	0.623539	0.000796799	AT3G45140, AT1G61850, AT5G42650, AT2G06050, AT1G55020, AT1G19640, AT1G13280, AT4G16760	743	30	13998	5.02396	0.62426	0.0631736	1.28406
GOTERM_BP_FAT	GO:0006631~fatty acid metabolic process	24	1.87062	0.00100031	AT1G08510, AT1G61850, AT3G01420, AT5G13520, AT4G14430, AT1G19440, AT2G05990, AT1G55020, AT1G19640, AT3G51840, AT1G13280, AT1G54580, AT5G05580, AT3G45140, AT3G28910, AT4G33790, AT1G06290, AT5G21170, AT3G06860, AT5G42650, AT2G06050, AT4G16760, AT5G16390, AT1G02190	743	214	13998	2.11288	0.707413	0.0697423	1.60952
GOTERM_BP_FAT	GO:0031407~oxylipin metabolic process	8	0.623539	0.00175075	AT3G45140, AT1G61850, AT5G42650, AT2G06050, AT1G55020, AT1G19640, AT1G13280, AT4G16760	743	34	13998	4.4329	0.883726	0.102005	2.80102
GOTERM_BP_FAT	GO:0006633~fatty acid biosynthetic process	19	1.4809	0.00191724	AT1G61850, AT1G08510, AT5G13520, AT1G19440, AT2G05990, AT1G55020, AT1G19640, AT1G13280, AT1G54580, AT5G05580, AT3G28910, AT3G45140, AT4G33790, AT5G21170, AT5G42650, AT2G06050, AT4G16760, AT5G16390, AT1G02190	743	159	13998	2.2513	0.905261	0.101582	3.06351
SP_PIR_KEYWORDS	Fatty acid biosynthesis	9	0.701481	0.00422123	AT5G05580, AT3G45140, AT5G21170, AT5G42650, AT2G06050, AT1G55020, AT1G19640, AT1G54580, AT5G16390	1261	55	26538	3.44376	0.762658	0.0811232	5.59779
GOTERM_BP_FAT	GO:0046394~carboxylic acid biosynthetic process	35	2.72798	0.0059669	AT3G17390, AT1G26640, AT1G08510, AT5G10870, AT3G06350, AT5G13520, AT1G19440, AT2G05990, AT5G08410, AT1G13280, AT1G54580, AT5G05580, AT3G45140, AT4G33790, AT2G06050, AT4G16760, AT3G23940, AT1G15550, AT1G61850, AT2G39800, AT1G55020, AT4G14880, AT1G19640, AT3G28910, AT5G21170, AT3G01120, AT5G42650, AT3G02020, AT2G39770, AT3G58610, AT3G47340, AT5G16390, AT1G02190, AT1G52340, AT1G09795	743	408	13998	1.61616	0.999357	0.263776	9.24727
GOTERM_BP_FAT	GO:0016053~organic acid biosynthetic process	35	2.72798	0.0059669	AT3G17390, AT1G26640, AT1G08510, AT5G10870, AT3G06350, AT5G13520, AT1G19440, AT2G05990, AT5G08410, AT1G13280, AT1G54580, AT5G05580, AT3G45140, AT4G33790, AT2G06050, AT4G16760, AT3G23940, AT1G15550, AT1G61850, AT2G39800, AT1G55020, AT4G14880, AT1G19640, AT3G28910, AT5G21170, AT3G01120, AT5G42650, AT3G02020, AT2G39770, AT3G58610, AT3G47340, AT5G16390, AT1G02190, AT1G52340, AT1G09795	743	408	13998	1.61616	0.999357	0.263776	9.24727
SP_PIR_KEYWORDS	Oxylipin biosynthesis	5	0.389712	0.00732615	AT3G45140, AT5G42650, AT2G06050, AT1G55020, AT1G19640	1261	17	26538	6.18977	0.91792	0.10742	9.52835
SP_PIR_KEYWORDS	lipid synthesis	11	0.857366	0.0168231	AT4G11820, AT5G05580, AT3G45140, AT4G33790, AT5G21170, AT5G42650, AT2G06050, AT1G55020, AT1G19640, AT1G54580, AT5G16390	1261	97	26538	2.38657	0.996876	0.169794	20.6295
GOTERM_BP_FAT	GO:0008610~lipid biosynthetic process	27	2.10444	0.216112	AT1G08510, AT5G13520, AT1G19440, AT3G45040, AT2G05990, AT1G13280, AT1G54580, AT5G05580, AT3G45140, AT4G33790, AT5G23960, AT2G06050, AT1G76490, AT4G16760, AT2G38050, AT4G11820, AT1G15550, AT1G61850, AT5G14700, AT1G55020, AT1G19640, AT3G28910, AT5G21170, AT5G42650, AT1G02190, AT1G52340, AT5G16390	743	415	13998	1.22572	1	0.89262	98.0701
Annotation Cluster 5	Enrichment Score: 2.442755105916207
Category	Term	Count	%	PValue	Genes	List Total	Pop Hits	Pop Total	Fold Enrichment	Bonferroni	Benjamini	FDR
PIR_SUPERFAMILY	PIRSF002703:pathogenesis-related group 5 protein, thaumatin type	6	0.467654	0.00157033	AT4G11650, AT1G75800, AT1G75050, AT4G38660, AT1G18250, AT4G38670	529	15	8556	6.46957	0.525973	0.525973	2.22173
INTERPRO	IPR017949:Thaumatin, conserved site	5	0.389712	0.00285949	AT4G11650, AT1G75800, AT1G75050, AT1G18250, AT4G38670	1119	12	20885	7.77666	0.973052	0.700192	4.55164
SMART	SM00205:THN	6	0.467654	0.00402871	AT4G11650, AT1G75800, AT1G75050, AT4G38660, AT1G18250, AT4G38670	407	21	7691	5.39909	0.49451	0.49451	4.80091
INTERPRO	IPR001938:Thaumatin, pathogenesis-related	6	0.467654	0.00431946	AT4G11650, AT1G75800, AT1G75050, AT4G38660, AT1G18250, AT4G38670	1119	21	20885	5.33257	0.995759	0.744809	6.79989
PIR_SUPERFAMILY	PIRSF002703:Thaumatin	6	0.467654	0.00782259	AT4G11650, AT1G75800, AT1G75050, AT4G38660, AT1G18250, AT4G38670	529	21	8556	4.62112	0.976015	0.84513	10.6202
Annotation Cluster 6	Enrichment Score: 2.1691488028627064
Category	Term	Count	%	PValue	Genes	List Total	Pop Hits	Pop Total	Fold Enrichment	Bonferroni	Benjamini	FDR
SP_PIR_KEYWORDS	cell wall	22	1.71473	2.18425e-05	AT2G39700, AT1G53840, AT5G06860, AT2G38540, AT1G70370, AT2G28950, AT4G34480, AT3G23730, AT5G56590, AT1G68560, AT3G43270, AT5G11920, AT4G12420, AT1G48100, AT4G33220, AT1G65680, AT1G64760, AT2G27500, AT4G02320, AT3G14310, AT5G09760, AT3G13790	1261	159	26538	2.91191	0.00739902	0.00185491	0.0297406
SP_PIR_KEYWORDS	cell wall biogenesis/degradation	23	1.79267	0.010056	AT2G39700, AT1G53840, AT2G38540, AT2G28950, AT4G34480, AT3G23730, AT5G56590, AT3G49220, AT1G02800, AT3G43270, AT4G18780, AT4G02290, AT1G48100, AT4G33220, AT1G65680, AT1G64760, AT1G64390, AT2G27500, AT4G02320, AT1G55850, AT3G14310, AT5G17420, AT5G09760	1261	270	26538	1.79274	0.967818	0.123805	12.8583
GOTERM_BP_FAT	GO:0042545~cell wall modification	14	1.09119	0.0269323	AT2G39700, AT1G53840, AT4G17030, AT2G28950, AT3G50410, AT3G49220, AT3G45970, AT3G43270, AT4G33220, AT1G65680, AT4G02320, AT3G14310, AT5G09760, AT3G29090	743	135	13998	1.95376	1	0.541449	35.7664
GOTERM_BP_FAT	GO:0007047~cell wall organization	23	1.79267	0.0382103	AT2G39700, AT1G53840, AT2G38540, AT2G28950, AT4G34480, AT3G23730, AT5G56590, AT3G49220, AT1G02800, AT3G43270, AT4G18780, AT4G02290, AT1G48100, AT4G33220, AT1G65680, AT1G64760, AT1G64390, AT2G27500, AT4G02320, AT1G55850, AT3G14310, AT5G17420, AT5G09760	743	277	13998	1.56432	1	0.623325	46.8288
GOTERM_BP_FAT	GO:0045229~external encapsulating structure organization	23	1.79267	0.0631066	AT2G39700, AT1G53840, AT2G38540, AT2G28950, AT4G34480, AT3G23730, AT5G56590, AT3G49220, AT1G02800, AT3G43270, AT4G18780, AT4G02290, AT1G48100, AT4G33220, AT1G65680, AT1G64760, AT1G64390, AT2G27500, AT4G02320, AT1G55850, AT3G14310, AT5G17420, AT5G09760	743	293	13998	1.4789	1	0.725032	65.2456
Annotation Cluster 7	Enrichment Score: 2.0020575156344065
Category	Term	Count	%	PValue	Genes	List Total	Pop Hits	Pop Total	Fold Enrichment	Bonferroni	Benjamini	FDR
GOTERM_BP_FAT	GO:0010035~response to inorganic substance	46	3.58535	0.00178292	AT1G60420, AT2G44060, AT3G12500, AT5G05340, AT4G37870, AT5G20830, AT4G25200, AT1G34370, AT5G56550, AT1G08830, AT4G18910, AT2G29500, AT1G50010, AT2G19480, AT1G12000, AT3G22960, AT5G52640, AT1G52560, AT1G77120, AT1G65980, AT4G14030, AT5G06720, AT2G28190, AT4G02380, AT4G16760, AT5G40150, AT4G21960, AT2G23150, AT3G16500, AT1G20340, AT5G37780, AT4G14880, AT4G09000, AT3G28910, AT5G63310, AT1G30230, AT1…	743	540	13998	1.60488	0.888238	0.0990913	2.85179
GOTERM_BP_FAT	GO:0010038~response to metal ion	32	2.49415	0.0130704	AT1G60420, AT2G44060, AT3G12500, AT5G20830, AT4G37870, AT4G25200, AT1G34370, AT5G56550, AT1G08830, AT1G50010, AT2G19480, AT1G12000, AT3G22960, AT1G65980, AT1G77120, AT4G14030, AT2G28190, AT4G16760, AT2G23150, AT1G20340, AT5G37780, AT4G14880, AT4G09000, AT3G28910, AT1G30230, AT1G07890, AT5G11670, AT2G23350, AT5G61780, AT3G58610, AT1G35720, AT1G65930	743	384	13998	1.56999	1	0.406175	19.2093
GOTERM_BP_FAT	GO:0046686~response to cadmium ion	26	2.0265	0.0423064	AT1G60420, AT3G12500, AT2G44060, AT5G20830, AT4G37870, AT4G25200, AT5G56550, AT1G50010, AT2G19480, AT3G22960, AT1G12000, AT1G65980, AT1G77120, AT4G14030, AT4G16760, AT4G14880, AT4G09000, AT3G28910, AT1G07890, AT1G30230, AT5G11670, AT2G23350, AT5G61780, AT3G58610, AT1G35720, AT1G65930	743	327	13998	1.49797	1	0.646845	50.3836
Annotation Cluster 8	Enrichment Score: 1.9657990450371536
Category	Term	Count	%	PValue	Genes	List Total	Pop Hits	Pop Total	Fold Enrichment	Bonferroni	Benjamini	FDR
SP_PIR_KEYWORDS	metal-binding	127	9.89867	0.000614557	AT5G09360, AT1G66140, AT4G27470, AT3G48310, AT5G15250, AT5G47610, AT2G28890, AT1G31190, AT4G24780, AT5G48900, AT5G64610, AT1G77120, AT3G24010, AT2G28190, AT5G17420, AT2G44530, AT3G58030, AT2G30580, AT1G32780, AT2G37340, AT4G29190, AT2G29580, AT3G09390, AT2G46495, AT4G28400, AT1G53190, AT1G04680, AT5G66320, AT2G42160, AT1G71695, AT4G37640, AT1G08830, AT5G66160, AT3G45140, AT4G24660, AT3G11410, AT4…	1261	1998	26538	1.33771	0.188616	0.017267	0.833657
GOTERM_MF_FAT	GO:0043167~ion binding	225	17.537	0.00409746	AT5G13920, AT5G10930, AT1G31710, AT2G01050, AT4G27470, AT5G66920, AT3G48310, AT5G24090, AT3G03750, AT1G22480, AT5G47610, AT5G48900, AT3G24010, AT5G17420, AT3G58030, AT3G28480, AT2G30580, AT1G32780, AT1G52820, AT5G01820, AT4G29190, AT3G09390, AT2G46495, AT2G44310, AT1G67090, AT1G73100, AT5G66320, AT5G04390, AT1G71695, AT1G65930, AT2G16500, AT1G08830, AT3G45140, AT4G26080, AT3G11410, AT3G02380, AT1…	797	3572	14806	1.17017	0.934	0.595875	5.96062
GOTERM_MF_FAT	GO:0043169~cation binding	224	17.4591	0.00465351	AT5G13920, AT5G10930, AT1G31710, AT2G01050, AT4G27470, AT5G66920, AT3G48310, AT5G24090, AT3G03750, AT1G22480, AT5G47610, AT5G48900, AT3G24010, AT5G17420, AT3G58030, AT3G28480, AT2G30580, AT1G32780, AT1G52820, AT5G01820, AT4G29190, AT3G09390, AT2G46495, AT2G44310, AT1G67090, AT1G73100, AT5G66320, AT5G04390, AT1G71695, AT1G65930, AT2G16500, AT1G08830, AT3G45140, AT4G26080, AT3G11410, AT3G02380, AT1…	797	3564	14806	1.16759	0.954399	0.537891	6.74346
SP_PIR_KEYWORDS	zinc	72	5.61185	0.00900424	AT4G32010, AT5G49570, AT3G47160, AT5G23540, AT5G51540, AT1G66140, AT4G18780, AT1G12520, AT4G27470, AT1G28440, AT5G15250, AT2G47890, AT5G47610, AT5G03740, AT1G05830, AT5G64610, AT1G77120, AT3G24010, AT2G28190, AT5G17420, AT1G32340, AT1G10320, AT2G04240, AT3G58030, AT2G30580, AT2G37340, AT1G32780, AT4G29190, AT2G29580, AT1G79350, AT2G46495, AT1G53190, AT5G07920, AT3G01500, AT2G37580, AT2G03800, AT5…	1261	1124	26538	1.34809	0.953825	0.115747	11.589
GOTERM_MF_FAT	GO:0046872~metal ion binding	209	16.2899	0.0149464	AT5G13920, AT5G10930, AT1G31710, AT2G01050, AT4G27470, AT5G66920, AT3G48310, AT3G03750, AT1G22480, AT5G47610, AT5G48900, AT3G24010, AT5G17420, AT3G58030, AT3G28480, AT2G30580, AT1G32780, AT1G52820, AT5G01820, AT4G29190, AT3G09390, AT2G46495, AT2G44310, AT1G67090, AT1G73100, AT5G66320, AT5G04390, AT1G71695, AT1G65930, AT2G16500, AT1G08830, AT3G45140, AT4G26080, AT3G11410, AT3G02380, AT1G53290, AT2…	797	3390	14806	1.14532	0.999953	0.669678	20.1807
GOTERM_MF_FAT	GO:0046914~transition metal ion binding	172	13.4061	0.019605	AT5G13920, AT5G09360, AT1G76160, AT5G10930, AT1G31710, AT2G01050, AT1G66140, AT4G27470, AT5G15250, AT5G66920, AT3G48310, AT3G03750, AT1G22480, AT5G47610, AT2G28890, AT2G15780, AT5G64610, AT1G77120, AT3G24010, AT2G28190, AT5G17420, AT3G58030, AT3G28480, AT5G13980, AT2G30580, AT1G32780, AT2G37340, AT1G52820, AT5G01820, AT4G29190, AT2G29580, AT3G09390, AT2G46495, AT4G28400, AT1G53190, AT1G67090, AT5…	797	2756	14806	1.15939	0.999998	0.66455	25.648
SP_PIR_KEYWORDS	zinc-finger	54	4.20889	0.0207999	AT4G32010, AT3G47160, AT1G66140, AT4G18780, AT4G27470, AT1G28440, AT2G47890, AT5G03740, AT5G47610, AT1G05830, AT5G64610, AT5G17420, AT1G32340, AT1G10320, AT2G04240, AT3G58030, AT2G30580, AT2G37340, AT4G29190, AT2G29580, AT2G46495, AT5G07920, AT1G53190, AT2G37580, AT2G42160, AT5G66320, AT4G39050, AT3G26935, AT3G60220, AT2G19810, AT1G54490, AT1G34370, AT5G66160, AT4G24660, AT3G15270, AT3G02380, AT3…	1261	837	26538	1.35775	0.999212	0.189572	24.8915
GOTERM_MF_FAT	GO:0008270~zinc ion binding	95	7.40452	0.29197	AT5G13920, AT4G32010, AT5G49570, AT2G41940, AT3G47160, AT5G13520, AT5G23540, AT5G51540, AT2G01050, AT1G66140, AT4G18780, AT1G12520, AT1G49670, AT4G27470, AT5G42840, AT1G28440, AT5G15250, AT2G47890, AT3G03750, AT5G47610, AT5G03740, AT1G05830, AT5G64610, AT1G77120, AT3G24010, AT2G28190, AT5G17420, AT1G32340, AT1G10320, AT3G58030, AT2G04240, AT5G13980, AT3G02260, AT2G30580, AT2G01818, AT2G37340, AT1…	797	1654	14806	1.06701	1	0.96531	99.4304
Annotation Cluster 9	Enrichment Score: 1.8521519874371224
Category	Term	Count	%	PValue	Genes	List Total	Pop Hits	Pop Total	Fold Enrichment	Bonferroni	Benjamini	FDR
SP_PIR_KEYWORDS	glycosidase	30	2.33827	0.000306606	AT3G12500, AT3G57240, AT4G23500, AT4G34480, AT5G56590, AT1G19170, AT5G11920, AT5G24090, AT5G55180, AT5G66460, AT1G26560, AT1G64390, AT3G13750, AT1G09010, AT2G05790, AT3G13790, AT3G54420, AT1G02640, AT1G67830, AT5G63810, AT3G23730, AT1G68560, AT1G02800, AT1G45130, AT4G02290, AT1G48100, AT1G64760, AT3G61490, AT2G27500, AT3G07320	1261	304	26538	2.07683	0.0990107	0.0129482	0.416724
INTERPRO	IPR013781:Glycoside hydrolase, subgroup, catalytic core	15	1.16913	0.0463751	AT3G57240, AT5G63810, AT4G34480, AT5G56590, AT1G05590, AT1G45130, AT5G24090, AT5G55180, AT5G66460, AT1G64760, AT2G27500, AT3G13750, AT2G05790, AT1G09010, AT3G07320	1119	159	20885	1.76075	1	0.957319	53.8136
UP_SEQ_FEATURE	active site:Nucleophile	17	1.32502	0.19529	AT1G74920, AT5G49570, AT1G53840, AT1G67830, AT5G63810, AT4G34480, AT3G23730, AT5G56590, AT1G45130, AT3G51030, AT5G66460, AT1G26560, AT1G64760, AT2G27500, AT3G13750, AT1G09010, AT3G29090	525	214	8885	1.34441	1	0.998533	96.7997
Annotation Cluster 10	Enrichment Score: 1.8272827767212554
Category	Term	Count	%	PValue	Genes	List Total	Pop Hits	Pop Total	Fold Enrichment	Bonferroni	Benjamini	FDR
SP_PIR_KEYWORDS	carboxy-lyase	5	0.389712	0.000525845	AT1G67090, AT4G37870, AT5G38430, AT2G16500, AT4G34710	1261	9	26538	11.6918	0.163756	0.0177245	0.713717
SP_PIR_KEYWORDS	carbon-carbon lyase	7	0.545596	0.000568919	AT4G11820, AT1G67090, AT4G08920, AT4G37870, AT5G38430, AT2G16500, AT4G34710	1261	23	26538	6.40506	0.17592	0.017436	0.77197
GOTERM_MF_FAT	GO:0016831~carboxy-lyase activity	9	0.701481	0.0245952	AT5G65690, AT1G67090, AT5G48220, AT5G17380, AT4G37870, AT5G38430, AT1G43710, AT2G16500, AT4G34710	797	66	14806	2.53325	1	0.718641	31.1157
SP_PIR_KEYWORDS	decarboxylase	3	0.233827	0.191951	AT4G37870, AT2G16500, AT4G34710	1261	17	26538	3.71386	1	0.614606	94.5109
KEGG_PATHWAY	ath00710:Carbon fixation in photosynthetic organisms	6	0.467654	0.517173	AT5G65690, AT1G67090, AT5G25880, AT5G11670, AT4G37870, AT5G38430	156	75	2458	1.26051	1	0.965687	99.9624
Annotation Cluster 11	Enrichment Score: 1.6202281551677309
Category	Term	Count	%	PValue	Genes	List Total	Pop Hits	Pop Total	Fold Enrichment	Bonferroni	Benjamini	FDR
GOTERM_CC_FAT	GO:0005777~peroxisome	18	1.40296	0.0107571	AT2G18630, AT4G14430, AT4G16210, AT3G14420, AT4G14880, AT3G51660, AT1G49670, AT3G51840, AT4G02340, AT1G06290, AT1G55320, AT3G06860, AT3G16910, AT2G06050, AT4G16566, AT1G47750, AT1G76490, AT4G16760	717	177	13779	1.95433	0.930093	0.198857	13.0769
GOTERM_CC_FAT	GO:0042579~microbody	18	1.40296	0.0107571	AT2G18630, AT4G14430, AT4G16210, AT3G14420, AT4G14880, AT3G51660, AT1G49670, AT3G51840, AT4G02340, AT1G06290, AT1G55320, AT3G06860, AT3G16910, AT2G06050, AT4G16566, AT1G47750, AT1G76490, AT4G16760	717	177	13779	1.95433	0.930093	0.198857	13.0769
SP_PIR_KEYWORDS	peroxisome	6	0.467654	0.119103	AT1G06290, AT3G14420, AT2G06050, AT1G47750, AT3G51840, AT4G16760	1261	55	26538	2.29584	1	0.490181	82.2171
Annotation Cluster 12	Enrichment Score: 1.6029258313140313
Category	Term	Count	%	PValue	Genes	List Total	Pop Hits	Pop Total	Fold Enrichment	Bonferroni	Benjamini	FDR
GOTERM_CC_FAT	GO:0046658~anchored to plasma membrane	11	0.857366	0.00202918	AT2G45470, AT5G64080, AT2G04780, AT1G64760, AT3G07390, AT5G08000, AT5G56590, AT2G27500, AT2G17120, AT4G12420, AT5G55730	717	66	13779	3.20293	0.393279	0.0605501	2.59775
GOTERM_CC_FAT	GO:0009986~cell surface	6	0.467654	0.00469912	AT5G65020, AT1G64760, AT2G34650, AT5G56590, AT2G27500, AT4G12420	717	22	13779	5.24116	0.686109	0.120802	5.92094
SP_PIR_KEYWORDS	cell membrane	33	2.5721	0.00495588	AT4G32010, AT5G47070, AT5G56590, AT4G18780, AT4G12420, AT2G28260, AT2G16850, AT1G28440, AT4G00430, AT3G51850, AT4G13510, AT4G35350, AT4G26080, AT1G05810, AT2G17120, AT5G28680, AT5G17420, AT3G16770, AT5G61480, AT3G51550, AT1G30270, AT1G11260, AT5G09220, AT5G08000, AT2G45470, AT5G64080, AT1G64760, AT2G04780, AT3G07390, AT3G46290, AT2G27500, AT3G28860, AT5G55730, AT2G16250	1261	414	26538	1.67752	0.815331	0.0809911	6.54183
GOTERM_CC_FAT	GO:0031226~intrinsic to plasma membrane	13	1.01325	0.00707288	AT5G09220, AT5G08000, AT5G56590, AT4G12420, AT2G45470, AT5G64080, AT3G07390, AT2G04780, AT1G64760, AT1G64060, AT2G27500, AT2G17120, AT5G55730	717	103	13779	2.42552	0.825549	0.14678	8.78729
SP_PIR_KEYWORDS	lipoprotein	18	1.40296	0.0228996	AT5G08000, AT5G56590, AT4G12420, AT1G62040, AT3G51850, AT2G45470, AT5G64080, AT3G07390, AT2G04780, AT1G64760, AT1G05810, AT2G27500, AT2G17120, AT5G45970, AT3G63110, AT3G25070, AT1G18890, AT5G55730	1261	210	26538	1.80387	0.99962	0.201515	27.0553
SP_PIR_KEYWORDS	gpi-anchor	11	0.857366	0.0260416	AT2G45470, AT5G64080, AT2G04780, AT1G64760, AT3G07390, AT5G08000, AT5G56590, AT2G27500, AT2G17120, AT4G12420, AT5G55730	1261	104	26538	2.22593	0.999873	0.215315	30.1856
GOTERM_CC_FAT	GO:0009897~external side of plasma membrane	4	0.311769	0.0270342	AT1G64760, AT5G56590, AT2G27500, AT4G12420	717	13	13779	5.9131	0.99882	0.312404	29.8919
UP_SEQ_FEATURE	propeptide:Removed in mature form	15	1.16913	0.030965	AT3G12500, AT5G08000, AT5G56590, AT4G12420, AT1G62040, AT2G45470, AT5G64080, AT3G07390, AT2G04780, AT1G64760, AT2G27500, AT1G05810, AT2G17120, AT5G45970, AT5G55730	525	137	8885	1.85297	1	0.998376	39.2431
GOTERM_MF_FAT	GO:0042973~glucan endo-1,3-beta-D-glucosidase activity	4	0.311769	0.0513523	AT1G64760, AT4G34480, AT5G56590, AT2G27500	797	16	14806	4.64429	1	0.856129	54.5735
GOTERM_CC_FAT	GO:0031225~anchored to membrane	22	1.71473	0.161947	AT1G24520, AT5G08000, AT5G56590, AT4G12420, AT1G62040, AT5G53870, AT3G51850, AT2G45470, AT5G64080, AT1G22480, AT5G26330, AT1G64760, AT3G07390, AT2G04780, AT4G38660, AT2G27500, AT1G29980, AT2G17120, AT5G56170, AT1G18890, AT4G14746, AT5G55730	717	320	13779	1.32121	1	0.800052	89.8667
GOTERM_CC_FAT	GO:0044459~plasma membrane part	19	1.4809	0.174703	AT5G09220, AT5G08000, AT5G56590, AT4G26100, AT5G23730, AT4G38430, AT4G12420, AT2G45470, AT5G64080, AT1G64760, AT3G07390, AT2G04780, AT3G15470, AT1G64060, AT1G05810, AT2G27500, AT2G17120, AT5G28680, AT5G55730	717	272	13779	1.3424	1	0.803834	91.6932
UP_SEQ_FEATURE	lipid moiety-binding region:GPI-anchor amidated serine	7	0.545596	0.24006	AT5G64080, AT1G64760, AT5G08000, AT5G56590, AT2G27500, AT2G17120, AT4G12420	525	71	8885	1.66854	1	0.999094	98.7077
Annotation Cluster 13	Enrichment Score: 1.5327044961449166
Category	Term	Count	%	PValue	Genes	List Total	Pop Hits	Pop Total	Fold Enrichment	Bonferroni	Benjamini	FDR
GOTERM_MF_FAT	GO:0005507~copper ion binding	25	1.94856	1.66073e-05	AT5G09360, AT1G76160, AT2G28660, AT1G31710, AT4G13940, AT1G12520, AT4G12420, AT1G08830, AT5G66920, AT1G22480, AT2G15780, AT2G02850, AT5G01190, AT2G28190, AT1G10630, AT2G29130, AT1G20340, AT3G09390, AT5G53870, AT2G38080, AT5G26330, AT1G67090, AT5G24580, AT1G35720, AT1G65930	797	172	14806	2.70017	0.0109339	0.0109339	0.0248549
SP_PIR_KEYWORDS	copper	11	0.857366	0.000121065	AT2G38080, AT5G09360, AT2G29130, AT5G26330, AT2G02850, AT5G01190, AT1G20340, AT1G12520, AT2G28190, AT4G12420, AT1G08830	1261	51	26538	4.53916	0.0403289	0.00683729	0.164739
INTERPRO	IPR008972:Cupredoxin	13	1.01325	0.00249212	AT2G29130, AT5G09360, AT1G76160, AT1G20340, AT4G12420, AT5G53870, AT5G66920, AT2G38080, AT5G26330, AT1G22480, AT2G15780, AT2G02850, AT5G01190	1119	88	20885	2.75718	0.957104	0.957104	3.97796
INTERPRO	IPR011707:Multicopper oxidase, type 3	7	0.545596	0.0187338	AT2G38080, AT5G09360, AT2G29130, AT1G76160, AT5G01190, AT4G12420, AT5G66920	1119	40	20885	3.2662	1	0.908061	26.483
INTERPRO	IPR001117:Multicopper oxidase, type 1	7	0.545596	0.0209815	AT2G38080, AT5G09360, AT2G29130, AT1G76160, AT5G01190, AT4G12420, AT5G66920	1119	41	20885	3.18653	1	0.912206	29.1751
INTERPRO	IPR011706:Multicopper oxidase, type 2	7	0.545596	0.0209815	AT2G38080, AT5G09360, AT2G29130, AT1G76160, AT5G01190, AT4G12420, AT5G66920	1119	41	20885	3.18653	1	0.912206	29.1751
SP_PIR_KEYWORDS	Lignin degradation	4	0.311769	0.0441295	AT2G38080, AT5G09360, AT2G29130, AT5G01190	1261	17	26538	4.95181	1	0.283653	45.9149
GOTERM_BP_FAT	GO:0009808~lignin metabolic process	8	0.623539	0.0556012	AT5G54160, AT3G17390, AT2G38080, AT5G09360, AT2G29130, AT5G14700, AT5G01190, AT5G48930	743	65	13998	2.31875	1	0.708424	60.4458
GOTERM_BP_FAT	GO:0046271~phenylpropanoid catabolic process	4	0.311769	0.0579052	AT2G38080, AT5G09360, AT2G29130, AT5G01190	743	17	13998	4.4329	1	0.705013	61.9816
GOTERM_BP_FAT	GO:0046274~lignin catabolic process	4	0.311769	0.0579052	AT2G38080, AT5G09360, AT2G29130, AT5G01190	743	17	13998	4.4329	1	0.705013	61.9816
GOTERM_BP_FAT	GO:0019439~aromatic compound catabolic process	5	0.389712	0.058348	AT2G38080, AT5G09360, AT2G29130, AT2G37040, AT5G01190	743	28	13998	3.36426	1	0.701885	62.2703
INTERPRO	IPR017761:Laccase	4	0.311769	0.0593499	AT2G38080, AT5G09360, AT2G29130, AT5G01190	1119	17	20885	4.39153	1	0.965165	63.0403
GOTERM_MF_FAT	GO:0008471~laccase activity	4	0.311769	0.0599452	AT2G38080, AT5G09360, AT2G29130, AT5G01190	797	17	14806	4.3711	1	0.870768	60.3577
GOTERM_MF_FAT	GO:0016682~oxidoreductase activity, acting on diphenols and related substances as donors, oxygen as acceptor	5	0.389712	0.0608758	AT2G38080, AT5G09360, AT2G29130, AT1G17020, AT5G01190	797	28	14806	3.31735	1	0.861922	60.9411
UP_SEQ_FEATURE	domain:Plastocyanin-like 3	4	0.311769	0.0748661	AT2G38080, AT5G09360, AT2G29130, AT5G01190	525	17	8885	3.98207	1	0.999646	70.8507
UP_SEQ_FEATURE	domain:Plastocyanin-like 1	4	0.311769	0.0748661	AT2G38080, AT5G09360, AT2G29130, AT5G01190	525	17	8885	3.98207	1	0.999646	70.8507
UP_SEQ_FEATURE	domain:Plastocyanin-like 2	4	0.311769	0.0748661	AT2G38080, AT5G09360, AT2G29130, AT5G01190	525	17	8885	3.98207	1	0.999646	70.8507
UP_SEQ_FEATURE	metal ion-binding site:Copper 4; type 1	4	0.311769	0.0748661	AT2G38080, AT5G09360, AT2G29130, AT5G01190	525	17	8885	3.98207	1	0.999646	70.8507
UP_SEQ_FEATURE	metal ion-binding site:Copper 1; type 2	4	0.311769	0.0748661	AT2G38080, AT5G09360, AT2G29130, AT5G01190	525	17	8885	3.98207	1	0.999646	70.8507
UP_SEQ_FEATURE	metal ion-binding site:Copper 3; type 3	4	0.311769	0.0748661	AT2G38080, AT5G09360, AT2G29130, AT5G01190	525	17	8885	3.98207	1	0.999646	70.8507
UP_SEQ_FEATURE	metal ion-binding site:Copper 2; type 3	4	0.311769	0.0748661	AT2G38080, AT5G09360, AT2G29130, AT5G01190	525	17	8885	3.98207	1	0.999646	70.8507
INTERPRO	IPR002355:Multicopper oxidase, copper-binding site	4	0.311769	0.0885008	AT2G38080, AT5G09360, AT2G29130, AT5G01190	1119	20	20885	3.7328	1	0.98227	77.853
GOTERM_MF_FAT	GO:0016679~oxidoreductase activity, acting on diphenols and related substances as donors	5	0.389712	0.166113	AT2G38080, AT5G09360, AT2G29130, AT1G17020, AT5G01190	797	40	14806	2.32215	1	0.914071	93.4062
GOTERM_BP_FAT	GO:0042219~cellular amino acid derivative catabolic process	4	0.311769	0.197089	AT2G38080, AT5G09360, AT2G29130, AT5G01190	743	29	13998	2.5986	1	0.88227	97.1531
Annotation Cluster 14	Enrichment Score: 1.419197049115384
Category	Term	Count	%	PValue	Genes	List Total	Pop Hits	Pop Total	Fold Enrichment	Bonferroni	Benjamini	FDR
INTERPRO	IPR018451:NAF/FISL domain	6	0.467654	0.0111906	AT4G18700, AT5G10930, AT1G30270, AT5G01820, AT1G48260, AT3G17510	1119	26	20885	4.30707	0.999999	0.906241	16.7295
INTERPRO	IPR004041:NAF	6	0.467654	0.0111906	AT4G18700, AT5G10930, AT1G30270, AT5G01820, AT1G48260, AT3G17510	1119	26	20885	4.30707	0.999999	0.906241	16.7295
UP_SEQ_FEATURE	domain:NAF	6	0.467654	0.0164103	AT4G18700, AT5G10930, AT1G30270, AT5G01820, AT1G48260, AT3G17510	525	26	8885	3.90549	1	0.999785	23.0583
UP_SEQ_FEATURE	region of interest:PPI	6	0.467654	0.0164103	AT4G18700, AT5G10930, AT1G30270, AT5G01820, AT1G48260, AT3G17510	525	26	8885	3.90549	1	0.999785	23.0583
UP_SEQ_FEATURE	region of interest:Activation loop	7	0.545596	0.0225455	AT4G18700, AT5G10930, AT1G30270, AT5G01820, AT4G33950, AT1G48260, AT3G17510	525	38	8885	3.11754	1	0.999574	30.3191
SMART	SM00220:S_TKc	16	1.24708	0.375921	AT3G04810, AT5G10930, AT2G44830, AT1G30270, AT5G01820, AT2G34650, AT4G33950, AT1G48260, AT4G32830, AT5G40030, AT3G51850, AT5G50860, AT4G18700, AT3G44610, AT3G17510, AT1G18890	407	256	7691	1.18105	1	0.958713	99.6805
INTERPRO	IPR002290:Serine/threonine protein kinase	16	1.24708	0.406932	AT3G04810, AT5G10930, AT2G44830, AT1G30270, AT5G01820, AT2G34650, AT4G33950, AT1G48260, AT4G32830, AT5G40030, AT3G51850, AT5G50860, AT4G18700, AT3G44610, AT3G17510, AT1G18890	1119	256	20885	1.1665	1	0.999166	99.9796
Annotation Cluster 15	Enrichment Score: 1.378262879890305
Category	Term	Count	%	PValue	Genes	List Total	Pop Hits	Pop Total	Fold Enrichment	Bonferroni	Benjamini	FDR
INTERPRO	IPR012820:Sucrose synthase, plants and cyanobacteria	4	0.311769	0.002708	AT3G43190, AT5G20830, AT4G02280, AT1G73370	1119	6	20885	12.4427	0.967357	0.819327	4.31547
INTERPRO	IPR000368:Sucrose synthase	4	0.311769	0.002708	AT3G43190, AT5G20830, AT4G02280, AT1G73370	1119	6	20885	12.4427	0.967357	0.819327	4.31547
GOTERM_MF_FAT	GO:0016157~sucrose synthase activity	4	0.311769	0.00273923	AT3G43190, AT5G20830, AT4G02280, AT1G73370	797	6	14806	12.3848	0.837301	0.596641	4.02254
GOTERM_MF_FAT	GO:0035251~UDP-glucosyltransferase activity	15	1.16913	0.00469554	AT5G20280, AT3G46660, AT5G20830, AT1G05590, AT2G43820, AT4G02280, AT1G73370, AT4G18780, AT1G73880, AT3G43190, AT1G68020, AT1G55850, AT2G36800, AT1G05530, AT5G17420	797	119	14806	2.34166	0.955656	0.463749	6.80238
GOTERM_BP_FAT	GO:0005985~sucrose metabolic process	5	0.389712	0.0107147	AT5G20280, AT3G43190, AT5G20830, AT4G02280, AT1G73370	743	17	13998	5.54113	0.999998	0.366287	16.0254
GOTERM_MF_FAT	GO:0046527~glucosyltransferase activity	15	1.16913	0.0155656	AT5G20280, AT3G46660, AT5G20830, AT1G05590, AT2G43820, AT4G02280, AT1G73370, AT4G18780, AT1G73880, AT3G43190, AT1G68020, AT1G55850, AT2G36800, AT1G05530, AT5G17420	797	137	14806	2.034	0.999969	0.646031	20.9284
GOTERM_BP_FAT	GO:0005986~sucrose biosynthetic process	4	0.311769	0.0227825	AT3G43190, AT5G20830, AT4G02280, AT1G73370	743	12	13998	6.27995	1	0.525147	31.178
INTERPRO	IPR001296:Glycosyl transferase, group 1	6	0.467654	0.0263302	AT5G20280, AT3G43190, AT5G20830, AT4G02280, AT1G75420, AT1G73370	1119	32	20885	3.4995	1	0.925003	35.2139
GOTERM_BP_FAT	GO:0005984~disaccharide metabolic process	6	0.467654	0.07561	AT5G20280, AT3G43190, AT5G20830, AT1G68020, AT4G02280, AT1G73370	743	43	13998	2.62881	1	0.743292	72.0483
GOTERM_BP_FAT	GO:0046351~disaccharide biosynthetic process	5	0.389712	0.103486	AT3G43190, AT5G20830, AT1G68020, AT4G02280, AT1G73370	743	34	13998	2.77056	1	0.793656	82.986
GOTERM_BP_FAT	GO:0009311~oligosaccharide metabolic process	6	0.467654	0.131875	AT5G20280, AT3G43190, AT5G20830, AT1G68020, AT4G02280, AT1G73370	743	51	13998	2.21645	1	0.820833	89.9021
GOTERM_BP_FAT	GO:0009312~oligosaccharide biosynthetic process	5	0.389712	0.140217	AT3G43190, AT5G20830, AT1G68020, AT4G02280, AT1G73370	743	38	13998	2.47893	1	0.823394	91.3654
GOTERM_BP_FAT	GO:0016138~glycoside biosynthetic process	5	0.389712	0.418487	AT3G43190, AT5G20830, AT1G68020, AT4G02280, AT1G73370	743	62	13998	1.51934	1	0.963559	99.9848
GOTERM_BP_FAT	GO:0016137~glycoside metabolic process	6	0.467654	0.461458	AT5G20280, AT3G43190, AT5G20830, AT1G68020, AT4G02280, AT1G73370	743	84	13998	1.3457	1	0.970837	99.9956
GOTERM_BP_FAT	GO:0034637~cellular carbohydrate biosynthetic process	11	0.857366	0.548694	AT5G65690, AT3G43190, AT4G37870, AT5G20830, AT2G39770, AT1G68020, AT4G02280, AT1G73370, AT4G18780, AT1G55850, AT5G17420	743	189	13998	1.0965	1	0.982058	99.9998
SP_PIR_KEYWORDS	glycosyltransferase	12	0.935308	0.61294	AT5G20830, AT1G68020, AT1G53290, AT2G43820, AT2G36800, AT4G18780, AT1G55850, AT5G11160, AT5G17420, AT1G05530, AT4G01970, AT2G22900	1261	244	26538	1.03501	1	0.914864	99.9998
Annotation Cluster 16	Enrichment Score: 1.3731323377628142
Category	Term	Count	%	PValue	Genes	List Total	Pop Hits	Pop Total	Fold Enrichment	Bonferroni	Benjamini	FDR
SP_PIR_KEYWORDS	nucleus	133	10.3663	0.00021282	AT5G20850, AT3G26810, AT5G44210, AT2G29570, AT5G28770, AT3G01610, AT5G13220, AT3G03750, AT5G49520, AT2G28890, AT5G64610, AT1G43190, AT5G27670, AT3G63110, AT4G00150, AT2G31210, AT5G52020, AT1G48620, AT1G80840, AT1G50640, AT3G09230, AT4G31550, AT1G64380, AT5G57900, AT3G12560, AT3G48590, AT3G28910, AT3G18690, AT1G09540, AT5G46880, AT5G09250, AT1G73100, AT5G66320, AT3G25710, AT1G07790, AT4G08920, AT1…	1261	2052	26538	1.36404	0.06981	0.0102848	0.289426
SP_PIR_KEYWORDS	dna-binding	95	7.40452	0.000410902	AT5G20850, AT4G32010, AT5G44210, AT1G18400, AT4G24240, AT2G24570, AT5G28770, AT2G29570, AT5G64750, AT1G28440, AT5G49520, AT5G07030, AT1G69770, AT2G23340, AT1G72010, AT3G20770, AT1G73830, AT4G11660, AT5G27670, AT3G18490, AT1G10320, AT1G61660, AT5G52020, AT2G31210, AT1G48620, AT2G28350, AT1G80840, AT4G00050, AT4G29190, AT1G50640, AT4G01250, AT3G09230, AT2G29580, AT4G00730, AT5G22220, AT4G31550, AT1…	1261	1398	26538	1.43011	0.130412	0.0154062	0.558111
SP_PIR_KEYWORDS	transcription regulation	77	6.00156	0.00478379	AT4G32010, AT5G44210, AT1G18400, AT4G24240, AT2G24570, AT5G64750, AT1G28440, AT5G13220, AT5G03740, AT5G49520, AT5G64610, AT1G69770, AT2G23340, AT1G72010, AT3G20770, AT1G73830, AT4G11660, AT1G61660, AT4G00150, AT5G52020, AT2G31210, AT2G28350, AT1G80840, AT4G00050, AT1G50640, AT4G01250, AT3G09230, AT5G22220, AT4G00730, AT1G64380, AT4G31550, AT3G48590, AT3G17100, AT1G74950, AT5G46880, AT5G09250, AT5…	1261	1184	26538	1.36865	0.804147	0.0822315	6.32147
SP_PIR_KEYWORDS	Transcription	77	6.00156	0.0077612	AT4G32010, AT5G44210, AT1G18400, AT4G24240, AT2G24570, AT5G64750, AT1G28440, AT5G13220, AT5G03740, AT5G49520, AT5G64610, AT1G69770, AT2G23340, AT1G72010, AT3G20770, AT1G73830, AT4G11660, AT1G61660, AT4G00150, AT5G52020, AT2G31210, AT2G28350, AT1G80840, AT4G00050, AT1G50640, AT4G01250, AT5G22220, AT4G00730, AT1G64380, AT4G31550, AT3G48590, AT3G17100, AT1G74950, AT5G46880, AT5G09250, AT5G66320, AT1…	1261	1209	26538	1.34035	0.929285	0.108793	10.0668
GOTERM_MF_FAT	GO:0003677~DNA binding	148	11.5355	0.0651834	AT5G20850, AT5G44210, AT2G29570, AT5G28770, AT1G66140, AT5G49520, AT3G24010, AT5G27670, AT1G20910, AT3G18490, AT5G18620, AT1G61215, AT4G00150, AT2G31210, AT5G52020, AT1G48620, AT1G80840, AT4G29190, AT1G50640, AT2G29580, AT3G09230, AT4G31550, AT1G64380, AT3G12560, AT3G48590, AT3G28910, AT1G09540, AT5G46880, AT5G09250, AT1G73100, AT5G49700, AT1G75710, AT5G46910, AT5G66320, AT5G58720, AT3G25710, AT1…	797	2436	14806	1.12866	1	0.820258	63.5385
GOTERM_BP_FAT	GO:0045449~regulation of transcription	120	9.35308	0.116028	AT5G44210, AT5G28770, AT1G66140, AT2G22840, AT5G13220, AT5G49520, AT5G64610, AT3G24010, AT1G20910, AT4G00150, AT5G52020, AT2G31210, AT3G21350, AT1G80840, AT1G26470, AT4G29190, AT1G50640, AT3G09230, AT4G31550, AT1G64380, AT3G12560, AT3G48590, AT3G28910, AT1G09540, AT5G46880, AT5G09250, AT5G46910, AT5G66320, AT3G25710, AT3G58630, AT5G50915, AT1G53910, AT1G14920, AT4G31800, AT4G24660, AT3G13040, AT5…	743	2024	13998	1.11699	1	0.807216	86.4605
GOTERM_MF_FAT	GO:0003700~transcription factor activity	101	7.87217	0.144477	AT5G44210, AT5G28770, AT1G66140, AT5G49520, AT1G20910, AT4G00150, AT5G52020, AT2G31210, AT1G80840, AT4G29190, AT1G50640, AT3G09230, AT4G31550, AT1G64380, AT3G48590, AT3G28910, AT1G09540, AT5G46880, AT1G75710, AT5G46910, AT5G66320, AT3G25710, AT3G58630, AT5G50915, AT1G53910, AT1G14920, AT4G31800, AT4G24660, AT3G13040, AT5G59450, AT4G01500, AT3G02380, AT2G45680, AT3G27010, AT5G44080, AT4G18960, AT1…	797	1678	14806	1.11817	1	0.909493	90.325
GOTERM_BP_FAT	GO:0006350~transcription	78	6.0795	0.176518	AT4G32010, AT5G44210, AT1G18400, AT4G24240, AT2G24570, AT5G64750, AT1G28440, AT5G13220, AT5G03740, AT5G49520, AT5G64610, AT1G69770, AT2G23340, AT1G72010, AT3G20770, AT1G73830, AT4G11660, AT1G61660, AT4G00150, AT5G52020, AT2G31210, AT2G28350, AT1G80840, AT4G00050, AT1G50640, AT4G01250, AT5G22220, AT4G00730, AT1G64380, AT4G31550, AT3G48590, AT3G17100, AT1G74950, AT5G46880, AT5G09250, AT5G66320, AT1…	743	1311	13998	1.12091	1	0.867495	95.7096
GOTERM_MF_FAT	GO:0030528~transcription regulator activity	109	8.49571	0.310228	AT5G44210, AT5G28770, AT1G66140, AT2G22840, AT5G49520, AT1G20910, AT4G00150, AT5G52020, AT2G31210, AT3G21350, AT1G80840, AT4G29190, AT1G50640, AT3G09230, AT4G31550, AT1G64380, AT3G48590, AT3G28910, AT1G09540, AT5G46880, AT5G09250, AT1G75710, AT5G46910, AT5G66320, AT3G25710, AT3G58630, AT5G50915, AT1G53910, AT1G14920, AT4G31800, AT4G24660, AT3G13040, AT5G59450, AT1G75080, AT4G01500, AT3G02380, AT2…	797	1913	14806	1.0585	1	0.96866	99.6147
GOTERM_MF_FAT	GO:0043565~sequence-specific DNA binding	27	2.10444	0.526827	AT5G20850, AT1G19850, AT4G24240, AT2G24570, AT1G15340, AT5G28770, AT4G14540, AT5G06950, AT4G31800, AT4G24660, AT5G49520, AT4G11660, AT5G44080, AT1G80840, AT4G18960, AT4G01250, AT4G00730, AT4G31550, AT3G12560, AT3G48590, AT5G48670, AT5G46880, AT1G69780, AT5G66320, AT4G21750, AT1G22310, AT5G06710	797	483	14806	1.03848	1	0.990242	99.9986
GOTERM_BP_FAT	GO:0006355~regulation of transcription, DNA-dependent	58	4.52065	0.561689	AT4G32010, AT5G44210, AT4G24240, AT2G24570, AT5G28770, AT4G13940, AT5G64750, AT1G28440, AT5G49520, AT1G05830, AT1G69770, AT2G23340, AT3G24010, AT4G11660, AT5G52020, AT2G28350, AT3G21350, AT1G80840, AT1G50640, AT4G01250, AT3G09230, AT1G79350, AT5G22220, AT4G00730, AT1G64380, AT4G31550, AT3G48590, AT1G09540, AT5G46880, AT5G09250, AT5G66320, AT1G46768, AT2G02710, AT2G35700, AT1G19850, AT1G53910, AT4…	743	1089	13998	1.00341	1	0.982322	99.9998
GOTERM_BP_FAT	GO:0051252~regulation of RNA metabolic process	58	4.52065	0.579201	AT4G32010, AT5G44210, AT4G24240, AT2G24570, AT5G28770, AT4G13940, AT5G64750, AT1G28440, AT5G49520, AT1G05830, AT1G69770, AT2G23340, AT3G24010, AT4G11660, AT5G52020, AT2G28350, AT3G21350, AT1G80840, AT1G50640, AT4G01250, AT3G09230, AT1G79350, AT5G22220, AT4G00730, AT1G64380, AT4G31550, AT3G48590, AT1G09540, AT5G46880, AT5G09250, AT5G66320, AT1G46768, AT2G02710, AT2G35700, AT1G19850, AT1G53910, AT4…	743	1095	13998	0.997909	1	0.983755	99.9999
Annotation Cluster 17	Enrichment Score: 1.3597693968789066
Category	Term	Count	%	PValue	Genes	List Total	Pop Hits	Pop Total	Fold Enrichment	Bonferroni	Benjamini	FDR
INTERPRO	IPR001424:Superoxide dismutase, copper/zinc binding	3	0.233827	0.0159794	AT1G12520, AT2G28190, AT1G08830	1119	4	20885	13.998	1	0.921221	23.053
GOTERM_BP_FAT	GO:0006801~superoxide metabolic process	4	0.311769	0.0348444	AT3G16500, AT1G12520, AT2G28190, AT1G08830	743	14	13998	5.38281	1	0.620092	43.7302
GOTERM_MF_FAT	GO:0004784~superoxide dismutase activity	3	0.233827	0.0808377	AT1G12520, AT2G28190, AT1G08830	797	9	14806	6.19239	1	0.844336	71.6823
GOTERM_MF_FAT	GO:0016721~oxidoreductase activity, acting on superoxide radicals as acceptor	3	0.233827	0.0808377	AT1G12520, AT2G28190, AT1G08830	797	9	14806	6.19239	1	0.844336	71.6823
Annotation Cluster 18	Enrichment Score: 1.3538209184382708
Category	Term	Count	%	PValue	Genes	List Total	Pop Hits	Pop Total	Fold Enrichment	Bonferroni	Benjamini	FDR
GOTERM_BP_FAT	GO:0050688~regulation of defense response to virus	3	0.233827	0.0252106	AT5G23570, AT1G80840, AT4G31800	743	5	13998	11.3039	1	0.526006	33.8987
GOTERM_BP_FAT	GO:0002697~regulation of immune effector process	3	0.233827	0.0252106	AT5G23570, AT1G80840, AT4G31800	743	5	13998	11.3039	1	0.526006	33.8987
GOTERM_BP_FAT	GO:0002831~regulation of response to biotic stimulus	3	0.233827	0.0635122	AT5G23570, AT1G80840, AT4G31800	743	8	13998	7.06494	1	0.71608	65.4887
GOTERM_BP_FAT	GO:0043900~regulation of multi-organism process	3	0.233827	0.0952121	AT5G23570, AT1G80840, AT4G31800	743	10	13998	5.65195	1	0.776508	80.2535
Annotation Cluster 19	Enrichment Score: 1.2655563824807188
Category	Term	Count	%	PValue	Genes	List Total	Pop Hits	Pop Total	Fold Enrichment	Bonferroni	Benjamini	FDR
GOTERM_BP_FAT	GO:0046394~carboxylic acid biosynthetic process	35	2.72798	0.0059669	AT3G17390, AT1G26640, AT1G08510, AT5G10870, AT3G06350, AT5G13520, AT1G19440, AT2G05990, AT5G08410, AT1G13280, AT1G54580, AT5G05580, AT3G45140, AT4G33790, AT2G06050, AT4G16760, AT3G23940, AT1G15550, AT1G61850, AT2G39800, AT1G55020, AT4G14880, AT1G19640, AT3G28910, AT5G21170, AT3G01120, AT5G42650, AT3G02020, AT2G39770, AT3G58610, AT3G47340, AT5G16390, AT1G02190, AT1G52340, AT1G09795	743	408	13998	1.61616	0.999357	0.263776	9.24727
GOTERM_BP_FAT	GO:0016053~organic acid biosynthetic process	35	2.72798	0.0059669	AT3G17390, AT1G26640, AT1G08510, AT5G10870, AT3G06350, AT5G13520, AT1G19440, AT2G05990, AT5G08410, AT1G13280, AT1G54580, AT5G05580, AT3G45140, AT4G33790, AT2G06050, AT4G16760, AT3G23940, AT1G15550, AT1G61850, AT2G39800, AT1G55020, AT4G14880, AT1G19640, AT3G28910, AT5G21170, AT3G01120, AT5G42650, AT3G02020, AT2G39770, AT3G58610, AT3G47340, AT5G16390, AT1G02190, AT1G52340, AT1G09795	743	408	13998	1.61616	0.999357	0.263776	9.24727
GOTERM_BP_FAT	GO:0009309~amine biosynthetic process	16	1.24708	0.125087	AT3G17390, AT1G26640, AT5G10870, AT3G06350, AT2G39800, AT4G14880, AT2G16500, AT4G34710, AT1G70310, AT3G01120, AT3G02020, AT3G58610, AT3G47340, AT3G23940, AT1G52340, AT1G09795	743	204	13998	1.47763	1	0.819019	88.543
GOTERM_BP_FAT	GO:0008652~cellular amino acid biosynthetic process	13	1.01325	0.270746	AT3G17390, AT5G10870, AT3G06350, AT1G26640, AT2G39800, AT4G14880, AT3G02020, AT3G01120, AT3G58610, AT3G47340, AT3G23940, AT1G52340, AT1G09795	743	184	13998	1.33108	1	0.925886	99.4018
SP_PIR_KEYWORDS	amino-acid biosynthesis	7	0.545596	0.389893	AT3G06350, AT2G39800, AT3G01120, AT3G02020, AT3G58610, AT4G14880, AT3G47340	1261	106	26538	1.38978	1	0.795035	99.8804
Annotation Cluster 20	Enrichment Score: 1.2295374943447641
Category	Term	Count	%	PValue	Genes	List Total	Pop Hits	Pop Total	Fold Enrichment	Bonferroni	Benjamini	FDR
GOTERM_CC_FAT	GO:0005829~cytosol	60	4.67654	0.000208084	AT5G49570, AT3G53740, AT5G10870, AT1G19870, AT4G37870, AT5G23540, AT1G50010, AT1G12000, AT5G52640, AT2G47610, AT1G77120, AT3G14350, AT5G13560, AT4G18100, AT2G32060, AT1G74050, AT3G53020, AT2G17700, AT4G10450, AT5G60670, AT4G14880, AT5G49460, AT3G49010, AT3G51030, AT4G34670, AT4G38470, AT3G49910, AT1G61580, AT4G38630, AT1G35720, AT1G52340, AT5G54160, AT1G08830, AT4G27450, AT5G54430, AT5G39570, AT3…	717	708	13779	1.62861	0.0499057	0.00728675	0.2693
GOTERM_CC_FAT	GO:0022625~cytosolic large ribosomal subunit	16	1.24708	0.00537245	AT3G53740, AT1G74050, AT3G53020, AT3G09630, AT2G47110, AT4G10450, AT5G60670, AT3G49010, AT3G04400, AT4G27090, AT2G47610, AT3G62870, AT3G49910, AT1G61580, AT4G18100, AT5G45775	717	138	13779	2.22812	0.734246	0.124113	6.74232
SP_PIR_KEYWORDS	ribosomal protein	28	2.18239	0.0124126	AT3G53740, AT3G04400, AT2G34520, AT2G47610, AT5G53070, AT4G18100, AT5G58420, AT5G45775, AT2G32060, AT5G61170, AT1G74050, AT1G64510, AT3G53020, AT3G09630, AT4G09800, AT2G47110, AT4G10450, AT4G33865, AT4G25890, AT5G60670, AT3G49010, AT4G27090, AT4G34670, AT1G26880, AT3G62870, AT2G37270, AT3G49910, AT1G61580	1261	357	26538	1.6506	0.985689	0.136221	15.6412
GOTERM_CC_FAT	GO:0044445~cytosolic part	24	1.87062	0.0142545	AT2G32060, AT5G61170, AT3G53740, AT1G74050, AT3G09630, AT3G53020, AT2G47110, AT4G09800, AT4G10450, AT4G33865, AT5G60670, AT3G49010, AT3G04400, AT4G27090, AT4G34670, AT1G12000, AT2G47610, AT3G62870, AT2G37270, AT3G49910, AT1G61580, AT4G18100, AT5G58420, AT5G45775	717	271	13779	1.70193	0.970749	0.222969	16.9759
GOTERM_CC_FAT	GO:0022626~cytosolic ribosome	27	2.10444	0.0143278	AT3G53740, AT1G48630, AT3G04400, AT2G47610, AT4G18100, AT5G58420, AT5G45775, AT2G32060, AT5G61170, AT1G74050, AT3G53020, AT3G09630, AT4G09800, AT2G47110, AT4G10450, AT4G33865, AT3G14420, AT4G25890, AT5G60670, AT3G49010, AT4G27090, AT4G34670, AT1G67090, AT3G62870, AT2G37270, AT3G49910, AT1G61580	717	317	13779	1.63683	0.971279	0.210753	17.0558
GOTERM_CC_FAT	GO:0015934~large ribosomal subunit	17	1.32502	0.0181894	AT3G53740, AT1G74050, AT3G53020, AT3G09630, AT2G47110, AT4G10450, AT5G60670, AT3G49010, AT3G04400, AT4G27090, AT2G47610, AT3G62870, AT3G49910, AT1G61580, AT2G42710, AT4G18100, AT5G45775	717	173	13779	1.88843	0.989065	0.245905	21.1694
GOTERM_CC_FAT	GO:0033279~ribosomal subunit	25	1.94856	0.0192188	AT3G53740, AT3G04400, AT2G34520, AT2G47610, AT4G18100, AT5G58420, AT5G45775, AT2G32060, AT5G61170, AT1G74050, AT3G53020, AT3G09630, AT4G09800, AT2G47110, AT4G33865, AT4G10450, AT5G60670, AT3G49010, AT4G27090, AT4G34670, AT3G62870, AT2G37270, AT3G49910, AT2G42710, AT1G61580	717	294	13779	1.63415	0.991552	0.244832	22.2337
SP_PIR_KEYWORDS	ribonucleoprotein	27	2.10444	0.0513507	AT3G53740, AT5G40490, AT3G04400, AT2G47610, AT4G18100, AT5G58420, AT5G45775, AT2G32060, AT5G61170, AT1G74050, AT1G64510, AT3G53020, AT3G09630, AT4G09800, AT2G47110, AT4G10450, AT4G33865, AT4G25890, AT5G60670, AT3G49010, AT4G27090, AT4G34670, AT1G26880, AT3G62870, AT2G37270, AT3G49910, AT1G61580	1261	389	26538	1.46072	1	0.311614	51.2214
GOTERM_MF_FAT	GO:0003735~structural constituent of ribosome	30	2.33827	0.0536534	AT3G53740, AT3G04400, AT2G34520, AT2G47610, AT4G31460, AT5G53070, AT4G18100, AT5G58420, AT5G45775, AT5G61170, AT2G32060, AT1G74050, AT1G64510, AT3G53020, AT3G09630, AT4G09800, AT2G47110, AT4G10450, AT4G33865, AT4G25890, AT5G60670, AT3G49010, AT4G27090, AT4G34670, AT1G26880, AT3G62870, AT2G37270, AT3G49910, AT2G42710, AT1G61580	797	394	14806	1.4145	1	0.8536	56.1952
SP_PIR_KEYWORDS	ribosome	8	0.623539	0.0650432	AT4G34670, AT2G47610, AT4G09800, AT2G47110, AT4G10450, AT1G61580, AT4G18100, AT5G45775	1261	75	26538	2.24482	1	0.350432	59.9831
GOTERM_CC_FAT	GO:0005840~ribosome	33	2.5721	0.0719069	AT3G53740, AT1G48630, AT3G04400, AT2G34520, AT2G47610, AT4G31460, AT5G53070, AT4G18100, AT5G58420, AT5G45775, AT5G61170, AT2G32060, AT1G74050, AT3G09630, AT1G64510, AT3G53020, AT4G09800, AT2G47110, AT4G10450, AT4G33865, AT3G14420, AT4G25890, AT5G60670, AT3G49010, AT4G34670, AT4G27090, AT1G67090, AT1G26880, AT3G62870, AT2G37270, AT3G49910, AT2G42710, AT1G61580	717	470	13779	1.34932	1	0.565876	61.9766
GOTERM_MF_FAT	GO:0005198~structural molecule activity	37	2.88387	0.103082	AT3G53740, AT1G50010, AT3G04400, AT5G12250, AT2G34520, AT2G47610, AT4G31460, AT5G53070, AT4G18100, AT5G58420, AT5G45775, AT5G61170, AT2G32060, AT1G74050, AT5G23860, AT3G09630, AT1G64510, AT3G53020, AT4G09800, AT2G47110, AT4G10450, AT4G33865, AT4G00030, AT4G25890, AT5G60670, AT3G49010, AT4G34670, AT4G27090, AT1G26880, AT1G20010, AT3G22142, AT3G07390, AT3G62870, AT2G37270, AT3G49910, AT1G61580, AT2…	797	538	14806	1.27761	1	0.872253	80.3752
KEGG_PATHWAY	ath03010:Ribosome	19	1.4809	0.20955	AT2G32060, AT5G61170, AT1G74050, AT3G53020, AT2G47110, AT4G10450, AT5G60670, AT3G04400, AT4G27090, AT4G34670, AT2G34520, AT1G26880, AT2G47610, AT3G62870, AT2G37270, AT3G49910, AT1G61580, AT4G18100, AT5G58420	156	233	2458	1.28486	1	0.984056	92.1689
GOTERM_CC_FAT	GO:0043232~intracellular non-membrane-bounded organelle	65	5.06625	0.2887	AT3G17390, AT3G53740, AT4G37870, AT5G16270, AT2G21300, AT3G01610, AT1G50010, AT5G03740, AT2G47610, AT5G64610, AT1G69770, AT2G46225, AT5G27670, AT4G18100, AT2G44150, AT2G32060, AT1G74050, AT5G23860, AT1G48620, AT3G53020, AT4G10450, AT3G14420, AT5G60670, AT3G49010, AT4G34670, AT1G67090, AT1G26880, AT1G73100, AT3G49910, AT1G61580, AT2G47500, AT4G39050, AT4G29340, AT1G07790, AT1G27920, AT1G48630, AT3…	717	1144	13779	1.09191	1	0.902494	98.7897
GOTERM_CC_FAT	GO:0043228~non-membrane-bounded organelle	65	5.06625	0.2887	AT3G17390, AT3G53740, AT4G37870, AT5G16270, AT2G21300, AT3G01610, AT1G50010, AT5G03740, AT2G47610, AT5G64610, AT1G69770, AT2G46225, AT5G27670, AT4G18100, AT2G44150, AT2G32060, AT1G74050, AT5G23860, AT1G48620, AT3G53020, AT4G10450, AT3G14420, AT5G60670, AT3G49010, AT4G34670, AT1G67090, AT1G26880, AT1G73100, AT3G49910, AT1G61580, AT2G47500, AT4G39050, AT4G29340, AT1G07790, AT1G27920, AT1G48630, AT3…	717	1144	13779	1.09191	1	0.902494	98.7897
GOTERM_CC_FAT	GO:0015935~small ribosomal subunit	9	0.701481	0.387542	AT2G32060, AT5G61170, AT4G34670, AT2G34520, AT4G09800, AT2G47110, AT2G37270, AT4G33865, AT5G58420	717	133	13779	1.30044	1	0.927336	99.8258
GOTERM_CC_FAT	GO:0030529~ribonucleoprotein complex	35	2.72798	0.587433	AT3G53740, AT5G40490, AT1G48630, AT3G04400, AT2G34520, AT2G47610, AT4G31460, AT5G53070, AT4G18100, AT5G58420, AT5G45775, AT5G61170, AT2G32060, AT1G74050, AT3G09630, AT1G64510, AT3G53020, AT4G09800, AT2G47110, AT4G10450, AT4G33865, AT3G14420, AT4G25890, AT5G60670, AT3G49010, AT4G34670, AT4G27090, AT1G67090, AT1G26880, AT3G62870, AT2G37270, AT5G61780, AT3G49910, AT2G42710, AT1G61580	717	671	13779	1.00241	1	0.978094	99.999
GOTERM_BP_FAT	GO:0042254~ribosome biogenesis	11	0.857366	0.832024	AT4G27090, AT5G22100, AT1G26880, AT1G64510, AT3G53020, AT2G47610, AT3G62870, AT5G53070, AT5G60670, AT4G18100, AT3G49010	743	242	13998	0.856356	1	0.998468	100
GOTERM_BP_FAT	GO:0006412~translation	41	3.19564	0.999868	AT1G09640, AT3G63190, AT3G53740, AT1G17220, AT1G13950, AT3G04400, AT1G54290, AT2G34520, AT2G47610, AT4G02930, AT4G31460, AT5G53070, AT4G18100, AT1G15390, AT5G58420, AT5G45775, AT5G61170, AT2G32060, AT1G74050, AT3G09630, AT1G64510, AT3G53020, AT4G09800, AT2G47110, AT4G10450, AT4G33865, AT4G25890, AT5G60670, AT1G53900, AT3G49010, AT4G34670, AT4G27090, AT4G33250, AT1G30230, AT1G26880, AT2G39990, AT3…	743	1231	13998	0.627484	1	1	100
Annotation Cluster 21	Enrichment Score: 1.1914580228499663
Category	Term	Count	%	PValue	Genes	List Total	Pop Hits	Pop Total	Fold Enrichment	Bonferroni	Benjamini	FDR
GOTERM_MF_FAT	GO:0005516~calmodulin binding	16	1.24708	0.0501694	AT4G37640, AT5G62070, AT2G38540, AT4G24240, AT1G19870, AT2G24570, AT2G26190, AT2G28260, AT4G31550, AT3G45290, AT5G62390, AT4G23060, AT1G50590, AT5G57580, AT3G52870, AT3G59690	797	175	14806	1.69848	1	0.88112	53.7183
SMART	SM00015:IQ	8	0.623539	0.0704987	AT5G62070, AT1G19870, AT5G62390, AT4G23060, AT3G59690, AT3G52870, AT2G26190, AT2G28260	407	69	7691	2.19093	0.999996	0.872442	58.9757
INTERPRO	IPR000048:IQ calmodulin-binding region	8	0.623539	0.0753365	AT5G62070, AT1G19870, AT5G62390, AT4G23060, AT3G59690, AT3G52870, AT2G26190, AT2G28260	1119	69	20885	2.16394	1	0.974293	72.0345
Annotation Cluster 22	Enrichment Score: 1.1639405578375195
Category	Term	Count	%	PValue	Genes	List Total	Pop Hits	Pop Total	Fold Enrichment	Bonferroni	Benjamini	FDR
GOTERM_MF_FAT	GO:0004091~carboxylesterase activity	30	2.33827	0.0143258	AT4G24160, AT4G12390, AT5G62350, AT3G43270, AT4G33220, AT1G14890, AT2G06925, AT5G20060, AT4G02320, AT5G03810, AT3G14310, AT5G42930, AT5G03610, AT1G53840, AT1G61850, AT1G67830, AT1G29670, AT5G62360, AT3G49220, AT3G61680, AT1G49660, AT5G23530, AT2G03800, AT1G29660, AT1G13700, AT4G16820, AT1G54790, AT5G09760, AT5G14450, AT3G29090	797	351	14806	1.58779	0.999929	0.697004	19.4247
PIR_SUPERFAMILY	PIRSF005600:pectinesterase	7	0.545596	0.0243447	AT4G33220, AT1G53840, AT3G49220, AT4G02320, AT3G43270, AT3G14310, AT5G09760	529	37	8556	3.05993	0.999992	0.946427	29.6967
GOTERM_BP_FAT	GO:0042545~cell wall modification	14	1.09119	0.0269323	AT2G39700, AT1G53840, AT4G17030, AT2G28950, AT3G50410, AT3G49220, AT3G45970, AT3G43270, AT4G33220, AT1G65680, AT4G02320, AT3G14310, AT5G09760, AT3G29090	743	135	13998	1.95376	1	0.541449	35.7664
SP_PIR_KEYWORDS	aspartyl esterase	8	0.623539	0.0365576	AT4G33220, AT1G53840, AT3G49220, AT4G02320, AT3G43270, AT3G14310, AT5G09760, AT3G29090	1261	66	26538	2.55093	0.999997	0.265703	39.7799
INTERPRO	IPR012334:Pectin lyase fold	15	1.16913	0.0424428	AT1G53840, AT4G23500, AT3G49220, AT1G19170, AT3G43270, AT1G48100, AT4G33220, AT1G04680, AT4G24780, AT5G48900, AT3G61490, AT4G02320, AT3G14310, AT5G09760, AT3G29090	1119	157	20885	1.78318	1	0.952199	50.6159
UP_SEQ_FEATURE	site:Transition state stabilizer	16	1.24708	0.0548615	AT1G74920, AT1G53840, AT5G40150, AT5G05340, AT4G21960, AT3G49220, AT3G43270, AT4G33220, AT1G07890, AT4G02320, AT3G14310, AT5G06720, AT4G33420, AT5G09760, AT1G71695, AT3G29090	525	162	8885	1.67149	1	0.999932	59.0918
GOTERM_MF_FAT	GO:0004857~enzyme inhibitor activity	16	1.24708	0.061178	AT1G53840, AT4G12390, AT5G62360, AT3G49220, AT5G62350, AT3G43270, AT1G17860, AT4G33220, AT2G32710, AT1G14890, AT5G47550, AT4G01575, AT4G02320, AT3G14310, AT5G09760, AT1G47710	797	180	14806	1.6513	1	0.850374	61.1287
INTERPRO	IPR000070:Pectinesterase, catalytic	8	0.623539	0.0622154	AT4G33220, AT1G53840, AT3G49220, AT4G02320, AT3G43270, AT3G14310, AT5G09760, AT3G29090	1119	66	20885	2.2623	1	0.965874	64.83
INTERPRO	IPR018040:Pectinesterase, active site	8	0.623539	0.0622154	AT4G33220, AT1G53840, AT3G49220, AT4G02320, AT3G43270, AT3G14310, AT5G09760, AT3G29090	1119	66	20885	2.2623	1	0.965874	64.83
GOTERM_MF_FAT	GO:0045330~aspartyl esterase activity	8	0.623539	0.0632479	AT4G33220, AT1G53840, AT3G49220, AT4G02320, AT3G43270, AT3G14310, AT5G09760, AT3G29090	797	66	14806	2.25178	1	0.847495	62.392
UP_SEQ_FEATURE	active site:Nucleophile; for pectinesterase activity	6	0.467654	0.0841947	AT4G33220, AT3G49220, AT4G02320, AT3G43270, AT3G14310, AT5G09760	525	40	8885	2.53857	1	0.999715	75.1743
UP_SEQ_FEATURE	active site:Proton donor; for pectinesterase activity	6	0.467654	0.0841947	AT4G33220, AT3G49220, AT4G02320, AT3G43270, AT3G14310, AT5G09760	525	40	8885	2.53857	1	0.999715	75.1743
UP_SEQ_FEATURE	binding site:Substrate; for pectinesterase activity	6	0.467654	0.0841947	AT4G33220, AT3G49220, AT4G02320, AT3G43270, AT3G14310, AT5G09760	525	40	8885	2.53857	1	0.999715	75.1743
INTERPRO	IPR006501:Pectinesterase inhibitor	11	0.857366	0.10093	AT4G33220, AT1G53840, AT1G14890, AT4G12390, AT5G62360, AT3G49220, AT5G62350, AT4G02320, AT3G43270, AT3G14310, AT5G09760	1119	118	20885	1.73986	1	0.984943	82.2862
PIR_SUPERFAMILY	PIRSF016452:ripening-related protein-like, contains similarity to pectinesterase	4	0.311769	0.18191	AT1G14890, AT4G12390, AT5G62360, AT5G62350	529	24	8556	2.69565	1	0.999647	94.333
GOTERM_MF_FAT	GO:0030599~pectinesterase activity	12	0.935308	0.184045	AT4G33220, AT1G53840, AT1G14890, AT4G12390, AT5G62360, AT3G49220, AT5G62350, AT4G02320, AT3G43270, AT3G14310, AT5G09760, AT3G29090	797	150	14806	1.48617	1	0.924935	95.2376
GOTERM_MF_FAT	GO:0046910~pectinesterase inhibitor activity	4	0.311769	0.676189	AT1G14890, AT4G12390, AT5G62360, AT5G62350	797	64	14806	1.16107	1	0.997907	100
Annotation Cluster 23	Enrichment Score: 1.1180043127866792
Category	Term	Count	%	PValue	Genes	List Total	Pop Hits	Pop Total	Fold Enrichment	Bonferroni	Benjamini	FDR
INTERPRO	IPR000490:Glycoside hydrolase, family 17	8	0.623539	0.0182692	AT5G55180, AT3G57240, AT1G64760, AT4G34480, AT5G56590, AT2G27500, AT2G05790, AT3G07320	1119	51	20885	2.92768	1	0.924637	25.9146
PIR_SUPERFAMILY	PIRSF005753:beta-1,3-glucanase	4	0.311769	0.108609	AT1G64760, AT4G34480, AT2G05790, AT3G07320	529	19	8556	3.40503	1	0.998915	80.6737
SMART	SM00768:X8	7	0.545596	0.12703	AT5G55180, AT1G09460, AT1G64760, AT5G08000, AT5G56590, AT2G05790, AT3G07320	407	65	7691	2.03504	1	0.852405	80.9051
INTERPRO	IPR012946:X8	7	0.545596	0.13381	AT5G55180, AT1G09460, AT1G64760, AT5G08000, AT5G56590, AT2G05790, AT3G07320	1119	65	20885	2.00997	1	0.990423	90.3376
Annotation Cluster 24	Enrichment Score: 1.0863746198421875
Category	Term	Count	%	PValue	Genes	List Total	Pop Hits	Pop Total	Fold Enrichment	Bonferroni	Benjamini	FDR
GOTERM_BP_FAT	GO:0010648~negative regulation of cell communication	7	0.545596	0.0200352	AT2G25490, AT1G50640, AT4G26080, AT3G11410, AT4G24580, AT1G14920, AT5G64750	743	41	13998	3.21656	1	0.498606	27.9731
GOTERM_BP_FAT	GO:0009968~negative regulation of signal transduction	7	0.545596	0.0200352	AT2G25490, AT1G50640, AT4G26080, AT3G11410, AT4G24580, AT1G14920, AT5G64750	743	41	13998	3.21656	1	0.498606	27.9731
GOTERM_BP_FAT	GO:0048585~negative regulation of response to stimulus	8	0.623539	0.0635449	AT2G25490, AT2G39940, AT1G50640, AT4G26080, AT3G11410, AT4G12560, AT1G14920, AT5G64750	743	67	13998	2.24953	1	0.710717	65.5082
SP_PIR_KEYWORDS	abscisic acid signaling pathway	6	0.467654	0.081799	AT4G26080, AT3G11410, AT4G33950, AT1G28490, AT1G52570, AT5G64750	1261	49	26538	2.57696	1	0.398927	68.7181
GOTERM_BP_FAT	GO:0009788~negative regulation of abscisic acid mediated signaling	3	0.233827	0.26684	AT4G26080, AT3G11410, AT5G64750	743	19	13998	2.97471	1	0.923877	99.3477
GOTERM_BP_FAT	GO:0009787~regulation of abscisic acid mediated signaling	3	0.233827	0.544611	AT4G26080, AT3G11410, AT5G64750	743	34	13998	1.66234	1	0.981832	99.9997
Annotation Cluster 25	Enrichment Score: 1.0798207974316443
Category	Term	Count	%	PValue	Genes	List Total	Pop Hits	Pop Total	Fold Enrichment	Bonferroni	Benjamini	FDR
PIR_SUPERFAMILY	PIRSF036836:ribonuclease-binding protein, pollen SBP1 type	3	0.233827	0.0482968	AT3G12920, AT5G45100, AT4G14030	529	6	8556	8.08696	1	0.990929	50.7227
INTERPRO	IPR017066:S-ribonuclease binding protein, SBP1, pollen	3	0.233827	0.0968516	AT3G12920, AT5G45100, AT4G14030	1119	10	20885	5.5992	1	0.984189	80.9327
PIR_SUPERFAMILY	PIRSF036836:RNase_bind_SBP1	3	0.233827	0.123172	AT3G12920, AT5G45100, AT4G14030	529	10	8556	4.85217	1	0.999029	84.7288
Annotation Cluster 26	Enrichment Score: 0.9861025510759458
Category	Term	Count	%	PValue	Genes	List Total	Pop Hits	Pop Total	Fold Enrichment	Bonferroni	Benjamini	FDR
GOTERM_BP_FAT	GO:0048608~reproductive structure development	49	3.81917	0.0733651	AT3G26810, AT2G44060, AT3G06350, AT5G65380, AT1G49320, AT4G13940, AT3G01610, AT1G69770, AT5G23940, AT3G02260, AT2G28350, AT3G53020, AT1G79350, AT4G29660, AT4G37300, AT1G09540, AT1G05010, AT4G38630, AT3G28860, AT1G01470, AT2G35700, AT1G19850, AT4G11280, AT2G34650, AT2G16500, AT3G04400, AT4G24660, AT5G51430, AT2G02955, AT4G01500, AT2G02850, AT3G62980, AT5G16560, AT3G55510, AT1G21390, AT1G12910, AT3…	743	731	13998	1.26286	1	0.737286	70.9272
GOTERM_BP_FAT	GO:0003006~reproductive developmental process	53	4.13094	0.0811034	AT2G44060, AT3G26810, AT3G06350, AT5G65380, AT1G49320, AT4G13940, AT3G01610, AT1G69770, AT4G24580, AT5G23940, AT3G02260, AT2G28350, AT3G53020, AT1G79350, AT4G38430, AT4G29660, AT4G37300, AT1G09540, AT1G05010, AT4G38630, AT3G28860, AT1G01470, AT2G35700, AT1G19850, AT4G11280, AT2G34650, AT2G16500, AT3G04400, AT4G24660, AT5G51430, AT2G02955, AT4G01500, AT2G02850, AT3G62980, AT5G16560, AT3G55510, AT5…	743	807	13998	1.23731	1	0.749647	74.6231
GOTERM_BP_FAT	GO:0010154~fruit development	32	2.49415	0.0870601	AT2G44060, AT2G35700, AT1G19850, AT3G06350, AT2G34650, AT1G49320, AT2G16500, AT4G13940, AT3G01610, AT3G04400, AT4G24660, AT5G51430, AT2G02955, AT1G69770, AT1G21390, AT5G23940, AT3G54420, AT2G28350, AT1G79350, AT1G43710, AT3G51840, AT4G34710, AT4G00950, AT4G29660, AT4G37300, AT3G61880, AT1G07890, AT1G09540, AT1G69780, AT4G21750, AT5G19820, AT1G01470	743	452	13998	1.33379	1	0.757282	77.1626
GOTERM_BP_FAT	GO:0048316~seed development	30	2.33827	0.110624	AT2G44060, AT2G35700, AT1G19850, AT3G06350, AT2G34650, AT1G49320, AT2G16500, AT4G13940, AT3G01610, AT3G04400, AT4G24660, AT5G51430, AT2G02955, AT1G69770, AT1G21390, AT5G23940, AT3G54420, AT1G79350, AT1G43710, AT3G51840, AT4G34710, AT4G00950, AT4G29660, AT4G37300, AT1G07890, AT1G09540, AT1G69780, AT4G21750, AT1G01470, AT5G19820	743	432	13998	1.30832	1	0.808864	85.0543
GOTERM_BP_FAT	GO:0009793~embryonic development ending in seed dormancy	26	2.0265	0.13233	AT2G35700, AT2G44060, AT1G19850, AT3G06350, AT2G34650, AT4G13940, AT3G01610, AT3G04400, AT4G24660, AT5G51430, AT2G02955, AT1G69770, AT1G21390, AT5G23940, AT3G54420, AT1G79350, AT1G43710, AT3G51840, AT4G00950, AT4G37300, AT4G29660, AT1G07890, AT1G69780, AT4G21750, AT1G01470, AT5G19820	743	372	13998	1.31676	1	0.818934	89.9876
GOTERM_BP_FAT	GO:0009791~post-embryonic development	53	4.13094	0.159782	AT2G44060, AT3G26810, AT3G06350, AT5G03540, AT1G49320, AT4G13940, AT3G01610, AT1G69770, AT5G23940, AT3G02260, AT3G51550, AT2G28350, AT3G53020, AT1G55020, AT1G79350, AT4G03560, AT4G29660, AT4G37300, AT1G09540, AT4G38630, AT3G28860, AT1G01470, AT2G35700, AT1G19850, AT4G08920, AT2G34650, AT2G16500, AT3G04400, AT4G24660, AT5G51430, AT2G02955, AT4G01500, AT2G02850, AT3G62980, AT5G16560, AT3G55510, AT1…	743	851	13998	1.17334	1	0.851745	94.0549
Annotation Cluster 27	Enrichment Score: 0.9850800138202129
Category	Term	Count	%	PValue	Genes	List Total	Pop Hits	Pop Total	Fold Enrichment	Bonferroni	Benjamini	FDR
INTERPRO	IPR009007:Peptidase aspartic, catalytic	10	0.779423	0.0110185	AT5G33340, AT3G50050, AT5G07030, AT2G03200, AT1G01300, AT5G10760, AT3G18490, AT5G19120, AT5G43100, AT5G10770	1119	69	20885	2.70493	0.999999	0.938978	16.4934
INTERPRO	IPR001461:Peptidase A1	10	0.779423	0.0156322	AT5G33340, AT3G50050, AT5G07030, AT2G03200, AT1G01300, AT5G10760, AT3G18490, AT5G19120, AT5G43100, AT5G10770	1119	73	20885	2.55671	1	0.941605	22.6101
INTERPRO	IPR001969:Peptidase aspartic, active site	8	0.623539	0.029127	AT5G33340, AT3G50050, AT2G03200, AT1G01300, AT5G10760, AT3G18490, AT5G43100, AT5G10770	1119	56	20885	2.66628	1	0.930372	38.1758
GOTERM_MF_FAT	GO:0004190~aspartic-type endopeptidase activity	10	0.779423	0.0315727	AT5G33340, AT3G50050, AT5G07030, AT2G03200, AT1G01300, AT5G10760, AT3G18490, AT5G19120, AT5G43100, AT5G10770	797	82	14806	2.26551	1	0.757288	38.134
GOTERM_MF_FAT	GO:0070001~aspartic-type peptidase activity	10	0.779423	0.0315727	AT5G33340, AT3G50050, AT5G07030, AT2G03200, AT1G01300, AT5G10760, AT3G18490, AT5G19120, AT5G43100, AT5G10770	797	82	14806	2.26551	1	0.757288	38.134
SP_PIR_KEYWORDS	Aspartyl protease	4	0.311769	0.25611	AT5G33340, AT3G50050, AT3G18490, AT5G43100	1261	37	26538	2.27516	1	0.681173	98.2208
GOTERM_MF_FAT	GO:0004175~endopeptidase activity	20	1.55885	0.315108	AT3G50050, AT5G51750, AT5G51540, AT1G32940, AT5G19120, AT5G43100, AT1G20160, AT5G15250, AT5G33340, AT4G35350, AT1G01900, AT5G07030, AT1G51980, AT2G03200, AT5G10760, AT1G01300, AT3G18490, AT1G12410, AT5G04200, AT5G10770	797	311	14806	1.19467	1	0.969194	99.6536
SP_PIR_KEYWORDS	Protease	16	1.24708	0.619941	AT3G50050, AT5G51750, AT1G06870, AT5G23540, AT1G32940, AT5G51540, AT1G15000, AT5G43100, AT5G15250, AT1G20160, AT5G33340, AT4G35350, AT1G01900, AT1G51980, AT3G18490, AT5G04200	1261	333	26538	1.01118	1	0.917244	99.9998
GOTERM_MF_FAT	GO:0070011~peptidase activity, acting on L-amino acid peptides	28	2.18239	0.713484	AT5G13520, AT5G51750, AT1G06870, AT5G23540, AT1G32940, AT5G51540, AT5G19120, AT5G43100, AT1G20160, AT5G15250, AT5G33340, AT4G35350, AT1G01900, AT5G07030, AT1G44350, AT3G18490, AT5G10770, AT3G50050, AT1G73960, AT1G15000, AT3G61540, AT4G33090, AT1G51980, AT2G03200, AT5G10760, AT1G01300, AT1G12410, AT5G04200	797	549	14806	0.947469	1	0.998194	100
GOTERM_MF_FAT	GO:0008233~peptidase activity	29	2.26033	0.789795	AT5G13520, AT5G51750, AT1G06870, AT5G23540, AT1G32940, AT5G51540, AT5G19120, AT5G43100, AT5G66160, AT1G20160, AT5G15250, AT5G33340, AT4G35350, AT1G01900, AT5G07030, AT1G44350, AT3G18490, AT5G10770, AT3G50050, AT1G73960, AT1G15000, AT3G61540, AT4G33090, AT1G51980, AT2G03200, AT5G10760, AT1G01300, AT1G12410, AT5G04200	797	593	14806	0.908495	1	0.998928	100
Annotation Cluster 28	Enrichment Score: 0.9834118344861861
Category	Term	Count	%	PValue	Genes	List Total	Pop Hits	Pop Total	Fold Enrichment	Bonferroni	Benjamini	FDR
SP_PIR_KEYWORDS	Flavoprotein	10	0.779423	0.0852909	AT2G02710, AT5G13700, AT1G06290, AT4G08920, AT3G14420, AT2G06050, AT3G51840, AT1G49670, AT5G21482, AT4G16760	1261	112	26538	1.87904	1	0.401747	70.2999
UP_SEQ_FEATURE	short sequence motif:Microbody targeting signal	4	0.311769	0.110393	AT3G14420, AT2G06050, AT3G51840, AT4G16760	525	20	8885	3.38476	1	0.999652	84.3245
SP_PIR_KEYWORDS	peroxisome	6	0.467654	0.119103	AT1G06290, AT3G14420, AT2G06050, AT1G47750, AT3G51840, AT4G16760	1261	55	26538	2.29584	1	0.490181	82.2171
Annotation Cluster 29	Enrichment Score: 0.9819007952558729
Category	Term	Count	%	PValue	Genes	List Total	Pop Hits	Pop Total	Fold Enrichment	Bonferroni	Benjamini	FDR
GOTERM_BP_FAT	GO:0044036~cell wall macromolecule metabolic process	7	0.545596	0.0476119	AT3G12500, AT3G54420, AT3G04720, AT5G62150, AT1G68560, AT2G17120, AT5G17420	743	50	13998	2.63758	1	0.677059	54.6572
SP_PIR_KEYWORDS	Chitin-binding	3	0.233827	0.0649479	AT3G12500, AT3G54420, AT3G04720	1261	9	26538	7.01507	1	0.355369	59.9275
SP_PIR_KEYWORDS	polysaccharide degradation	6	0.467654	0.0709749	AT5G24090, AT3G12500, AT3G54420, AT1G64390, AT1G02800, AT4G02290	1261	47	26538	2.68662	1	0.365617	63.3054
SMART	SM00270:ChtBD1	3	0.233827	0.0782464	AT3G12500, AT3G54420, AT3G04720	407	9	7691	6.29894	0.999999	0.860138	62.9544
INTERPRO	IPR018371:Chitin-binding, type 1, conserved site	3	0.233827	0.0802465	AT3G12500, AT3G54420, AT3G04720	1119	9	20885	6.22133	1	0.976953	74.3548
INTERPRO	IPR001002:Chitin-binding, type 1	3	0.233827	0.0802465	AT3G12500, AT3G54420, AT3G04720	1119	9	20885	6.22133	1	0.976953	74.3548
GOTERM_BP_FAT	GO:0016998~cell wall macromolecule catabolic process	5	0.389712	0.087024	AT3G12500, AT3G54420, AT3G04720, AT5G62150, AT2G17120	743	32	13998	2.94372	1	0.7615	77.148
GOTERM_MF_FAT	GO:0030247~polysaccharide binding	4	0.311769	0.0893531	AT3G12500, AT3G54420, AT3G04720, AT5G08000	797	20	14806	3.71543	1	0.864504	75.3649
GOTERM_MF_FAT	GO:0001871~pattern binding	4	0.311769	0.0893531	AT3G12500, AT3G54420, AT3G04720, AT5G08000	797	20	14806	3.71543	1	0.864504	75.3649
GOTERM_BP_FAT	GO:0000272~polysaccharide catabolic process	8	0.623539	0.0965013	AT5G24090, AT3G12500, AT3G54420, AT3G04720, AT1G64390, AT1G68560, AT1G02800, AT4G02290	743	74	13998	2.03674	1	0.777187	80.7048
GOTERM_MF_FAT	GO:0008061~chitin binding	3	0.233827	0.0975525	AT3G12500, AT3G54420, AT3G04720	797	10	14806	5.57315	1	0.864469	78.4841
GOTERM_BP_FAT	GO:0006032~chitin catabolic process	4	0.311769	0.144151	AT5G24090, AT3G12500, AT3G54420, AT3G04720	743	25	13998	3.01437	1	0.829654	91.9841
GOTERM_BP_FAT	GO:0006026~aminoglycan catabolic process	4	0.311769	0.144151	AT5G24090, AT3G12500, AT3G54420, AT3G04720	743	25	13998	3.01437	1	0.829654	91.9841
GOTERM_BP_FAT	GO:0006030~chitin metabolic process	4	0.311769	0.144151	AT5G24090, AT3G12500, AT3G54420, AT3G04720	743	25	13998	3.01437	1	0.829654	91.9841
GOTERM_MF_FAT	GO:0004568~chitinase activity	4	0.311769	0.161678	AT5G24090, AT3G12500, AT3G54420, AT3G04720	797	26	14806	2.85803	1	0.912157	92.8613
KEGG_PATHWAY	ath00520:Amino sugar and nucleotide sugar metabolism	8	0.623539	0.173302	AT5G24090, AT3G12500, AT3G54420, AT3G10700, AT3G23820, AT2G39770, AT1G05590, AT3G24090	156	73	2458	1.72673	1	0.984808	87.2728
GOTERM_BP_FAT	GO:0006022~aminoglycan metabolic process	4	0.311769	0.183421	AT5G24090, AT3G12500, AT3G54420, AT3G04720	743	28	13998	2.69141	1	0.86992	96.257
INTERPRO	IPR000726:Glycoside hydrolase, family 19, catalytic	3	0.233827	0.190151	AT3G12500, AT3G54420, AT3G04720	1119	15	20885	3.7328	1	0.994015	96.7647
Annotation Cluster 30	Enrichment Score: 0.9684105716774192
Category	Term	Count	%	PValue	Genes	List Total	Pop Hits	Pop Total	Fold Enrichment	Bonferroni	Benjamini	FDR
GOTERM_BP_FAT	GO:0006801~superoxide metabolic process	4	0.311769	0.0348444	AT3G16500, AT1G12520, AT2G28190, AT1G08830	743	14	13998	5.38281	1	0.620092	43.7302
GOTERM_BP_FAT	GO:0019430~removal of superoxide radicals	3	0.233827	0.11242	AT3G16500, AT2G28190, AT1G08830	743	11	13998	5.13814	1	0.80352	85.5362
GOTERM_BP_FAT	GO:0034614~cellular response to reactive oxygen species	9	0.701481	0.130675	AT5G40150, AT1G07890, AT5G05340, AT4G21960, AT3G16500, AT2G28190, AT5G06720, AT1G08830, AT1G71695	743	95	13998	1.78483	1	0.820875	89.6734
GOTERM_BP_FAT	GO:0034599~cellular response to oxidative stress	9	0.701481	0.13638	AT5G40150, AT1G07890, AT5G05340, AT4G21960, AT3G16500, AT2G28190, AT5G06720, AT1G08830, AT1G71695	743	96	13998	1.76623	1	0.825891	90.7189
GOTERM_BP_FAT	GO:0000303~response to superoxide	3	0.233827	0.14887	AT3G16500, AT2G28190, AT1G08830	743	13	13998	4.34766	1	0.837323	92.6715
GOTERM_BP_FAT	GO:0000305~response to oxygen radical	3	0.233827	0.14887	AT3G16500, AT2G28190, AT1G08830	743	13	13998	4.34766	1	0.837323	92.6715
Annotation Cluster 31	Enrichment Score: 0.9640358600906221
Category	Term	Count	%	PValue	Genes	List Total	Pop Hits	Pop Total	Fold Enrichment	Bonferroni	Benjamini	FDR
GOTERM_BP_FAT	GO:0046395~carboxylic acid catabolic process	11	0.857366	0.0121277	AT3G01420, AT1G06290, AT4G14430, AT3G06860, AT2G37040, AT1G78440, AT2G16500, AT3G51840, AT4G34710, AT3G47340, AT4G16760	743	83	13998	2.49685	1	0.393144	17.9491
GOTERM_BP_FAT	GO:0016054~organic acid catabolic process	11	0.857366	0.0121277	AT3G01420, AT1G06290, AT4G14430, AT3G06860, AT2G37040, AT1G78440, AT2G16500, AT3G51840, AT4G34710, AT3G47340, AT4G16760	743	83	13998	2.49685	1	0.393144	17.9491
GOTERM_BP_FAT	GO:0009062~fatty acid catabolic process	6	0.467654	0.0285738	AT3G01420, AT1G06290, AT4G14430, AT3G06860, AT3G51840, AT4G16760	743	33	13998	3.42543	1	0.554734	37.5008
KEGG_PATHWAY	ath00071:Fatty acid metabolism	6	0.467654	0.0472088	AT1G06290, AT1G32780, AT1G77120, AT4G16210, AT3G51840, AT4G16760	156	32	2458	2.95433	0.985816	0.880903	40.774
GOTERM_MF_FAT	GO:0003997~acyl-CoA oxidase activity	3	0.233827	0.0506211	AT1G06290, AT3G51840, AT4G16760	797	7	14806	7.96164	1	0.867727	54.0466
INTERPRO	IPR006091:Acyl-CoA oxidase/dehydrogenase, central region	3	0.233827	0.0646529	AT1G06290, AT3G51840, AT4G16760	1119	8	20885	6.99899	1	0.965746	66.288
SP_PIR_KEYWORDS	fatty acid metabolism	3	0.233827	0.0649479	AT1G06290, AT3G51840, AT4G16760	1261	9	26538	7.01507	1	0.355369	59.9275
GOTERM_MF_FAT	GO:0003995~acyl-CoA dehydrogenase activity	3	0.233827	0.0651376	AT1G06290, AT3G51840, AT4G16760	797	8	14806	6.96644	1	0.831965	63.5117
GOTERM_BP_FAT	GO:0019395~fatty acid oxidation	5	0.389712	0.0793101	AT3G01420, AT1G06290, AT3G06860, AT3G51840, AT4G16760	743	31	13998	3.03868	1	0.750932	73.8081
GOTERM_BP_FAT	GO:0034440~lipid oxidation	5	0.389712	0.0793101	AT3G01420, AT1G06290, AT3G06860, AT3G51840, AT4G16760	743	31	13998	3.03868	1	0.750932	73.8081
GOTERM_BP_FAT	GO:0044242~cellular lipid catabolic process	7	0.545596	0.0801388	AT3G01420, AT1G06290, AT4G14430, AT3G06860, AT1G78440, AT3G51840, AT4G16760	743	57	13998	2.31366	1	0.749973	74.1877
INTERPRO	IPR013764:Acyl-CoA oxidase/dehydrogenase, type1/2, C-terminal	3	0.233827	0.0802465	AT1G06290, AT3G51840, AT4G16760	1119	9	20885	6.22133	1	0.976953	74.3548
SP_PIR_KEYWORDS	peroxisome	6	0.467654	0.119103	AT1G06290, AT3G14420, AT2G06050, AT1G47750, AT3G51840, AT4G16760	1261	55	26538	2.29584	1	0.490181	82.2171
SP_PIR_KEYWORDS	lipid metabolism	4	0.311769	0.168812	AT4G33790, AT1G06290, AT3G51840, AT4G16760	1261	30	26538	2.80603	1	0.577335	91.9374
GOTERM_MF_FAT	GO:0016634~oxidoreductase activity, acting on the CH-CH group of donors, oxygen as acceptor	3	0.233827	0.171674	AT1G06290, AT3G51840, AT4G16760	797	14	14806	3.98082	1	0.917399	94.0345
GOTERM_BP_FAT	GO:0006635~fatty acid beta-oxidation	4	0.311769	0.183421	AT1G06290, AT3G06860, AT3G51840, AT4G16760	743	28	13998	2.69141	1	0.86992	96.257
GOTERM_BP_FAT	GO:0030258~lipid modification	5	0.389712	0.192141	AT3G01420, AT1G06290, AT3G06860, AT3G51840, AT4G16760	743	43	13998	2.19068	1	0.879129	96.855
UP_SEQ_FEATURE	nucleotide phosphate-binding region:FAD	5	0.389712	0.20826	AT1G06290, AT4G08920, AT3G51840, AT5G21482, AT4G16760	525	40	8885	2.11548	1	0.99841	97.5261
GOTERM_BP_FAT	GO:0009064~glutamine family amino acid metabolic process	6	0.467654	0.21152	AT2G39800, AT2G16500, AT1G63660, AT4G34710, AT3G47340, AT1G52340	743	60	13998	1.88398	1	0.892227	97.8784
KEGG_PATHWAY	ath01040:Biosynthesis of unsaturated fatty acids	4	0.311769	0.240211	AT5G05580, AT1G06290, AT3G51840, AT4G16760	156	27	2458	2.33428	1	0.951289	94.8983
SP_PIR_KEYWORDS	FAD	7	0.545596	0.304944	AT5G13700, AT1G06290, AT4G08920, AT1G64060, AT3G51840, AT5G21482, AT4G16760	1261	96	26538	1.53455	1	0.735492	99.2942
GOTERM_BP_FAT	GO:0009063~cellular amino acid catabolic process	4	0.311769	0.415	AT2G37040, AT2G16500, AT4G34710, AT3G47340	743	44	13998	1.71271	1	0.962818	99.9832
GOTERM_BP_FAT	GO:0009310~amine catabolic process	4	0.311769	0.45759	AT2G37040, AT2G16500, AT4G34710, AT3G47340	743	47	13998	1.60339	1	0.970601	99.9951
GOTERM_MF_FAT	GO:0050660~FAD binding	7	0.545596	0.880953	AT5G13700, AT1G06290, AT1G64060, AT3G51840, AT1G07180, AT5G21482, AT4G16760	797	164	14806	0.792928	1	0.999858	100
Annotation Cluster 32	Enrichment Score: 0.9537971118347099
Category	Term	Count	%	PValue	Genes	List Total	Pop Hits	Pop Total	Fold Enrichment	Bonferroni	Benjamini	FDR
INTERPRO	IPR007613:Protein of unknown function DUF568, DOMON-like	3	0.233827	0.0802465	AT3G07390, AT5G35735, AT2G04850	1119	9	20885	6.22133	1	0.976953	74.3548
SMART	SM00664:DoH	3	0.233827	0.129411	AT3G07390, AT5G35735, AT2G04850	407	12	7691	4.7242	1	0.812303	81.5303
INTERPRO	IPR005018:DOMON related	3	0.233827	0.132498	AT3G07390, AT5G35735, AT2G04850	1119	12	20885	4.666	1	0.991089	90.0967
Annotation Cluster 33	Enrichment Score: 0.9181988368292235
Category	Term	Count	%	PValue	Genes	List Total	Pop Hits	Pop Total	Fold Enrichment	Bonferroni	Benjamini	FDR
GOTERM_CC_FAT	GO:0005730~nucleolus	25	1.94856	0.0641203	AT3G17390, AT4G37870, AT3G04400, AT5G03740, AT2G47610, AT2G07698, AT5G27670, AT4G18100, AT5G58420, AT1G56110, AT5G59970, AT5G22100, AT3G53020, AT3G09630, AT1G48620, AT4G09800, AT2G47110, AT4G32830, AT3G49010, AT4G27090, AT4G34670, AT1G26880, AT3G06860, AT3G49910, AT5G67470	717	332	13779	1.44711	1	0.539888	57.6289
GOTERM_CC_FAT	GO:0031981~nuclear lumen	33	2.5721	0.0744687	AT3G17390, AT4G37870, AT5G56550, AT3G04400, AT2G32710, AT5G03740, AT2G47610, AT2G07698, AT5G27670, AT4G18100, AT5G58420, AT1G56110, AT5G59970, AT5G22100, AT1G48620, AT3G09630, AT3G53020, AT2G37340, AT1G26470, AT4G09800, AT2G47110, AT1G72830, AT4G32830, AT5G22220, AT3G49010, AT4G34670, AT4G27090, AT3G48590, AT1G26880, AT3G22320, AT3G06860, AT3G49910, AT5G67470	717	472	13779	1.3436	1	0.56295	63.3143
GOTERM_CC_FAT	GO:0043233~organelle lumen	41	3.19564	0.168701	AT3G17390, AT4G37870, AT1G20810, AT5G56550, AT3G04400, AT2G32710, AT5G03740, AT2G34520, AT2G47610, AT2G07698, AT5G27670, AT3G53560, AT3G01480, AT4G18100, AT5G58420, AT1G56110, AT5G59970, AT5G22100, AT1G06680, AT1G48620, AT3G09630, AT2G37340, AT3G53020, AT3G55520, AT1G26470, AT4G09800, AT2G47110, AT1G72830, AT1G20340, AT4G32830, AT5G22220, AT3G49010, AT4G34670, AT4G27090, AT3G48590, AT1G67090, AT1…	717	659	13779	1.19563	1	0.802753	90.8754
GOTERM_CC_FAT	GO:0070013~intracellular organelle lumen	41	3.19564	0.168701	AT3G17390, AT4G37870, AT1G20810, AT5G56550, AT3G04400, AT2G32710, AT5G03740, AT2G34520, AT2G47610, AT2G07698, AT5G27670, AT3G53560, AT3G01480, AT4G18100, AT5G58420, AT1G56110, AT5G59970, AT5G22100, AT1G06680, AT1G48620, AT3G09630, AT2G37340, AT3G53020, AT3G55520, AT1G26470, AT4G09800, AT2G47110, AT1G72830, AT1G20340, AT4G32830, AT5G22220, AT3G49010, AT4G34670, AT4G27090, AT3G48590, AT1G67090, AT1…	717	659	13779	1.19563	1	0.802753	90.8754
GOTERM_CC_FAT	GO:0031974~membrane-enclosed lumen	41	3.19564	0.188713	AT3G17390, AT4G37870, AT1G20810, AT5G56550, AT3G04400, AT2G32710, AT5G03740, AT2G34520, AT2G47610, AT2G07698, AT5G27670, AT3G53560, AT3G01480, AT4G18100, AT5G58420, AT1G56110, AT5G59970, AT5G22100, AT1G06680, AT1G48620, AT3G09630, AT2G37340, AT3G53020, AT3G55520, AT1G26470, AT4G09800, AT2G47110, AT1G72830, AT1G20340, AT4G32830, AT5G22220, AT3G49010, AT4G34670, AT4G27090, AT3G48590, AT1G67090, AT1…	717	667	13779	1.18129	1	0.820017	93.3459
Annotation Cluster 34	Enrichment Score: 0.8954697587854646
Category	Term	Count	%	PValue	Genes	List Total	Pop Hits	Pop Total	Fold Enrichment	Bonferroni	Benjamini	FDR
INTERPRO	IPR018872:Transcription factor, WRKY, Zn-cluster	3	0.233827	0.0502379	AT4G24240, AT2G24570, AT4G31550	1119	7	20885	7.99885	1	0.95484	56.7648
UP_SEQ_FEATURE	DNA-binding region:WRKY	7	0.545596	0.132856	AT5G49520, AT1G80840, AT4G24240, AT2G24570, AT4G01250, AT4G31550, AT4G31800	525	59	8885	2.00791	1	0.999529	89.5464
GOTERM_BP_FAT	GO:0010200~response to chitin	11	0.857366	0.136592	AT2G04240, AT5G49520, AT5G59450, AT1G80840, AT2G24570, AT5G46910, AT4G01250, AT4G11660, AT4G31550, AT1G64380, AT4G31800	743	127	13998	1.6318	1	0.823455	90.7559
SMART	SM00774:WRKY	7	0.545596	0.186793	AT5G49520, AT1G80840, AT4G24240, AT2G24570, AT4G01250, AT4G31550, AT4G31800	407	73	7691	1.81202	1	0.871976	91.9544
INTERPRO	IPR003657:DNA-binding WRKY	7	0.545596	0.195636	AT5G49520, AT1G80840, AT4G24240, AT2G24570, AT4G01250, AT4G31550, AT4G31800	1119	73	20885	1.7897	1	0.994393	97.1033
Annotation Cluster 35	Enrichment Score: 0.8914930448303375
Category	Term	Count	%	PValue	Genes	List Total	Pop Hits	Pop Total	Fold Enrichment	Bonferroni	Benjamini	FDR
SP_PIR_KEYWORDS	s-adenosyl-l-methionine	11	0.857366	0.0204177	AT2G44150, AT3G03750, AT5G54160, AT1G05830, AT3G20020, AT1G69770, AT4G11280, AT1G73100, AT1G64970, AT1G19640, AT5G06620	1261	100	26538	2.31497	0.999101	0.191473	24.4913
SMART	SM00508:PostSET	4	0.311769	0.0855108	AT2G44150, AT3G03750, AT1G05830, AT1G73100	407	20	7691	3.77936	1	0.84868	66.3599
INTERPRO	IPR003616:Post-SET zinc-binding region	4	0.311769	0.0885008	AT2G44150, AT3G03750, AT1G05830, AT1G73100	1119	20	20885	3.7328	1	0.98227	77.853
SP_PIR_KEYWORDS	chromatin regulator	9	0.701481	0.0900486	AT2G44150, AT3G03750, AT5G03740, AT1G05830, AT1G69770, AT5G64610, AT1G73100, AT5G06620, AT3G44530	1261	97	26538	1.95265	1	0.414173	72.3359
GOTERM_BP_FAT	GO:0016568~chromatin modification	12	0.935308	0.111176	AT2G44150, AT3G03750, AT5G03740, AT1G05830, AT1G69770, AT5G64610, AT1G73100, AT4G13940, AT5G06620, AT4G32830, AT5G18620, AT3G44530	743	137	13998	1.6502	1	0.806916	85.2039
GOTERM_MF_FAT	GO:0008276~protein methyltransferase activity	6	0.467654	0.11394	AT2G44150, AT3G03750, AT1G05830, AT3G20020, AT1G73100, AT5G06620	797	48	14806	2.32215	1	0.891879	83.6456
GOTERM_MF_FAT	GO:0016278~lysine N-methyltransferase activity	5	0.389712	0.116614	AT2G44150, AT3G03750, AT1G05830, AT1G73100, AT5G06620	797	35	14806	2.65388	1	0.884685	84.3691
GOTERM_MF_FAT	GO:0018024~histone-lysine N-methyltransferase activity	5	0.389712	0.116614	AT2G44150, AT3G03750, AT1G05830, AT1G73100, AT5G06620	797	35	14806	2.65388	1	0.884685	84.3691
GOTERM_MF_FAT	GO:0016279~protein-lysine N-methyltransferase activity	5	0.389712	0.116614	AT2G44150, AT3G03750, AT1G05830, AT1G73100, AT5G06620	797	35	14806	2.65388	1	0.884685	84.3691
UP_SEQ_FEATURE	domain:Post-SET	4	0.311769	0.151056	AT2G44150, AT3G03750, AT1G05830, AT1G73100	525	23	8885	2.94327	1	0.998754	92.5298
GOTERM_MF_FAT	GO:0042054~histone methyltransferase activity	5	0.389712	0.155669	AT2G44150, AT3G03750, AT1G05830, AT1G73100, AT5G06620	797	39	14806	2.38169	1	0.907759	92.0558
UP_SEQ_FEATURE	domain:SET	5	0.389712	0.183686	AT2G44150, AT3G03750, AT1G05830, AT1G73100, AT5G06620	525	38	8885	2.22682	1	0.99875	95.9851
SP_PIR_KEYWORDS	methyltransferase	10	0.779423	0.198396	AT2G44150, AT3G03750, AT5G54160, AT1G05830, AT3G20020, AT1G69770, AT1G73100, AT1G64970, AT1G19640, AT5G06620	1261	136	26538	1.54744	1	0.604752	95.078
SMART	SM00317:SET	5	0.389712	0.258239	AT2G44150, AT3G03750, AT1G05830, AT1G73100, AT5G06620	407	49	7691	1.92825	1	0.929849	97.3769
INTERPRO	IPR001214:SET	5	0.389712	0.266547	AT2G44150, AT3G03750, AT1G05830, AT1G73100, AT5G06620	1119	49	20885	1.90449	1	0.997335	99.3545
GOTERM_MF_FAT	GO:0008170~N-methyltransferase activity	5	0.389712	0.330351	AT2G44150, AT3G03750, AT1G05830, AT1G73100, AT5G06620	797	54	14806	1.72011	1	0.969589	99.7527
Annotation Cluster 36	Enrichment Score: 0.8913986065984717
Category	Term	Count	%	PValue	Genes	List Total	Pop Hits	Pop Total	Fold Enrichment	Bonferroni	Benjamini	FDR
GOTERM_CC_FAT	GO:0005838~proteasome regulatory particle	5	0.389712	0.0435009	AT1G53750, AT4G24820, AT5G23540, AT1G75990, AT4G38630	717	26	13779	3.69569	0.999982	0.421344	43.8033
GOTERM_CC_FAT	GO:0022624~proteasome accessory complex	5	0.389712	0.0435009	AT1G53750, AT4G24820, AT5G23540, AT1G75990, AT4G38630	717	26	13779	3.69569	0.999982	0.421344	43.8033
SP_PIR_KEYWORDS	proteasome	7	0.545596	0.0603404	AT1G53750, AT4G24820, AT5G23540, AT3G15120, AT1G75990, AT4G38630, AT4G27680	1261	59	26538	2.49689	1	0.339605	57.1533
GOTERM_CC_FAT	GO:0000502~proteasome complex	7	0.545596	0.090307	AT1G53750, AT4G24820, AT5G23540, AT3G15120, AT1G75990, AT4G38630, AT4G27680	717	60	13779	2.24205	1	0.620971	70.6667
GOTERM_CC_FAT	GO:0008541~proteasome regulatory particle, lid subcomplex	3	0.233827	0.126125	AT4G24820, AT5G23540, AT1G75990	717	12	13779	4.80439	1	0.720734	82.57
KEGG_PATHWAY	ath03050:Proteasome	5	0.389712	0.502979	AT1G53750, AT4G24820, AT5G23540, AT1G75990, AT4G38630	156	58	2458	1.35831	1	0.97319	99.9486
GOTERM_BP_FAT	GO:0006511~ubiquitin-dependent protein catabolic process	12	0.935308	0.880099	AT1G53750, AT2G25490, AT2G39940, AT4G33160, AT4G24820, AT5G23540, AT2G47110, AT1G76920, AT3G62980, AT3G17000, AT1G75990, AT4G38630	743	279	13998	0.810316	1	0.999376	100
Annotation Cluster 37	Enrichment Score: 0.8477239916394007
Category	Term	Count	%	PValue	Genes	List Total	Pop Hits	Pop Total	Fold Enrichment	Bonferroni	Benjamini	FDR
GOTERM_BP_FAT	GO:0010817~regulation of hormone levels	12	0.935308	0.0509302	AT3G02260, AT4G33090, AT2G17500, AT1G55320, AT4G14430, AT2G34650, AT1G44350, AT3G28860, AT2G36800, AT3G63110, AT5G21482, AT2G38050	743	119	13998	1.89982	1	0.688736	57.1518
GOTERM_BP_FAT	GO:0009926~auxin polar transport	5	0.389712	0.22578	AT3G02260, AT4G33090, AT2G17500, AT2G34650, AT3G28860	743	46	13998	2.04781	1	0.9008	98.4218
GOTERM_BP_FAT	GO:0009914~hormone transport	5	0.389712	0.248982	AT3G02260, AT4G33090, AT2G17500, AT2G34650, AT3G28860	743	48	13998	1.96248	1	0.911511	99.0364
Annotation Cluster 38	Enrichment Score: 0.8097069405502246
Category	Term	Count	%	PValue	Genes	List Total	Pop Hits	Pop Total	Fold Enrichment	Bonferroni	Benjamini	FDR
GOTERM_MF_FAT	GO:0030246~carbohydrate binding	21	1.63679	0.0120323	AT3G54690, AT3G12500, AT1G78850, AT5G13980, AT3G54420, AT3G04720, AT1G80110, AT5G08000, AT1G78830, AT4G27290, AT2G02250, AT3G24090, AT5G60900, AT5G15140, AT3G61060, AT1G16905, AT4G27300, AT1G64390, AT2G19130, AT3G13750, AT1G34300	797	215	14806	1.81451	0.999669	0.681716	16.5724
SMART	SM00108:B_lectin	7	0.545596	0.0174242	AT1G78850, AT1G16905, AT1G78830, AT4G27300, AT2G19130, AT4G27290, AT1G34300	407	40	7691	3.30694	0.94873	0.628503	19.2839
INTERPRO	IPR001480:Curculin-like (mannose-binding) lectin	7	0.545596	0.0187338	AT1G78850, AT1G16905, AT1G78830, AT4G27300, AT2G19130, AT4G27290, AT1G34300	1119	40	20885	3.2662	1	0.908061	26.483
SP_PIR_KEYWORDS	transmembrane protein	7	0.545596	0.0420693	AT1G11260, AT2G36830, AT4G27300, AT5G09220, AT2G19130, AT4G27290, AT4G00430	1261	54	26538	2.72808	1	0.277282	44.3057
SP_PIR_KEYWORDS	signal transduction	3	0.233827	0.0786932	AT4G27300, AT2G19130, AT4G27290	1261	10	26538	6.31356	1	0.392029	67.2461
SP_PIR_KEYWORDS	phosphotransferase	11	0.857366	0.0978133	AT4G18700, AT5G63310, AT1G07570, AT4G27300, AT2G19130, AT4G27290, AT4G33950, AT4G26100, AT4G23180, AT1G18890, AT5G07920	1261	132	26538	1.75377	1	0.431342	75.3831
GOTERM_MF_FAT	GO:0005529~sugar binding	11	0.857366	0.130508	AT5G60900, AT3G54690, AT1G78850, AT1G16905, AT1G78830, AT4G27300, AT2G19130, AT4G27290, AT3G13750, AT1G34300, AT3G24090	797	124	14806	1.64797	1	0.90118	87.6708
SP_PIR_KEYWORDS	serine/threonine-specific protein kinase	4	0.311769	0.230407	AT4G27300, AT2G19130, AT4G27290, AT1G18890	1261	35	26538	2.40517	1	0.644914	97.1743
SMART	SM00473:PAN_AP	4	0.311769	0.237409	AT1G78850, AT4G27300, AT2G19130, AT4G27290	407	32	7691	2.3621	1	0.921504	96.3237
INTERPRO	IPR003609:Apple-like	4	0.311769	0.243945	AT1G78850, AT4G27300, AT2G19130, AT4G27290	1119	32	20885	2.333	1	0.996928	98.9425
GOTERM_BP_FAT	GO:0009875~pollen-pistil interaction	4	0.311769	0.371394	AT4G27300, AT2G19130, AT4G27290, AT4G24580	743	41	13998	1.83803	1	0.954877	99.9462
GOTERM_BP_FAT	GO:0048610~reproductive cellular process	8	0.623539	0.427045	AT1G24520, AT1G69770, AT4G27300, AT2G19130, AT4G27290, AT4G24580, AT5G28680, AT4G38430	743	117	13998	1.28819	1	0.96443	99.988
INTERPRO	IPR000858:S-locus glycoprotein	3	0.233827	0.499936	AT4G27300, AT2G19130, AT4G27290	1119	31	20885	1.80619	1	0.999759	99.9987
GOTERM_BP_FAT	GO:0009856~pollination	8	0.623539	0.554588	AT3G51550, AT4G27300, AT2G02850, AT2G19130, AT4G27290, AT4G24580, AT5G28680, AT4G38430	743	132	13998	1.14181	1	0.982062	99.9998
GOTERM_BP_FAT	GO:0048544~recognition of pollen	3	0.233827	0.560466	AT4G27300, AT2G19130, AT4G27290	743	35	13998	1.61484	1	0.982365	99.9998
GOTERM_BP_FAT	GO:0008037~cell recognition	3	0.233827	0.560466	AT4G27300, AT2G19130, AT4G27290	743	35	13998	1.61484	1	0.982365	99.9998
SP_PIR_KEYWORDS	ATP	6	0.467654	0.561487	AT1G07570, AT4G27300, AT2G19130, AT4G27290, AT4G33950, AT1G18890	1261	105	26538	1.20258	1	0.891876	99.9987
Annotation Cluster 39	Enrichment Score: 0.8064164253963232
Category	Term	Count	%	PValue	Genes	List Total	Pop Hits	Pop Total	Fold Enrichment	Bonferroni	Benjamini	FDR
GOTERM_MF_FAT	GO:0005083~small GTPase regulator activity	9	0.701481	0.0730853	AT2G46710, AT3G07890, AT5G22400, AT2G37550, AT5G05940, AT4G24580, AT5G09550, AT5G02010, AT4G38430	797	82	14806	2.03896	1	0.833764	67.889
GOTERM_MF_FAT	GO:0030695~GTPase regulator activity	9	0.701481	0.0954481	AT2G46710, AT3G07890, AT5G22400, AT2G37550, AT5G05940, AT4G24580, AT5G09550, AT5G02010, AT4G38430	797	87	14806	1.92178	1	0.874479	77.7208
GOTERM_MF_FAT	GO:0060589~nucleoside-triphosphatase regulator activity	9	0.701481	0.132553	AT2G46710, AT3G07890, AT5G22400, AT2G37550, AT5G05940, AT4G24580, AT5G09550, AT5G02010, AT4G38430	797	94	14806	1.77866	1	0.899341	88.0978
INTERPRO	IPR005512:Rop nucleotide exchanger, PRONE	3	0.233827	0.170526	AT5G05940, AT5G02010, AT4G38430	1119	14	20885	3.99943	1	0.993397	95.2238
GOTERM_MF_FAT	GO:0005088~Ras guanyl-nucleotide exchange factor activity	3	0.233827	0.191407	AT5G05940, AT5G02010, AT4G38430	797	15	14806	3.71543	1	0.926067	95.8418
GOTERM_MF_FAT	GO:0005089~Rho guanyl-nucleotide exchange factor activity	3	0.233827	0.191407	AT5G05940, AT5G02010, AT4G38430	797	15	14806	3.71543	1	0.926067	95.8418
GOTERM_MF_FAT	GO:0005085~guanyl-nucleotide exchange factor activity	3	0.233827	0.392095	AT5G05940, AT5G02010, AT4G38430	797	25	14806	2.22926	1	0.977345	99.9419
Annotation Cluster 40	Enrichment Score: 0.7994940820380856
Category	Term	Count	%	PValue	Genes	List Total	Pop Hits	Pop Total	Fold Enrichment	Bonferroni	Benjamini	FDR
GOTERM_BP_FAT	GO:0033554~cellular response to stress	34	2.65004	0.018595	AT5G20850, AT3G12500, AT2G02990, AT4G08920, AT5G05340, AT1G19480, AT2G29570, AT5G06950, AT1G08830, AT2G19480, AT3G18524, AT5G57970, AT3G62980, AT5G06720, AT3G25070, AT2G28190, AT4G02380, AT5G08020, AT5G40150, AT3G54420, AT4G21960, AT3G16500, AT3G16785, AT3G28910, AT1G75230, AT1G13300, AT2G19490, AT1G07890, AT5G20480, AT4G38630, AT3G47340, AT1G71695, AT5G58720, AT3G24495	743	426	13998	1.50365	1	0.482404	26.2375
GOTERM_BP_FAT	GO:0006974~response to DNA damage stimulus	13	1.01325	0.301383	AT5G20850, AT5G08020, AT4G08920, AT1G19480, AT2G29570, AT1G75230, AT2G19480, AT2G19490, AT3G18524, AT5G57970, AT4G38630, AT3G24495, AT5G58720	743	189	13998	1.29586	1	0.939509	99.7017
GOTERM_BP_FAT	GO:0006259~DNA metabolic process	22	1.71473	0.310279	AT5G20850, AT5G08020, AT2G07690, AT4G08920, AT1G19480, AT3G03300, AT2G29570, AT4G29090, AT2G19480, AT1G75230, AT2G19490, AT3G18524, AT2G32000, AT1G69770, AT5G57970, AT1G30680, AT3G12530, AT1G67630, AT2G31270, AT4G02060, AT3G24495, AT5G58720	743	350	13998	1.18422	1	0.940145	99.7577
GOTERM_BP_FAT	GO:0006281~DNA repair	12	0.935308	0.36455	AT5G20850, AT5G08020, AT2G19480, AT1G75230, AT2G19490, AT4G08920, AT3G18524, AT1G19480, AT5G57970, AT2G29570, AT5G58720, AT3G24495	743	181	13998	1.24905	1	0.953868	99.9358
Annotation Cluster 41	Enrichment Score: 0.7987940311636671
Category	Term	Count	%	PValue	Genes	List Total	Pop Hits	Pop Total	Fold Enrichment	Bonferroni	Benjamini	FDR
GOTERM_BP_FAT	GO:0009734~auxin mediated signaling pathway	14	1.09119	0.00900865	AT3G26810, AT1G19850, AT3G53020, AT2G28350, AT2G34650, AT3G16500, AT4G30080, AT5G63310, AT5G54510, AT3G07390, AT3G62980, AT5G43700, AT3G28860, AT1G51950	743	117	13998	2.25434	0.999985	0.3374	13.6464
SP_PIR_KEYWORDS	Auxin signaling pathway	10	0.779423	0.030593	AT3G26810, AT1G19850, AT2G28350, AT3G07390, AT3G62980, AT3G16500, AT4G30080, AT5G43700, AT3G28860, AT1G51950	1261	92	26538	2.28752	0.999974	0.237287	34.4998
GOTERM_BP_FAT	GO:0009733~response to auxin stimulus	27	2.10444	0.035932	AT3G26810, AT1G19850, AT2G34650, AT4G11280, AT5G54510, AT3G09870, AT3G62980, AT1G51950, AT3G02260, AT3G53020, AT2G28350, AT4G14430, AT5G50760, AT2G47110, AT5G20820, AT3G50410, AT3G16500, AT4G30080, AT5G22220, AT3G28910, AT5G63310, AT1G09540, AT3G12830, AT3G07390, AT5G43700, AT4G38630, AT3G28860	743	337	13998	1.50942	1	0.615612	44.7495
INTERPRO	IPR011525:Aux/IAA-ARF-dimerisation	6	0.467654	0.105152	AT1G19850, AT2G28350, AT3G16500, AT4G30080, AT5G43700, AT1G51950	1119	47	20885	2.38264	1	0.985718	83.592
UP_SEQ_FEATURE	domain:Aux/IAA-ARF	6	0.467654	0.160472	AT1G19850, AT2G28350, AT3G16500, AT4G30080, AT5G43700, AT1G51950	525	49	8885	2.0723	1	0.99896	93.7396
UP_SEQ_FEATURE	short sequence motif:EAR-like (transcriptional repression)	5	0.389712	0.195854	AT5G44210, AT1G50640, AT3G16500, AT5G43700, AT1G51950	525	39	8885	2.16972	1	0.998268	96.8351
INTERPRO	IPR003311:AUX/IAA protein	4	0.311769	0.258559	AT1G19850, AT3G16500, AT5G43700, AT1G51950	1119	33	20885	2.2623	1	0.997258	99.2302
INTERPRO	IPR010525:Auxin response factor	3	0.233827	0.311001	AT1G19850, AT2G28350, AT4G30080	1119	21	20885	2.66628	1	0.997396	99.7666
GOTERM_MF_FAT	GO:0046983~protein dimerization activity	16	1.24708	0.381486	AT5G54160, AT5G44080, AT1G19850, AT4G08920, AT2G28350, AT3G16050, AT5G28770, AT3G16500, AT4G30080, AT5G06950, AT3G13020, AT2G27230, AT1G44350, AT5G43700, AT1G35720, AT1G51950	797	252	14806	1.1795	1	0.976287	99.9247
GOTERM_BP_FAT	GO:0007389~pattern specification process	7	0.545596	0.539991	AT1G19850, AT2G28350, AT1G73030, AT4G30080, AT5G16560, AT1G02800, AT1G32240	743	111	13998	1.1881	1	0.981186	99.9997
INTERPRO	IPR003340:Transcriptional factor B3	5	0.389712	0.664599	AT4G32010, AT1G19850, AT2G28350, AT4G01500, AT4G30080, AT1G28440	1119	84	20885	1.11095	1	0.999975	100
UP_SEQ_FEATURE	DNA-binding region:TF-B3	5	0.389712	0.720798	AT4G32010, AT1G19850, AT2G28350, AT4G01500, AT4G30080, AT1G28440	525	82	8885	1.03194	1	0.999999	100
Annotation Cluster 42	Enrichment Score: 0.7860827555226532
Category	Term	Count	%	PValue	Genes	List Total	Pop Hits	Pop Total	Fold Enrichment	Bonferroni	Benjamini	FDR
SP_PIR_KEYWORDS	spermidine biosynthesis	3	0.233827	0.0297388	AT1G70310, AT2G16500, AT4G34710	1261	6	26538	10.5226	0.999965	0.236713	33.7094
GOTERM_BP_FAT	GO:0008295~spermidine biosynthetic process	3	0.233827	0.0635122	AT1G70310, AT2G16500, AT4G34710	743	8	13998	7.06494	1	0.71608	65.4887
GOTERM_BP_FAT	GO:0008216~spermidine metabolic process	3	0.233827	0.0788596	AT1G70310, AT2G16500, AT4G34710	743	9	13998	6.27995	1	0.753647	73.5995
GOTERM_BP_FAT	GO:0006596~polyamine biosynthetic process	3	0.233827	0.14887	AT1G70310, AT2G16500, AT4G34710	743	13	13998	4.34766	1	0.837323	92.6715
GOTERM_BP_FAT	GO:0006595~polyamine metabolic process	3	0.233827	0.24679	AT1G70310, AT2G16500, AT4G34710	743	18	13998	3.13997	1	0.9108	98.9897
GOTERM_BP_FAT	GO:0006576~biogenic amine metabolic process	5	0.389712	0.382065	AT1G70310, AT5G48220, AT2G16500, AT4G34710, AT1G52570	743	59	13998	1.5966	1	0.958335	99.9592
KEGG_PATHWAY	ath00330:Arginine and proline metabolism	5	0.389712	0.388259	AT1G70310, AT3G28480, AT2G39800, AT2G16500, AT4G34710	156	50	2458	1.57564	1	0.972784	99.5123
GOTERM_BP_FAT	GO:0042401~biogenic amine biosynthetic process	3	0.233827	0.633734	AT1G70310, AT2G16500, AT4G34710	743	40	13998	1.41299	1	0.988907	100
Annotation Cluster 43	Enrichment Score: 0.7818382871346956
Category	Term	Count	%	PValue	Genes	List Total	Pop Hits	Pop Total	Fold Enrichment	Bonferroni	Benjamini	FDR
GOTERM_BP_FAT	GO:0042545~cell wall modification	14	1.09119	0.0269323	AT2G39700, AT1G53840, AT4G17030, AT2G28950, AT3G50410, AT3G49220, AT3G45970, AT3G43270, AT4G33220, AT1G65680, AT4G02320, AT3G14310, AT5G09760, AT3G29090	743	135	13998	1.95376	1	0.541449	35.7664
INTERPRO	IPR007112:Expansin 45, endoglucanase-like	6	0.467654	0.0414215	AT2G39700, AT1G65680, AT4G17030, AT2G28950, AT2G18660, AT3G45970	1119	36	20885	3.11066	1	0.956736	49.752
INTERPRO	IPR005132:Rare lipoprotein A	6	0.467654	0.0414215	AT2G39700, AT1G65680, AT4G17030, AT2G28950, AT2G18660, AT3G45970	1119	36	20885	3.11066	1	0.956736	49.752
INTERPRO	IPR014734:Pollen allergen, N-terminal	6	0.467654	0.0414215	AT2G39700, AT1G65680, AT4G17030, AT2G28950, AT2G18660, AT3G45970	1119	36	20885	3.11066	1	0.956736	49.752
UP_SEQ_FEATURE	domain:Expansin-like EG45	6	0.467654	0.0582659	AT2G39700, AT1G65680, AT4G17030, AT2G28950, AT2G18660, AT3G45970	525	36	8885	2.82063	1	0.999843	61.3647
INTERPRO	IPR007117:Pollen allergen/expansin, C-terminal	5	0.389712	0.106408	AT2G39700, AT1G65680, AT4G17030, AT2G28950, AT3G45970	1119	34	20885	2.7447	1	0.984639	83.9625
INTERPRO	IPR007118:Expansin/Lol pI	5	0.389712	0.106408	AT2G39700, AT1G65680, AT4G17030, AT2G28950, AT3G45970	1119	34	20885	2.7447	1	0.984639	83.9625
GOTERM_BP_FAT	GO:0009828~plant-type cell wall loosening	5	0.389712	0.112211	AT2G39700, AT1G65680, AT4G17030, AT2G28950, AT3G45970	743	35	13998	2.69141	1	0.806452	85.4809
UP_SEQ_FEATURE	domain:Expansin-like CBD	5	0.389712	0.137837	AT2G39700, AT1G65680, AT4G17030, AT2G28950, AT3G45970	525	34	8885	2.4888	1	0.998181	90.4581
GOTERM_BP_FAT	GO:0000902~cell morphogenesis	16	1.24708	0.140186	AT1G01510, AT2G39700, AT4G17030, AT2G28950, AT2G34650, AT3G45970, AT1G54490, AT5G22220, AT4G38430, AT4G12420, AT1G65680, AT5G54510, AT2G46225, AT5G28680, AT3G12400, AT5G23940	743	208	13998	1.44922	1	0.826188	91.3604
PIR_SUPERFAMILY	PIRSF019642:major pollen allergen/expansion	5	0.389712	0.155067	AT2G39700, AT1G65680, AT4G17030, AT2G28950, AT3G45970	529	34	8556	2.37852	1	0.999308	91.0089
GOTERM_BP_FAT	GO:0048589~developmental growth	14	1.09119	0.159913	AT1G01510, AT2G39700, AT4G17030, AT2G28350, AT2G28950, AT2G34650, AT3G45970, AT1G54490, AT4G38430, AT4G12420, AT1G65680, AT5G54510, AT4G38630, AT5G28680	743	180	13998	1.46532	1	0.849474	94.0699
GOTERM_BP_FAT	GO:0009827~plant-type cell wall modification	5	0.389712	0.214396	AT2G39700, AT1G65680, AT4G17030, AT2G28950, AT3G45970	743	45	13998	2.09332	1	0.894056	98.0005
GOTERM_BP_FAT	GO:0040007~growth	17	1.32502	0.234561	AT1G01510, AT2G39700, AT4G17030, AT2G28350, AT2G28950, AT1G73030, AT2G34650, AT3G45970, AT1G54490, AT1G55020, AT4G38430, AT4G12420, AT1G65680, AT5G51430, AT5G54510, AT4G38630, AT5G28680	743	246	13998	1.30194	1	0.907323	98.6883
GOTERM_BP_FAT	GO:0032989~cellular component morphogenesis	16	1.24708	0.244547	AT1G01510, AT2G39700, AT4G17030, AT2G28950, AT2G34650, AT3G45970, AT1G54490, AT5G22220, AT4G38430, AT4G12420, AT1G65680, AT5G54510, AT2G46225, AT5G28680, AT3G12400, AT5G23940	743	231	13998	1.30492	1	0.911539	98.9398
GOTERM_BP_FAT	GO:0008361~regulation of cell size	15	1.16913	0.312383	AT1G01510, AT2G39700, AT4G17030, AT2G28950, AT2G34650, AT3G45970, AT1G54490, AT4G38430, AT4G12420, AT1G65680, AT5G51430, AT5G54510, AT4G38630, AT3G28860, AT5G28680	743	226	13998	1.25043	1	0.940487	99.7694
GOTERM_BP_FAT	GO:0009826~unidimensional cell growth	11	0.857366	0.3141	AT1G01510, AT2G39700, AT1G65680, AT5G54510, AT4G17030, AT2G28950, AT3G45970, AT1G54490, AT5G28680, AT4G38430, AT4G12420	743	156	13998	1.32845	1	0.939552	99.7785
GOTERM_BP_FAT	GO:0060560~developmental growth involved in morphogenesis	11	0.857366	0.3141	AT1G01510, AT2G39700, AT1G65680, AT5G54510, AT4G17030, AT2G28950, AT3G45970, AT1G54490, AT5G28680, AT4G38430, AT4G12420	743	156	13998	1.32845	1	0.939552	99.7785
GOTERM_BP_FAT	GO:0016049~cell growth	14	1.09119	0.346729	AT1G01510, AT2G39700, AT4G17030, AT2G28950, AT2G34650, AT3G45970, AT1G54490, AT4G38430, AT4G12420, AT1G65680, AT5G51430, AT5G54510, AT4G38630, AT5G28680	743	214	13998	1.23251	1	0.946991	99.8995
GOTERM_BP_FAT	GO:0032535~regulation of cellular component size	15	1.16913	0.38315	AT1G01510, AT2G39700, AT4G17030, AT2G28950, AT2G34650, AT3G45970, AT1G54490, AT4G38430, AT4G12420, AT1G65680, AT5G51430, AT5G54510, AT4G38630, AT3G28860, AT5G28680	743	238	13998	1.18738	1	0.958107	99.9604
GOTERM_BP_FAT	GO:0009664~plant-type cell wall organization	6	0.467654	0.398161	AT2G39700, AT1G65680, AT4G17030, AT2G28950, AT3G45970, AT5G17420	743	78	13998	1.44922	1	0.959809	99.9734
GOTERM_BP_FAT	GO:0009831~plant-type cell wall modification during multidimensional cell growth	3	0.233827	0.40428	AT2G39700, AT1G65680, AT2G28950	743	26	13998	2.17383	1	0.961044	99.9775
GOTERM_BP_FAT	GO:0042547~cell wall modification during multidimensional cell growth	3	0.233827	0.441452	AT2G39700, AT1G65680, AT2G28950	743	28	13998	2.01855	1	0.967887	99.9921
GOTERM_BP_FAT	GO:0009825~multidimensional cell growth	3	0.233827	0.708621	AT2G39700, AT1G65680, AT2G28950	743	46	13998	1.22869	1	0.994504	100
Annotation Cluster 44	Enrichment Score: 0.7597567301112494
Category	Term	Count	%	PValue	Genes	List Total	Pop Hits	Pop Total	Fold Enrichment	Bonferroni	Benjamini	FDR
GOTERM_BP_FAT	GO:0006575~cellular amino acid derivative metabolic process	24	1.87062	0.0248161	AT3G17390, AT5G54160, AT2G02990, AT5G09360, AT3G28480, AT2G29130, AT1G17020, AT4G08920, AT4G11280, AT5G14700, AT3G16500, AT2G16500, AT4G34710, AT1G52570, AT1G13950, AT1G32100, AT5G48930, AT2G38080, AT1G70310, AT5G48220, AT1G05010, AT2G37040, AT5G01190, AT1G12910	743	280	13998	1.61484	1	0.537666	33.4637
GOTERM_BP_FAT	GO:0046283~anthocyanin metabolic process	4	0.311769	0.0348444	AT2G02990, AT4G08920, AT3G16500, AT1G12910	743	14	13998	5.38281	1	0.620092	43.7302
GOTERM_BP_FAT	GO:0009698~phenylpropanoid metabolic process	15	1.16913	0.0578663	AT5G54160, AT3G17390, AT2G02990, AT2G29130, AT5G09360, AT1G17020, AT4G08920, AT5G14700, AT3G16500, AT5G48930, AT1G32100, AT2G38080, AT2G37040, AT5G01190, AT1G12910	743	166	13998	1.7024	1	0.710806	61.9562
GOTERM_BP_FAT	GO:0009718~anthocyanin biosynthetic process	3	0.233827	0.0952121	AT2G02990, AT3G16500, AT1G12910	743	10	13998	5.65195	1	0.776508	80.2535
GOTERM_BP_FAT	GO:0042398~cellular amino acid derivative biosynthetic process	15	1.16913	0.149645	AT5G54160, AT3G17390, AT2G02990, AT1G17020, AT4G11280, AT5G14700, AT3G16500, AT2G16500, AT4G34710, AT5G48930, AT1G32100, AT1G70310, AT2G37040, AT1G05010, AT1G12910	743	194	13998	1.45669	1	0.836288	92.779
GOTERM_BP_FAT	GO:0009812~flavonoid metabolic process	6	0.467654	0.183377	AT5G54160, AT2G02990, AT1G17020, AT4G08920, AT3G16500, AT1G12910	743	57	13998	1.98314	1	0.872024	96.2537
GOTERM_BP_FAT	GO:0009699~phenylpropanoid biosynthetic process	10	0.779423	0.238335	AT5G54160, AT3G17390, AT2G02990, AT1G17020, AT5G14700, AT2G37040, AT3G16500, AT1G32100, AT5G48930, AT1G12910	743	128	13998	1.47186	1	0.908188	98.7893
GOTERM_BP_FAT	GO:0009813~flavonoid biosynthetic process	5	0.389712	0.308819	AT5G54160, AT2G02990, AT1G17020, AT3G16500, AT1G12910	743	53	13998	1.77734	1	0.941269	99.7492
GOTERM_BP_FAT	GO:0019748~secondary metabolic process	25	1.94856	0.394654	AT5G54160, AT3G17390, AT5G09360, AT2G02990, AT1G17020, AT4G08920, AT5G48930, AT2G37040, AT2G29420, AT5G23960, AT5G01190, AT1G12910, AT2G04240, AT2G29130, AT1G15550, AT5G14700, AT3G16500, AT4G10490, AT1G32100, AT2G38080, AT5G57655, AT5G11670, AT1G13700, AT1G78440, AT1G52340	743	423	13998	1.11347	1	0.95966	99.9708
GOTERM_BP_FAT	GO:0019438~aromatic compound biosynthetic process	13	1.01325	0.469564	AT5G54160, AT3G17390, AT2G02990, AT5G10870, AT3G06350, AT1G17020, AT5G14700, AT3G16500, AT5G48930, AT1G32100, AT1G02880, AT2G37040, AT1G12910	743	215	13998	1.13915	1	0.970963	99.9966
GOTERM_BP_FAT	GO:0042440~pigment metabolic process	6	0.467654	0.626015	AT5G54160, AT2G02990, AT4G08920, AT3G16500, AT5G11160, AT1G12910	743	101	13998	1.1192	1	0.9884	100
GOTERM_BP_FAT	GO:0046148~pigment biosynthetic process	5	0.389712	0.68413	AT5G54160, AT2G02990, AT3G16500, AT5G11160, AT1G12910	743	87	13998	1.08275	1	0.993385	100
Annotation Cluster 45	Enrichment Score: 0.7578801302798156
Category	Term	Count	%	PValue	Genes	List Total	Pop Hits	Pop Total	Fold Enrichment	Bonferroni	Benjamini	FDR
GOTERM_MF_FAT	GO:0016165~lipoxygenase activity	3	0.233827	0.0651376	AT3G45140, AT3G01420, AT1G55020	797	8	14806	6.96644	1	0.831965	63.5117
SP_PIR_KEYWORDS	dioxygenase	6	0.467654	0.125986	AT1G15550, AT3G45140, AT3G01420, AT5G05600, AT1G78440, AT1G55020	1261	56	26538	2.25484	1	0.500274	84.0188
INTERPRO	IPR002283:Isopenicillin N synthase	4	0.311769	0.229472	AT1G15550, AT5G05600, AT1G78440, AT2G36690	1119	31	20885	2.40826	1	0.99719	98.5603
GOTERM_MF_FAT	GO:0016702~oxidoreductase activity, acting on single donors with incorporation of molecular oxygen, incorporation of two atoms of oxygen	6	0.467654	0.2499	AT1G15550, AT3G45140, AT3G01420, AT5G05600, AT1G78440, AT1G55020	797	63	14806	1.76925	1	0.951274	98.6486
GOTERM_MF_FAT	GO:0016701~oxidoreductase activity, acting on single donors with incorporation of molecular oxygen	6	0.467654	0.345105	AT1G15550, AT3G45140, AT3G01420, AT5G05600, AT1G78440, AT1G55020	797	72	14806	1.5481	1	0.973724	99.8228
Annotation Cluster 46	Enrichment Score: 0.7522048802686386
Category	Term	Count	%	PValue	Genes	List Total	Pop Hits	Pop Total	Fold Enrichment	Bonferroni	Benjamini	FDR
GOTERM_MF_FAT	GO:0031406~carboxylic acid binding	9	0.701481	0.132553	AT3G28480, AT3G05420, AT3G02020, AT1G05010, AT4G09150, AT2G17700, AT1G54580, AT2G20830, AT5G16390	797	94	14806	1.77866	1	0.899341	88.0978
GOTERM_MF_FAT	GO:0016597~amino acid binding	5	0.389712	0.19883	AT3G02020, AT4G09150, AT2G17700, AT1G54580, AT2G20830	797	43	14806	2.16014	1	0.923818	96.3779
GOTERM_MF_FAT	GO:0043176~amine binding	5	0.389712	0.210143	AT3G02020, AT4G09150, AT2G17700, AT1G54580, AT2G20830	797	44	14806	2.11104	1	0.92913	97.0724
Annotation Cluster 47	Enrichment Score: 0.7519405973984419
Category	Term	Count	%	PValue	Genes	List Total	Pop Hits	Pop Total	Fold Enrichment	Bonferroni	Benjamini	FDR
UP_SEQ_FEATURE	domain:FAS1 2	3	0.233827	0.13427	AT2G45470, AT5G06390, AT5G55730	525	11	8885	4.61558	1	0.999364	89.8131
UP_SEQ_FEATURE	domain:FAS1 1	3	0.233827	0.13427	AT2G45470, AT5G06390, AT5G55730	525	11	8885	4.61558	1	0.999364	89.8131
SMART	SM00554:FAS1	4	0.311769	0.155426	AT2G45470, AT2G04780, AT5G06390, AT5G55730	407	26	7691	2.9072	1	0.85091	87.2391
INTERPRO	IPR000782:FAS1 domain	4	0.311769	0.160261	AT2G45470, AT2G04780, AT5G06390, AT5G55730	1119	26	20885	2.87138	1	0.991703	94.1659
SP_PIR_KEYWORDS	proteoglycan	4	0.311769	0.387245	AT2G45470, AT2G04780, AT5G06390, AT5G55730	1261	47	26538	1.79108	1	0.795254	99.8731
Annotation Cluster 48	Enrichment Score: 0.744714333567304
Category	Term	Count	%	PValue	Genes	List Total	Pop Hits	Pop Total	Fold Enrichment	Bonferroni	Benjamini	FDR
INTERPRO	IPR014729:Rossmann-like alpha/beta/alpha sandwich fold	8	0.623539	0.149119	AT3G17020, AT4G08920, AT3G62550, AT1G63660, AT3G47340, AT2G32260, AT2G21620, AT5G54430	1119	82	20885	1.82088	1	0.990261	92.7706
INTERPRO	IPR006015:Universal stress protein A	3	0.233827	0.151274	AT3G17020, AT3G62550, AT5G54430	1119	13	20885	4.30707	1	0.989946	93.0627
INTERPRO	IPR006016:UspA	4	0.311769	0.258559	AT3G17020, AT3G62550, AT2G21620, AT5G54430	1119	33	20885	2.2623	1	0.997258	99.2302
Annotation Cluster 49	Enrichment Score: 0.7378332573251288
Category	Term	Count	%	PValue	Genes	List Total	Pop Hits	Pop Total	Fold Enrichment	Bonferroni	Benjamini	FDR
SP_PIR_KEYWORDS	photorespiration	3	0.233827	0.124327	AT1G67090, AT5G38430, AT3G14420	1261	13	26538	4.85659	1	0.500651	83.6008
GOTERM_BP_FAT	GO:0009853~photorespiration	5	0.389712	0.181301	AT1G67090, AT5G38430, AT3G14420, AT4G00585, AT5G52840	743	42	13998	2.24284	1	0.873089	96.0963
GOTERM_BP_FAT	GO:0043094~cellular metabolic compound salvage	6	0.467654	0.271352	AT1G67090, AT5G38430, AT3G14420, AT5G11160, AT4G00585, AT5G52840	743	66	13998	1.71271	1	0.925101	99.4098
Annotation Cluster 50	Enrichment Score: 0.7105593703500432
Category	Term	Count	%	PValue	Genes	List Total	Pop Hits	Pop Total	Fold Enrichment	Bonferroni	Benjamini	FDR
SP_PIR_KEYWORDS	Flavoprotein	10	0.779423	0.0852909	AT2G02710, AT5G13700, AT1G06290, AT4G08920, AT3G14420, AT2G06050, AT3G51840, AT1G49670, AT5G21482, AT4G16760	1261	112	26538	1.87904	1	0.401747	70.2999
UP_SEQ_FEATURE	binding site:FAD	4	0.311769	0.123437	AT4G08920, AT3G51840, AT5G21482, AT4G16760	525	21	8885	3.22358	1	0.999634	87.595
UP_SEQ_FEATURE	binding site:FAD; via amide nitrogen	3	0.233827	0.13427	AT4G08920, AT5G21482, AT4G16760	525	11	8885	4.61558	1	0.999364	89.8131
UP_SEQ_FEATURE	binding site:FAD; via carbonyl oxygen	3	0.233827	0.13427	AT4G08920, AT3G51840, AT5G21482	525	11	8885	4.61558	1	0.999364	89.8131
UP_SEQ_FEATURE	nucleotide phosphate-binding region:FAD	5	0.389712	0.20826	AT1G06290, AT4G08920, AT3G51840, AT5G21482, AT4G16760	525	40	8885	2.11548	1	0.99841	97.5261
SP_PIR_KEYWORDS	FAD	7	0.545596	0.304944	AT5G13700, AT1G06290, AT4G08920, AT1G64060, AT3G51840, AT5G21482, AT4G16760	1261	96	26538	1.53455	1	0.735492	99.2942
GOTERM_MF_FAT	GO:0050660~FAD binding	7	0.545596	0.880953	AT5G13700, AT1G06290, AT1G64060, AT3G51840, AT1G07180, AT5G21482, AT4G16760	797	164	14806	0.792928	1	0.999858	100
Annotation Cluster 51	Enrichment Score: 0.7080392029057045
Category	Term	Count	%	PValue	Genes	List Total	Pop Hits	Pop Total	Fold Enrichment	Bonferroni	Benjamini	FDR
SP_PIR_KEYWORDS	magnesium	26	2.0265	0.00846695	AT4G37640, AT3G17390, AT4G38520, AT4G27290, AT2G16500, AT2G28890, AT3G22960, AT1G31190, AT3G11410, AT4G26080, AT2G19130, AT5G23960, AT1G79630, AT2G44530, AT1G47380, AT5G20070, AT4G34710, AT2G40100, AT4G28400, AT5G63310, AT5G57655, AT5G54390, AT4G16580, AT4G27300, AT3G58610, AT4G00900	1261	314	26538	1.7426	0.94448	0.113487	10.934
SP_PIR_KEYWORDS	manganese	19	1.4809	0.0547539	AT4G38520, AT5G10930, AT1G30270, AT3G62020, AT5G01820, AT1G47380, AT1G48260, AT5G20070, AT4G28400, AT4G18700, AT5G57655, AT2G28890, AT4G16580, AT4G26080, AT3G11410, AT5G23960, AT1G53290, AT1G79630, AT1G10460	1261	251	26538	1.59306	1	0.318124	53.5512
GOTERM_MF_FAT	GO:0000287~magnesium ion binding	25	1.94856	0.0956146	AT3G17390, AT4G37640, AT4G38520, AT2G16500, AT2G28890, AT3G22960, AT5G17380, AT3G11410, AT4G26080, AT5G23960, AT1G79630, AT2G44530, AT1G47380, AT5G20070, AT4G34710, AT2G40100, AT4G28400, AT5G63310, AT5G57655, AT5G54390, AT4G16580, AT3G58610, AT4G00900, AT1G65930, AT1G09795	797	336	14806	1.38223	1	0.866824	77.7821
UP_SEQ_FEATURE	metal ion-binding site:Manganese 1	9	0.701481	0.121146	AT4G38520, AT2G28890, AT5G57655, AT4G16580, AT4G26080, AT3G11410, AT1G47380, AT1G79630, AT4G28400	525	84	8885	1.81327	1	0.999736	87.0714
SMART	SM00331:PP2C_SIG	8	0.623539	0.122411	AT4G38520, AT2G28890, AT4G16580, AT4G26080, AT3G11410, AT1G47380, AT1G79630, AT4G28400	407	79	7691	1.9136	1	0.865494	79.6367
SMART	SM00332:PP2Cc	8	0.623539	0.122411	AT4G38520, AT2G28890, AT4G16580, AT4G26080, AT3G11410, AT1G47380, AT1G79630, AT4G28400	407	79	7691	1.9136	1	0.865494	79.6367
UP_SEQ_FEATURE	metal ion-binding site:Manganese 2	9	0.701481	0.127284	AT4G38520, AT2G28890, AT5G57655, AT4G16580, AT4G26080, AT3G11410, AT1G47380, AT1G79630, AT4G28400	525	85	8885	1.79193	1	0.999557	88.4299
INTERPRO	IPR001932:Protein phosphatase 2C-related	8	0.623539	0.129761	AT4G38520, AT2G28890, AT4G16580, AT4G26080, AT3G11410, AT1G47380, AT1G79630, AT4G28400	1119	79	20885	1.89002	1	0.991266	89.5758
INTERPRO	IPR000222:Protein phosphatase 2C, manganese/magnesium aspartate binding site	8	0.623539	0.136067	AT4G38520, AT2G28890, AT4G16580, AT4G26080, AT3G11410, AT1G47380, AT1G79630, AT4G28400	1119	80	20885	1.8664	1	0.987658	90.7391
GOTERM_MF_FAT	GO:0030145~manganese ion binding	19	1.4809	0.151895	AT4G38520, AT5G10930, AT1G30270, AT3G62020, AT5G01820, AT1G47380, AT1G48260, AT5G20070, AT4G28400, AT4G18700, AT5G57655, AT2G28890, AT4G16580, AT4G26080, AT3G11410, AT5G23960, AT1G53290, AT1G79630, AT1G10460	797	257	14806	1.37341	1	0.90661	91.5074
SP_PIR_KEYWORDS	protein phosphatase	9	0.701481	0.15225	AT4G38520, AT2G28890, AT4G16580, AT4G26080, AT3G11410, AT1G47380, AT1G79630, AT5G07740, AT4G28400	1261	110	26538	1.72188	1	0.546588	89.4522
UP_SEQ_FEATURE	metal ion-binding site:Manganese 1; via carbonyl oxygen	8	0.623539	0.167525	AT4G38520, AT2G28890, AT4G16580, AT4G26080, AT3G11410, AT1G47380, AT1G79630, AT4G28400	525	77	8885	1.75832	1	0.998752	94.5229
UP_SEQ_FEATURE	domain:PP2C-like	8	0.623539	0.183406	AT4G38520, AT2G28890, AT4G16580, AT4G26080, AT3G11410, AT1G47380, AT1G79630, AT4G28400	525	79	8885	1.7138	1	0.998988	95.9632
INTERPRO	IPR015655:Protein phosphatase 2C	7	0.545596	0.195636	AT4G38520, AT2G28890, AT4G26080, AT3G11410, AT1G47380, AT1G79630, AT4G28400	1119	73	20885	1.7897	1	0.994393	97.1033
INTERPRO	IPR014045:Protein phosphatase 2C, N-terminal	7	0.545596	0.221186	AT4G38520, AT2G28890, AT4G26080, AT3G11410, AT1G47380, AT1G79630, AT4G28400	1119	76	20885	1.71905	1	0.996772	98.2867
GOTERM_MF_FAT	GO:0016791~phosphatase activity	17	1.32502	0.593229	AT4G38520, AT1G14310, AT1G09870, AT1G18480, AT1G47380, AT5G07740, AT4G28400, AT4G18140, AT2G28890, AT5G54390, AT1G31190, AT4G16580, AT3G11410, AT4G26080, AT1G68020, AT1G79630, AT1G73010	797	308	14806	1.02536	1	0.994855	99.9999
GOTERM_MF_FAT	GO:0004722~protein serine/threonine phosphatase activity	8	0.623539	0.721809	AT4G38520, AT2G28890, AT1G18480, AT4G26080, AT3G11410, AT1G47380, AT1G79630, AT4G28400	797	153	14806	0.971355	1	0.998115	100
GOTERM_MF_FAT	GO:0004721~phosphoprotein phosphatase activity	10	0.779423	0.783843	AT4G38520, AT2G28890, AT4G16580, AT1G18480, AT4G26080, AT3G11410, AT1G47380, AT1G79630, AT5G07740, AT4G28400	797	206	14806	0.901804	1	0.998892	100
GOTERM_CC_FAT	GO:0008287~protein serine/threonine phosphatase complex	3	0.233827	0.858445	AT4G38520, AT4G26080, AT3G11410	717	65	13779	0.886965	1	0.99773	100
GOTERM_BP_FAT	GO:0006470~protein amino acid dephosphorylation	3	0.233827	0.896526	AT4G38520, AT4G26080, AT3G11410	743	71	13998	0.79605	1	0.999582	100
GOTERM_BP_FAT	GO:0016311~dephosphorylation	3	0.233827	0.94175	AT4G38520, AT4G26080, AT3G11410	743	84	13998	0.672851	1	0.999907	100
Annotation Cluster 52	Enrichment Score: 0.6824402851702067
Category	Term	Count	%	PValue	Genes	List Total	Pop Hits	Pop Total	Fold Enrichment	Bonferroni	Benjamini	FDR
GOTERM_BP_FAT	GO:0022622~root system development	17	1.32502	0.0571159	AT3G02260, AT1G19850, AT2G28350, AT2G39800, AT1G48630, AT2G34650, AT5G03540, AT4G30080, AT1G55020, AT4G00730, AT3G16785, AT1G13300, AT3G07390, AT2G27230, AT3G62980, AT4G38630, AT3G28860	743	196	13998	1.63407	1	0.712114	61.4619
GOTERM_BP_FAT	GO:0048364~root development	17	1.32502	0.0571159	AT3G02260, AT1G19850, AT2G28350, AT2G39800, AT1G48630, AT2G34650, AT5G03540, AT4G30080, AT1G55020, AT4G00730, AT3G16785, AT1G13300, AT3G07390, AT2G27230, AT3G62980, AT4G38630, AT3G28860	743	196	13998	1.63407	1	0.712114	61.4619
GOTERM_BP_FAT	GO:0048528~post-embryonic root development	6	0.467654	0.174321	AT3G07390, AT5G03540, AT3G62980, AT1G55020, AT3G28860, AT4G38630	743	56	13998	2.01855	1	0.866072	95.5203
GOTERM_BP_FAT	GO:0048527~lateral root development	5	0.389712	0.284643	AT3G07390, AT5G03540, AT3G62980, AT1G55020, AT3G28860	743	51	13998	1.84704	1	0.929621	99.5621
GOTERM_BP_FAT	GO:0010102~lateral root morphogenesis	3	0.233827	0.346446	AT3G07390, AT5G03540, AT3G62980	743	23	13998	2.45737	1	0.947706	99.8988
GOTERM_BP_FAT	GO:0010101~post-embryonic root morphogenesis	3	0.233827	0.346446	AT3G07390, AT5G03540, AT3G62980	743	23	13998	2.45737	1	0.947706	99.8988
GOTERM_BP_FAT	GO:0009886~post-embryonic morphogenesis	6	0.467654	0.355501	AT3G02260, AT1G69780, AT3G07390, AT5G03540, AT3G62980, AT4G38630	743	74	13998	1.52755	1	0.950887	99.9193
GOTERM_BP_FAT	GO:0010015~root morphogenesis	6	0.467654	0.502574	AT2G27230, AT3G07390, AT2G34650, AT5G03540, AT3G62980, AT4G38630	743	88	13998	1.28453	1	0.976356	99.9988
Annotation Cluster 53	Enrichment Score: 0.6733568420656849
Category	Term	Count	%	PValue	Genes	List Total	Pop Hits	Pop Total	Fold Enrichment	Bonferroni	Benjamini	FDR
GOTERM_MF_FAT	GO:0016209~antioxidant activity	16	1.24708	0.00942389	AT1G60420, AT5G40150, AT3G01420, AT5G05340, AT4G21960, AT1G12520, AT1G08830, AT1G07890, AT1G65980, AT1G64060, AT3G13750, AT2G28190, AT5G06720, AT4G33420, AT1G71695, AT1G35720	797	142	14806	2.0932	0.998104	0.648202	13.214
GOTERM_BP_FAT	GO:0006979~response to oxidative stress	26	2.0265	0.0101738	AT3G01420, AT5G05340, AT2G16500, AT5G56550, AT1G49670, AT1G08830, AT2G29500, AT1G52560, AT5G19875, AT4G17070, AT2G37040, AT3G13750, AT4G02380, AT2G28190, AT5G06720, AT4G33420, AT5G59080, AT5G40150, AT2G39800, AT4G21960, AT3G16500, AT4G34710, AT5G63310, AT1G07890, AT1G35720, AT1G71695	743	287	13998	1.70674	0.999996	0.3614	15.2778
SP_PIR_KEYWORDS	oxidoreductase	61	4.75448	0.0107453	AT1G74920, AT5G09360, AT3G06350, AT1G17020, AT5G05340, AT1G12520, AT1G49670, AT3G48310, AT5G05580, AT5G24910, AT4G33790, AT1G06290, AT5G05600, AT1G77120, AT2G28190, AT1G76490, AT2G29130, AT5G40150, AT5G13700, AT4G31970, AT1G32780, AT1G52820, AT3G14420, AT1G55020, AT4G10490, AT5G21482, AT1G67090, AT5G11670, AT1G05010, AT3G58610, AT1G71695, AT1G52340, AT1G65930, AT2G45580, AT1G08830, AT3G45140, AT5…	1261	932	26538	1.37742	0.974605	0.127196	13.681
GOTERM_BP_FAT	GO:0055114~oxidation reduction	77	6.00156	0.0463639	AT1G74920, AT5G09360, AT3G06350, AT1G17020, AT5G05340, AT1G31710, AT2G05990, AT1G12520, AT1G49670, AT3G48310, AT1G28480, AT5G05580, AT5G24910, AT4G33790, AT5G08530, AT1G06290, AT5G05600, AT1G77120, AT2G28190, AT1G76490, AT5G52840, AT2G29130, AT3G28480, AT5G40150, AT5G13700, AT4G31970, AT1G32780, AT1G52820, AT5G14700, AT3G14420, AT1G55020, AT4G10490, AT5G21482, AT3G51030, AT1G67090, AT5G11670, AT1…	743	1186	13998	1.22316	1	0.674078	53.6842
UP_SEQ_FEATURE	site:Transition state stabilizer	16	1.24708	0.0548615	AT1G74920, AT1G53840, AT5G40150, AT5G05340, AT4G21960, AT3G49220, AT3G43270, AT4G33220, AT1G07890, AT4G02320, AT3G14310, AT5G06720, AT4G33420, AT5G09760, AT1G71695, AT3G29090	525	162	8885	1.67149	1	0.999932	59.0918
GOTERM_BP_FAT	GO:0006800~oxygen and reactive oxygen species metabolic process	11	0.857366	0.0633788	AT5G40150, AT1G07890, AT5G05340, AT1G64060, AT4G21960, AT3G16500, AT1G12520, AT2G28190, AT5G06720, AT1G08830, AT1G71695	743	109	13998	1.90127	1	0.720924	65.4089
GOTERM_MF_FAT	GO:0004601~peroxidase activity	12	0.935308	0.0639374	AT5G40150, AT3G01420, AT1G07890, AT5G05340, AT1G65980, AT1G64060, AT4G21960, AT3G13750, AT5G06720, AT4G33420, AT1G35720, AT1G71695	797	122	14806	1.82726	1	0.838381	62.8042
GOTERM_MF_FAT	GO:0016684~oxidoreductase activity, acting on peroxide as acceptor	12	0.935308	0.0639374	AT5G40150, AT3G01420, AT1G07890, AT5G05340, AT1G65980, AT1G64060, AT4G21960, AT3G13750, AT5G06720, AT4G33420, AT1G35720, AT1G71695	797	122	14806	1.82726	1	0.838381	62.8042
GOTERM_BP_FAT	GO:0000302~response to reactive oxygen species	13	1.01325	0.0682454	AT5G40150, AT5G05340, AT4G21960, AT3G16500, AT1G08830, AT2G29500, AT5G63310, AT1G07890, AT1G52560, AT5G06720, AT2G28190, AT4G02380, AT1G71695	743	140	13998	1.74941	1	0.720988	68.2105
GOTERM_BP_FAT	GO:0034614~cellular response to reactive oxygen species	9	0.701481	0.130675	AT5G40150, AT1G07890, AT5G05340, AT4G21960, AT3G16500, AT2G28190, AT5G06720, AT1G08830, AT1G71695	743	95	13998	1.78483	1	0.820875	89.6734
GOTERM_BP_FAT	GO:0034599~cellular response to oxidative stress	9	0.701481	0.13638	AT5G40150, AT1G07890, AT5G05340, AT4G21960, AT3G16500, AT2G28190, AT5G06720, AT1G08830, AT1G71695	743	96	13998	1.76623	1	0.825891	90.7189
SP_PIR_KEYWORDS	peroxidase	9	0.701481	0.174715	AT5G40150, AT1G07890, AT5G05340, AT1G65980, AT1G64060, AT4G21960, AT5G06720, AT4G33420, AT1G71695	1261	114	26538	1.66146	1	0.586164	92.6832
INTERPRO	IPR019793:Peroxidases heam-ligand binding site	8	0.623539	0.184147	AT5G40150, AT1G07890, AT5G05340, AT4G21960, AT3G13750, AT5G06720, AT4G33420, AT1G71695	1119	87	20885	1.71623	1	0.994124	96.3516
UP_SEQ_FEATURE	binding site:Substrate; via carbonyl oxygen	8	0.623539	0.191574	AT5G40150, AT5G05340, AT4G21960, AT3G51840, AT5G06720, AT4G33420, AT1G71695, AT1G15390	525	80	8885	1.69238	1	0.998612	96.5575
INTERPRO	IPR002016:Haem peroxidase, plant/fungal/bacterial	7	0.545596	0.275188	AT5G40150, AT1G07890, AT5G05340, AT4G21960, AT5G06720, AT4G33420, AT1G71695	1119	82	20885	1.59327	1	0.997671	99.4677
GOTERM_BP_FAT	GO:0042542~response to hydrogen peroxide	9	0.701481	0.28057	AT5G63310, AT5G40150, AT1G07890, AT1G52560, AT5G05340, AT4G21960, AT5G06720, AT2G29500, AT1G71695	743	117	13998	1.44922	1	0.928851	99.5199
INTERPRO	IPR019794:Peroxidase, active site	7	0.545596	0.293852	AT5G40150, AT1G07890, AT5G05340, AT4G21960, AT5G06720, AT4G33420, AT1G71695	1119	84	20885	1.55533	1	0.997351	99.6518
UP_SEQ_FEATURE	metal ion-binding site:Calcium 1	7	0.545596	0.301226	AT5G40150, AT5G05340, AT4G21960, AT4G00900, AT5G06720, AT4G33420, AT1G71695	525	77	8885	1.53853	1	0.999429	99.658
UP_SEQ_FEATURE	metal ion-binding site:Calcium 2	7	0.545596	0.301226	AT5G40150, AT5G05340, AT4G21960, AT4G00900, AT5G06720, AT4G33420, AT1G71695	525	77	8885	1.53853	1	0.999429	99.658
GOTERM_BP_FAT	GO:0042743~hydrogen peroxide metabolic process	7	0.545596	0.323557	AT5G40150, AT1G07890, AT5G05340, AT1G64060, AT4G21960, AT5G06720, AT1G71695	743	88	13998	1.49862	1	0.943553	99.8232
KEGG_PATHWAY	ath00940:Phenylpropanoid biosynthesis	9	0.701481	0.331875	AT5G40150, AT1G02640, AT1G26560, AT5G05340, AT2G37040, AT4G21960, AT5G06720, AT4G33420, AT1G71695	156	104	2458	1.36354	1	0.971243	98.7326
SP_PIR_KEYWORDS	hydrogen peroxide	6	0.467654	0.349725	AT5G40150, AT1G07890, AT5G05340, AT4G21960, AT5G06720, AT1G71695	1261	82	26538	1.53989	1	0.775321	99.715
INTERPRO	IPR000823:Plant peroxidase	6	0.467654	0.363312	AT5G40150, AT5G05340, AT4G21960, AT5G06720, AT4G33420, AT1G71695	1119	74	20885	1.5133	1	0.998773	99.9354
PIR_SUPERFAMILY	PIRSF000293:peroxidase	7	0.545596	0.38367	AT5G40150, AT1G07890, AT5G05340, AT4G21960, AT5G06720, AT4G33420, AT1G71695	529	81	8556	1.39775	1	0.999997	99.9011
KEGG_PATHWAY	ath00360:Phenylalanine metabolism	7	0.545596	0.39202	AT5G40150, AT5G05340, AT2G37040, AT4G21960, AT5G06720, AT4G33420, AT1G71695	156	80	2458	1.37869	1	0.965557	99.5438
UP_SEQ_FEATURE	metal ion-binding site:Calcium 1; via carbonyl oxygen	6	0.467654	0.432539	AT5G40150, AT5G05340, AT4G21960, AT5G06720, AT4G33420, AT1G71695	525	73	8885	1.391	1	0.999881	99.9874
GOTERM_BP_FAT	GO:0070301~cellular response to hydrogen peroxide	6	0.467654	0.471839	AT5G40150, AT1G07890, AT5G05340, AT4G21960, AT5G06720, AT1G71695	743	85	13998	1.32987	1	0.970727	99.9968
GOTERM_BP_FAT	GO:0042744~hydrogen peroxide catabolic process	6	0.467654	0.471839	AT5G40150, AT1G07890, AT5G05340, AT4G21960, AT5G06720, AT1G71695	743	85	13998	1.32987	1	0.970727	99.9968
UP_SEQ_FEATURE	metal ion-binding site:Iron (heme axial ligand)	11	0.857366	0.57309	AT5G40150, AT1G07890, AT4G15110, AT5G05340, AT5G42650, AT4G21960, AT2G45580, AT5G06720, AT4G33420, AT1G71695, AT3G48310	525	173	8885	1.07608	1	0.999978	99.9999
KEGG_PATHWAY	ath00680:Methane metabolism	6	0.467654	0.587535	AT5G40150, AT5G05340, AT4G21960, AT5G06720, AT4G33420, AT1G71695	156	81	2458	1.16714	1	0.97969	99.9932
SP_PIR_KEYWORDS	heme	16	1.24708	0.656107	AT5G40150, AT4G31970, AT5G05340, AT4G21960, AT2G45580, AT3G48310, AT5G24910, AT3G61880, AT1G07890, AT5G36110, AT4G15110, AT5G42650, AT5G06720, AT4G33420, AT1G71695, AT4G31950	1261	341	26538	0.987458	1	0.929284	100
SP_PIR_KEYWORDS	iron	28	2.18239	0.738823	AT1G17020, AT5G05340, AT2G45580, AT3G48310, AT5G24910, AT3G45140, AT5G05600, AT5G36110, AT5G06720, AT2G22260, AT4G33420, AT1G15550, AT5G40150, AT4G31970, AT1G52820, AT4G21960, AT2G23150, AT1G55020, AT4G10490, AT3G61880, AT1G07890, AT4G15110, AT1G05010, AT5G42650, AT1G78440, AT2G36690, AT1G71695, AT4G31950	1261	631	26538	0.93386	1	0.959828	100
GOTERM_MF_FAT	GO:0046906~tetrapyrrole binding	20	1.55885	0.752201	AT5G40150, AT3G01420, AT4G31970, AT5G05340, AT4G21960, AT1G15820, AT2G45580, AT2G40100, AT3G48310, AT5G24910, AT3G61880, AT1G07890, AT5G36110, AT4G15110, AT5G42650, AT3G13750, AT5G06720, AT4G33420, AT1G71695, AT4G31950	797	402	14806	0.924237	1	0.998636	100
GOTERM_MF_FAT	GO:0020037~heme binding	18	1.40296	0.789301	AT5G40150, AT3G01420, AT4G31970, AT5G05340, AT4G21960, AT2G45580, AT3G48310, AT5G24910, AT3G61880, AT1G07890, AT5G36110, AT4G15110, AT5G42650, AT3G13750, AT5G06720, AT4G33420, AT1G71695, AT4G31950	797	372	14806	0.898895	1	0.998965	100
GOTERM_MF_FAT	GO:0009055~electron carrier activity	32	2.49415	0.79888	AT5G05340, AT2G45580, AT3G48310, AT1G28480, AT5G24910, AT4G15760, AT3G45140, AT1G22480, AT1G06290, AT2G15780, AT5G36110, AT1G64060, AT2G02850, AT5G06720, AT4G33420, AT4G16760, AT5G40150, AT5G13700, AT4G31970, AT3G02280, AT4G21960, AT3G14420, AT1G20340, AT1G55020, AT3G51840, AT5G53870, AT3G61880, AT5G26330, AT4G15110, AT5G42650, AT1G71695, AT4G31950	797	656	14806	0.906203	1	0.999031	100
GOTERM_MF_FAT	GO:0005506~iron ion binding	35	2.72798	0.821751	AT3G01420, AT1G17020, AT5G05340, AT2G45580, AT3G48310, AT5G24910, AT3G45140, AT5G05600, AT5G36110, AT1G64060, AT3G13750, AT5G06720, AT2G22260, AT4G33420, AT1G15390, AT1G15550, AT3G28480, AT5G40150, AT4G31970, AT1G52820, AT3G02280, AT4G21960, AT2G23150, AT1G55020, AT4G10490, AT3G61880, AT1G07890, AT4G15110, AT5G42650, AT1G05010, AT1G78440, AT2G36690, AT1G71695, AT4G31950, AT1G02190	797	725	14806	0.896829	1	0.999337	100
KEGG_PATHWAY	ath01061:Biosynthesis of phenylpropanoids	12	0.935308	0.925015	AT5G48220, AT5G40150, AT5G10870, AT3G06350, AT5G05340, AT2G37040, AT4G21960, AT5G49460, AT5G06720, AT4G33420, AT1G71695, AT1G65930	156	247	2458	0.765494	1	0.998516	100
Annotation Cluster 54	Enrichment Score: 0.6449460565052675
Category	Term	Count	%	PValue	Genes	List Total	Pop Hits	Pop Total	Fold Enrichment	Bonferroni	Benjamini	FDR
GOTERM_BP_FAT	GO:0006268~DNA unwinding during replication	3	0.233827	0.130348	AT2G07690, AT2G32000, AT4G02060	743	12	13998	4.70996	1	0.826235	89.6103
GOTERM_BP_FAT	GO:0032392~DNA geometric change	3	0.233827	0.206927	AT2G07690, AT2G32000, AT4G02060	743	16	13998	3.53247	1	0.889966	97.6689
GOTERM_BP_FAT	GO:0032508~DNA duplex unwinding	3	0.233827	0.206927	AT2G07690, AT2G32000, AT4G02060	743	16	13998	3.53247	1	0.889966	97.6689
GOTERM_BP_FAT	GO:0006261~DNA-dependent DNA replication	4	0.311769	0.471497	AT2G07690, AT2G32000, AT2G29570, AT4G02060	743	48	13998	1.56999	1	0.971087	99.9968
Annotation Cluster 55	Enrichment Score: 0.6419583803092834
Category	Term	Count	%	PValue	Genes	List Total	Pop Hits	Pop Total	Fold Enrichment	Bonferroni	Benjamini	FDR
GOTERM_BP_FAT	GO:0007169~transmembrane receptor protein tyrosine kinase signaling pathway	15	1.16913	0.00898844	AT4G32010, AT5G43020, AT1G09970, AT1G75820, AT3G57830, AT5G51350, AT1G28440, AT5G20480, AT5G58300, AT1G79620, AT3G14350, AT2G31880, AT2G01210, AT3G24660, AT2G26730, AT2G16250	743	130	13998	2.17383	0.999985	0.347178	13.6179
GOTERM_BP_FAT	GO:0007167~enzyme linked receptor protein signaling pathway	15	1.16913	0.00898844	AT4G32010, AT5G43020, AT1G09970, AT1G75820, AT3G57830, AT5G51350, AT1G28440, AT5G20480, AT5G58300, AT1G79620, AT3G14350, AT2G31880, AT2G01210, AT3G24660, AT2G26730, AT2G16250	743	130	13998	2.17383	0.999985	0.347178	13.6179
GOTERM_BP_FAT	GO:0007166~cell surface receptor linked signal transduction	17	1.32502	0.0135665	AT4G32010, AT2G20900, AT5G43020, AT1G75820, AT1G09970, AT3G57830, AT5G51350, AT5G07920, AT1G28440, AT5G20480, AT5G58300, AT1G79620, AT3G14350, AT2G31880, AT2G01210, AT3G24660, AT2G16250, AT2G26730	743	164	13998	1.95291	1	0.398478	19.8652
SP_PIR_KEYWORDS	receptor	30	2.33827	0.0252845	AT2G02710, AT3G19320, AT4G22130, AT5G65280, AT1G70530, AT4G08920, AT4G27290, AT5G43020, AT4G23180, AT1G09970, AT3G57830, AT5G51350, AT1G73066, AT1G34420, AT5G58300, AT1G11050, AT2G19130, AT3G14350, AT2G26730, AT5G61480, AT3G51550, AT1G75820, AT5G20480, AT4G27300, AT1G79620, AT3G46290, AT2G31880, AT2G01210, AT3G24660, AT2G16250	1261	415	26538	1.52134	0.999835	0.214841	29.4429
INTERPRO	IPR013210:Leucine-rich repeat, N-terminal	19	1.4809	0.0295424	AT5G61480, AT4G32010, AT4G22130, AT5G06860, AT5G23400, AT1G75820, AT1G09970, AT3G57830, AT5G51350, AT1G73066, AT1G28440, AT1G34420, AT5G20480, AT3G20820, AT5G58300, AT1G79620, AT3G14350, AT2G01210, AT3G24660, AT2G26730	1119	207	20885	1.71312	1	0.906076	38.6048
PIR_SUPERFAMILY	PIRSF000642:receptor-like protein kinase	10	0.779423	0.143419	AT4G32010, AT5G61480, AT1G04210, AT4G22130, AT2G31880, AT3G14350, AT1G75820, AT2G01210, AT5G51350, AT1G28440, AT2G26730	529	97	8556	1.66741	1	0.99936	89.0648
UP_SEQ_FEATURE	repeat:LRR 7	10	0.779423	0.186138	AT4G32010, AT5G61480, AT4G22130, AT5G06860, AT2G39940, AT5G20480, AT1G75820, AT1G67190, AT3G24660, AT2G16250, AT1G28440	525	108	8885	1.56702	1	0.9986	96.1719
UP_SEQ_FEATURE	repeat:LRR 5	14	1.09119	0.232778	AT5G61480, AT4G32010, AT4G22130, AT5G06860, AT2G39940, AT1G75820, AT1G67190, AT1G28440, AT5G20480, AT4G33300, AT5G58300, AT3G14350, AT3G24660, AT2G26730, AT2G16250	525	175	8885	1.3539	1	0.999029	98.497
INTERPRO	IPR001611:Leucine-rich repeat	28	2.18239	0.240024	AT3G19320, AT4G32010, AT4G22130, AT5G23400, AT5G36930, AT5G43020, AT1G09970, AT3G57830, AT5G51350, AT1G73066, AT1G28440, AT1G34420, AT4G33300, AT3G20820, AT3G14470, AT5G58300, AT3G14350, AT2G26730, AT5G61480, AT5G06860, AT1G61850, AT1G75820, AT1G04210, AT5G20480, AT1G79620, AT2G31880, AT2G01210, AT3G24660, AT2G16250	1119	435	20885	1.20136	1	0.99689	98.8496
UP_SEQ_FEATURE	repeat:LRR 16	5	0.389712	0.259845	AT4G32010, AT5G61480, AT2G39940, AT5G20480, AT1G75820, AT1G28440	525	44	8885	1.92316	1	0.999211	99.1491
UP_SEQ_FEATURE	repeat:LRR 6	11	0.857366	0.27358	AT4G32010, AT5G61480, AT4G22130, AT5G06860, AT2G39940, AT5G20480, AT1G75820, AT1G67190, AT3G24660, AT2G16250, AT1G28440, AT2G26730	525	135	8885	1.37898	1	0.999291	99.3676
UP_SEQ_FEATURE	repeat:LRR 4	16	1.24708	0.280793	AT5G61480, AT4G32010, AT4G22130, AT5G06860, AT1G50180, AT2G39940, AT1G75820, AT1G67190, AT1G28440, AT5G20480, AT4G33300, AT3G14470, AT5G58300, AT3G14350, AT3G24660, AT2G26730, AT2G16250	525	214	8885	1.26533	1	0.999223	99.4601
UP_SEQ_FEATURE	repeat:LRR 15	5	0.389712	0.327159	AT4G32010, AT5G61480, AT2G39940, AT5G20480, AT1G75820, AT1G28440	525	49	8885	1.72692	1	0.999516	99.8121
UP_SEQ_FEATURE	repeat:LRR 11	6	0.467654	0.361228	AT4G32010, AT5G61480, AT2G39940, AT5G20480, AT1G75820, AT2G16250, AT1G28440	525	67	8885	1.51557	1	0.999674	99.9175
UP_SEQ_FEATURE	repeat:LRR 14	5	0.389712	0.422421	AT4G32010, AT5G61480, AT2G39940, AT5G20480, AT1G75820, AT1G28440	525	56	8885	1.51105	1	0.999863	99.9833
SP_PIR_KEYWORDS	leucine-rich repeat	28	2.18239	0.422483	AT4G32010, AT4G22130, AT5G23400, AT5G36930, AT1G09970, AT3G57830, AT5G51350, AT1G73066, AT1G28440, AT1G34420, AT4G33300, AT3G20820, AT3G14470, AT5G58300, AT3G14350, AT2G26730, AT5G61480, AT5G06860, AT1G50180, AT2G39940, AT1G75820, AT1G67190, AT1G13570, AT1G04210, AT5G20480, AT1G79620, AT2G01210, AT3G24660, AT2G16250	1261	540	26538	1.09123	1	0.819591	99.9434
UP_SEQ_FEATURE	repeat:LRR 18	4	0.311769	0.4385	AT4G32010, AT5G61480, AT5G20480, AT1G75820, AT1G28440	525	41	8885	1.6511	1	0.999884	99.9893
UP_SEQ_FEATURE	repeat:LRR 17	4	0.311769	0.4385	AT4G32010, AT5G61480, AT5G20480, AT1G75820, AT1G28440	525	41	8885	1.6511	1	0.999884	99.9893
UP_SEQ_FEATURE	repeat:LRR 10	6	0.467654	0.444302	AT4G32010, AT5G61480, AT2G39940, AT5G20480, AT1G75820, AT2G16250, AT1G28440	525	74	8885	1.3722	1	0.999887	99.9909
UP_SEQ_FEATURE	repeat:LRR 13	5	0.389712	0.449175	AT4G32010, AT5G61480, AT2G39940, AT5G20480, AT1G75820, AT1G28440	525	58	8885	1.45895	1	0.999887	99.9921
UP_SEQ_FEATURE	repeat:LRR 12	5	0.389712	0.475525	AT4G32010, AT5G61480, AT2G39940, AT5G20480, AT1G75820, AT1G28440	525	60	8885	1.41032	1	0.999929	99.9964
UP_SEQ_FEATURE	repeat:LRR 21	3	0.233827	0.553324	AT4G32010, AT5G61480, AT5G20480, AT1G28440	525	31	8885	1.63779	1	0.999974	99.9997
UP_SEQ_FEATURE	repeat:LRR 9	6	0.467654	0.568008	AT4G32010, AT5G61480, AT2G39940, AT5G20480, AT1G75820, AT2G16250, AT1G28440	525	85	8885	1.19462	1	0.999978	99.9998
UP_SEQ_FEATURE	repeat:LRR 3	16	1.24708	0.580258	AT5G61480, AT4G32010, AT4G22130, AT5G06860, AT1G50180, AT2G39940, AT1G75820, AT1G67190, AT1G28440, AT5G20480, AT4G33300, AT3G14470, AT5G58300, AT3G14350, AT3G24660, AT2G26730, AT2G16250	525	261	8885	1.03747	1	0.99998	99.9999
UP_SEQ_FEATURE	repeat:LRR 8	6	0.467654	0.629196	AT4G32010, AT5G61480, AT2G39940, AT5G20480, AT1G75820, AT2G16250, AT1G28440	525	91	8885	1.11586	1	0.999993	100
UP_SEQ_FEATURE	repeat:LRR 19	3	0.233827	0.650472	AT4G32010, AT5G61480, AT5G20480, AT1G28440	525	37	8885	1.3722	1	0.999994	100
UP_SEQ_FEATURE	repeat:LRR 20	3	0.233827	0.650472	AT4G32010, AT5G61480, AT5G20480, AT1G28440	525	37	8885	1.3722	1	0.999994	100
UP_SEQ_FEATURE	repeat:LRR 1	17	1.32502	0.728411	AT5G61480, AT4G32010, AT4G22130, AT5G06860, AT1G50180, AT2G39940, AT1G75820, AT1G67190, AT1G13570, AT1G28440, AT5G20480, AT4G33300, AT3G14470, AT5G58300, AT3G14350, AT3G24660, AT2G16250, AT2G26730	525	306	8885	0.940212	1	0.999999	100
UP_SEQ_FEATURE	repeat:LRR 2	17	1.32502	0.728411	AT5G61480, AT4G32010, AT4G22130, AT5G06860, AT1G50180, AT2G39940, AT1G75820, AT1G67190, AT1G13570, AT1G28440, AT5G20480, AT4G33300, AT3G14470, AT5G58300, AT3G14350, AT3G24660, AT2G16250, AT2G26730	525	306	8885	0.940212	1	0.999999	100
Annotation Cluster 56	Enrichment Score: 0.6319724631172614
Category	Term	Count	%	PValue	Genes	List Total	Pop Hits	Pop Total	Fold Enrichment	Bonferroni	Benjamini	FDR
SMART	SM00535:RIBOc	3	0.233827	0.111591	AT3G20420, AT1G55140, AT3G03300	407	11	7691	5.15367	1	0.864618	76.3565
INTERPRO	IPR000999:Ribonuclease III	3	0.233827	0.114315	AT3G20420, AT1G55140, AT3G03300	1119	11	20885	5.09018	1	0.987439	86.1217
GOTERM_MF_FAT	GO:0004525~ribonuclease III activity	3	0.233827	0.115128	AT3G20420, AT1G55140, AT3G03300	797	11	14806	5.0665	1	0.887904	83.9708
GOTERM_MF_FAT	GO:0004521~endoribonuclease activity	6	0.467654	0.121617	AT2G02990, AT3G20420, AT1G55140, AT5G59980, AT3G03300, AT4G09490	797	49	14806	2.27475	1	0.889319	85.6429
GOTERM_MF_FAT	GO:0004540~ribonuclease activity	7	0.545596	0.29717	AT2G02990, AT3G20420, AT1G55140, AT5G59980, AT3G03300, AT1G54490, AT4G09490	797	84	14806	1.5481	1	0.966065	99.4899
GOTERM_MF_FAT	GO:0016891~endoribonuclease activity, producing 5'-phosphomonoesters	4	0.311769	0.305253	AT3G20420, AT1G55140, AT3G03300, AT4G09490	797	36	14806	2.06413	1	0.968075	99.571
GOTERM_MF_FAT	GO:0016893~endonuclease activity, active with either ribo- or deoxyribonucleic acids and producing 5'-phosphomonoesters	4	0.311769	0.365087	AT3G20420, AT1G55140, AT3G03300, AT4G09490	797	40	14806	1.85772	1	0.976694	99.8886
GOTERM_MF_FAT	GO:0004519~endonuclease activity	6	0.467654	0.505009	AT2G02990, AT3G20420, AT1G55140, AT5G59980, AT3G03300, AT4G09490	797	87	14806	1.28118	1	0.988624	99.9973
GOTERM_MF_FAT	GO:0004518~nuclease activity	10	0.779423	0.687039	AT2G26970, AT2G02990, AT3G20420, AT1G55140, AT5G59980, AT5G61780, AT3G03300, AT1G54490, AT2G32415, AT4G09490	797	188	14806	0.988147	1	0.997765	100
Annotation Cluster 57	Enrichment Score: 0.6247373190464526
Category	Term	Count	%	PValue	Genes	List Total	Pop Hits	Pop Total	Fold Enrichment	Bonferroni	Benjamini	FDR
SP_PIR_KEYWORDS	carbohydrate metabolism	10	0.779423	0.0387145	AT5G24090, AT3G12500, AT3G54420, AT5G21170, AT5G57655, AT3G23820, AT1G64390, AT1G02800, AT4G02290, AT4G01970	1261	96	26538	2.19221	0.999999	0.273583	41.5901
SP_PIR_KEYWORDS	polysaccharide degradation	6	0.467654	0.0709749	AT5G24090, AT3G12500, AT3G54420, AT1G64390, AT1G02800, AT4G02290	1261	47	26538	2.68662	1	0.365617	63.3054
GOTERM_BP_FAT	GO:0000272~polysaccharide catabolic process	8	0.623539	0.0965013	AT5G24090, AT3G12500, AT3G54420, AT3G04720, AT1G64390, AT1G68560, AT1G02800, AT4G02290	743	74	13998	2.03674	1	0.777187	80.7048
GOTERM_BP_FAT	GO:0030243~cellulose metabolic process	7	0.545596	0.129245	AT1G64390, AT2G39770, AT1G02800, AT4G18780, AT1G55850, AT5G17420, AT4G02290	743	65	13998	2.02891	1	0.826582	89.3946
GOTERM_MF_FAT	GO:0008810~cellulase activity	4	0.311769	0.175088	AT3G57240, AT1G64390, AT1G02800, AT4G02290	797	27	14806	2.75217	1	0.917787	94.3922
SP_PIR_KEYWORDS	cellulose degradation	3	0.233827	0.334291	AT1G64390, AT1G02800, AT4G02290	1261	25	26538	2.52542	1	0.759794	99.6078
GOTERM_BP_FAT	GO:0016052~carbohydrate catabolic process	13	1.01325	0.397625	AT3G12500, AT3G54420, AT3G04720, AT1G68560, AT1G02800, AT4G02290, AT5G24090, AT3G22960, AT5G57655, AT1G12000, AT5G11670, AT1G64390, AT1G13700	743	204	13998	1.20058	1	0.960248	99.973
GOTERM_BP_FAT	GO:0030245~cellulose catabolic process	3	0.233827	0.40428	AT1G64390, AT1G02800, AT4G02290	743	26	13998	2.17383	1	0.961044	99.9775
INTERPRO	IPR012341:Six-hairpin glycosidase	3	0.233827	0.409121	AT1G64390, AT1G02800, AT4G02290	1119	26	20885	2.15354	1	0.999144	99.9808
INTERPRO	IPR018221:Glycoside hydrolase, family 9, active site	3	0.233827	0.409121	AT1G64390, AT1G02800, AT4G02290	1119	26	20885	2.15354	1	0.999144	99.9808
INTERPRO	IPR001701:Glycoside hydrolase, family 9	3	0.233827	0.409121	AT1G64390, AT1G02800, AT4G02290	1119	26	20885	2.15354	1	0.999144	99.9808
GOTERM_BP_FAT	GO:0044042~glucan metabolic process	9	0.701481	0.552186	AT3G18660, AT1G64390, AT2G39770, AT3G23730, AT1G02800, AT4G18780, AT1G55850, AT5G17420, AT4G02290	743	151	13998	1.1229	1	0.981873	99.9998
GOTERM_BP_FAT	GO:0009251~glucan catabolic process	3	0.233827	0.619882	AT1G64390, AT1G02800, AT4G02290	743	39	13998	1.44922	1	0.987913	100
Annotation Cluster 58	Enrichment Score: 0.621429460010903
Category	Term	Count	%	PValue	Genes	List Total	Pop Hits	Pop Total	Fold Enrichment	Bonferroni	Benjamini	FDR
GOTERM_BP_FAT	GO:0050778~positive regulation of immune response	4	0.311769	0.197089	AT1G33520, AT3G18690, AT5G20480, AT3G25070	743	29	13998	2.5986	1	0.88227	97.1531
GOTERM_BP_FAT	GO:0045089~positive regulation of innate immune response	4	0.311769	0.197089	AT1G33520, AT3G18690, AT5G20480, AT3G25070	743	29	13998	2.5986	1	0.88227	97.1531
GOTERM_BP_FAT	GO:0002218~activation of innate immune response	4	0.311769	0.197089	AT1G33520, AT3G18690, AT5G20480, AT3G25070	743	29	13998	2.5986	1	0.88227	97.1531
GOTERM_BP_FAT	GO:0002684~positive regulation of immune system process	4	0.311769	0.197089	AT1G33520, AT3G18690, AT5G20480, AT3G25070	743	29	13998	2.5986	1	0.88227	97.1531
GOTERM_BP_FAT	GO:0002253~activation of immune response	4	0.311769	0.197089	AT1G33520, AT3G18690, AT5G20480, AT3G25070	743	29	13998	2.5986	1	0.88227	97.1531
GOTERM_BP_FAT	GO:0031349~positive regulation of defense response	4	0.311769	0.225102	AT1G33520, AT3G18690, AT5G20480, AT3G25070	743	31	13998	2.43095	1	0.901704	98.3993
GOTERM_BP_FAT	GO:0045088~regulation of innate immune response	4	0.311769	0.283003	AT1G33520, AT3G18690, AT5G20480, AT3G25070	743	35	13998	2.15312	1	0.929548	99.5455
GOTERM_BP_FAT	GO:0048584~positive regulation of response to stimulus	4	0.311769	0.563746	AT1G33520, AT3G18690, AT5G20480, AT3G25070	743	55	13998	1.37017	1	0.98216	99.9999
Annotation Cluster 59	Enrichment Score: 0.5868698097202849
Category	Term	Count	%	PValue	Genes	List Total	Pop Hits	Pop Total	Fold Enrichment	Bonferroni	Benjamini	FDR
GOTERM_BP_FAT	GO:0009991~response to extracellular stimulus	9	0.701481	0.119645	AT3G16785, AT2G02990, AT1G13300, AT2G19490, AT5G21170, AT1G30270, AT3G62980, AT4G02380, AT3G47340	743	93	13998	1.82321	1	0.814115	87.3313
GOTERM_BP_FAT	GO:0031668~cellular response to extracellular stimulus	8	0.623539	0.137249	AT3G16785, AT2G02990, AT1G13300, AT2G19490, AT5G21170, AT3G62980, AT4G02380, AT3G47340	743	81	13998	1.86072	1	0.822104	90.8692
GOTERM_BP_FAT	GO:0031667~response to nutrient levels	7	0.545596	0.258619	AT3G16785, AT2G02990, AT1G13300, AT5G21170, AT1G30270, AT3G62980, AT3G47340	743	81	13998	1.62813	1	0.917897	99.2184
GOTERM_BP_FAT	GO:0031669~cellular response to nutrient levels	6	0.467654	0.302531	AT3G16785, AT2G02990, AT1G13300, AT5G21170, AT3G62980, AT3G47340	743	69	13998	1.63825	1	0.939207	99.7096
GOTERM_BP_FAT	GO:0016036~cellular response to phosphate starvation	4	0.311769	0.312453	AT3G16785, AT2G02990, AT1G13300, AT3G62980	743	37	13998	2.03674	1	0.939501	99.7698
GOTERM_BP_FAT	GO:0009267~cellular response to starvation	5	0.389712	0.406391	AT3G16785, AT2G02990, AT1G13300, AT3G62980, AT3G47340	743	61	13998	1.54425	1	0.961264	99.9787
GOTERM_BP_FAT	GO:0042594~response to starvation	5	0.389712	0.477913	AT3G16785, AT2G02990, AT1G13300, AT3G62980, AT3G47340	743	67	13998	1.40596	1	0.972095	99.9973
Annotation Cluster 60	Enrichment Score: 0.5761450051349303
Category	Term	Count	%	PValue	Genes	List Total	Pop Hits	Pop Total	Fold Enrichment	Bonferroni	Benjamini	FDR
SP_PIR_KEYWORDS	rna-directed dna polymerase	3	0.233827	0.108486	AT3G25270, AT4G29090, AT3G09510	1261	12	26538	5.2613	1	0.461915	79.0659
GOTERM_MF_FAT	GO:0003964~RNA-directed DNA polymerase activity	3	0.233827	0.251917	AT3G25270, AT4G29090, AT3G09510	797	18	14806	3.09619	1	0.947973	98.702
GOTERM_MF_FAT	GO:0034061~DNA polymerase activity	4	0.311769	0.424015	AT3G25270, AT4G29090, AT3G09510, AT1G67630	797	44	14806	1.68883	1	0.979456	99.9741
INTERPRO	IPR015706:RNA-directed DNA polymerase (reverse transcriptase), related	3	0.233827	0.427965	AT3G25270, AT4G29090, AT3G09510	1119	27	20885	2.07378	1	0.999302	99.9887
Annotation Cluster 61	Enrichment Score: 0.5708727544649727
Category	Term	Count	%	PValue	Genes	List Total	Pop Hits	Pop Total	Fold Enrichment	Bonferroni	Benjamini	FDR
SP_PIR_KEYWORDS	kinase	67	5.22214	0.00220559	AT4G32010, AT4G22130, AT5G10930, AT1G70530, AT4G37870, AT4G27290, AT5G43020, AT4G26100, AT5G51350, AT1G28440, AT4G18700, AT1G12000, AT5G58300, AT1G11050, AT3G14350, AT2G26730, AT2G44530, AT3G51550, AT1G11440, AT2G20900, AT5G01820, AT5G07920, AT1G07570, AT3G02020, AT3G44610, AT2G23450, AT2G31880, AT2G38620, AT2G16250, AT3G19320, AT3G04810, AT5G47070, AT2G34650, AT1G09970, AT4G23180, AT3G57830, AT1…	1261	970	26538	1.45364	0.527977	0.052211	2.96209
SP_PIR_KEYWORDS	receptor	30	2.33827	0.0252845	AT2G02710, AT3G19320, AT4G22130, AT5G65280, AT1G70530, AT4G08920, AT4G27290, AT5G43020, AT4G23180, AT1G09970, AT3G57830, AT5G51350, AT1G73066, AT1G34420, AT5G58300, AT1G11050, AT2G19130, AT3G14350, AT2G26730, AT5G61480, AT3G51550, AT1G75820, AT5G20480, AT4G27300, AT1G79620, AT3G46290, AT2G31880, AT2G01210, AT3G24660, AT2G16250	1261	415	26538	1.52134	0.999835	0.214841	29.4429
UP_SEQ_FEATURE	binding site:ATP	35	2.72798	0.086632	AT4G32010, AT3G17390, AT4G22130, AT3G04810, AT1G70530, AT5G10930, AT4G08920, AT5G47070, AT4G26100, AT4G23180, AT1G28440, AT3G51850, AT4G18700, AT5G58300, AT1G11050, AT3G14350, AT5G28680, AT3G17510, AT2G26730, AT5G61480, AT3G51550, AT1G30270, AT5G01820, AT4G33950, AT1G48260, AT1G75820, AT4G32830, AT5G63310, AT5G20480, AT1G07570, AT3G02020, AT2G38620, AT3G46290, AT2G23450, AT1G18890, AT2G16250	525	452	8885	1.31047	1	0.999552	76.2005
UP_SEQ_FEATURE	domain:Protein kinase	32	2.49415	0.134568	AT4G32010, AT4G22130, AT3G04810, AT1G70530, AT5G10930, AT5G47070, AT4G26100, AT4G23180, AT1G28440, AT3G51850, AT4G18700, AT5G58300, AT1G11050, AT3G14350, AT5G28680, AT3G17510, AT2G26730, AT5G61480, AT3G51550, AT1G30270, AT5G01820, AT4G33950, AT1G48260, AT1G75820, AT4G32830, AT5G20480, AT1G07570, AT2G38620, AT3G46290, AT2G23450, AT1G18890, AT3G24660, AT2G16250	525	427	8885	1.26829	1	0.999112	89.8685
UP_SEQ_FEATURE	active site:Proton acceptor	39	3.03975	0.160791	AT4G32010, AT1G74920, AT5G54160, AT3G04810, AT1G70530, AT5G10930, AT5G05340, AT5G47070, AT4G26100, AT4G23180, AT1G28440, AT3G51850, AT4G18700, AT3G23820, AT1G11050, AT5G28680, AT5G06720, AT3G17510, AT4G33420, AT4G16760, AT5G61480, AT3G51550, AT5G40150, AT1G30270, AT5G01820, AT4G21960, AT3G14420, AT4G33950, AT1G48260, AT1G75820, AT4G32830, AT1G07890, AT1G07570, AT5G20480, AT2G38620, AT3G46290, AT2…	525	546	8885	1.20884	1	0.998678	93.7772
GOTERM_MF_FAT	GO:0004674~protein serine/threonine kinase activity	60	4.67654	0.189832	AT4G32010, AT4G22130, AT1G70530, AT5G10930, AT2G44830, AT4G27290, AT5G43020, AT4G26100, AT5G51350, AT1G28440, AT5G60900, AT4G18700, AT5G58300, AT1G11050, AT3G14350, AT1G34300, AT2G26730, AT3G51550, AT1G11440, AT5G01820, AT2G17700, AT5G21170, AT1G07570, AT3G44610, AT2G23450, AT2G31880, AT2G38620, AT2G16250, AT3G04810, AT5G47070, AT2G34650, AT4G23180, AT1G09970, AT4G36950, AT3G57830, AT3G51850, AT3…	797	975	14806	1.14321	1	0.927881	95.7189
GOTERM_BP_FAT	GO:0006468~protein amino acid phosphorylation	63	4.91037	0.229121	AT4G32010, AT2G28940, AT4G22130, AT1G70530, AT5G10930, AT2G44830, AT4G27290, AT5G43020, AT4G26100, AT5G51350, AT1G28440, AT5G60900, AT4G18700, AT5G58300, AT1G11050, AT3G14350, AT1G34300, AT3G25070, AT2G26730, AT3G51550, AT5G01820, AT2G17700, AT4G38470, AT1G07570, AT3G44610, AT2G23450, AT2G31880, AT2G38620, AT2G16250, AT3G04810, AT4G08920, AT5G47070, AT2G34650, AT3G56050, AT4G36950, AT1G09970, AT4…	743	1065	13998	1.11447	1	0.902949	98.5287
SP_PIR_KEYWORDS	nucleotide-binding	100	7.79423	0.229316	AT5G20850, AT2G28940, AT1G70530, AT5G10930, AT4G37870, AT2G21300, AT3G01610, AT5G15250, AT1G50010, AT2G18193, AT5G52640, AT4G33300, AT3G62150, AT3G14350, AT3G63110, AT2G26730, AT2G44530, AT3G51550, AT5G23860, AT5G01820, AT3G17000, AT5G66470, AT2G29640, AT1G16280, AT3G02020, AT3G28860, AT2G16250, AT4G37640, AT3G04810, AT4G08920, AT5G47070, AT4G23180, AT1G17220, AT2G26910, AT3G18524, AT3G14470, AT2…	1261	1935	26538	1.08761	1	0.647218	97.1193
INTERPRO	IPR008271:Serine/threonine protein kinase, active site	47	3.66329	0.23677	AT4G32010, AT3G04810, AT1G70530, AT5G10930, AT2G44830, AT5G47070, AT2G34650, AT4G27290, AT4G26100, AT4G23180, AT1G09970, AT4G36950, AT5G51350, AT1G28440, AT3G51850, AT4G18700, AT1G11050, AT3G24550, AT2G19130, AT5G15080, AT1G34300, AT3G17510, AT5G61480, AT3G51550, AT1G30270, AT5G01820, AT2G17700, AT4G33950, AT1G48260, AT1G75820, AT4G32830, AT1G66880, AT5G40030, AT5G10530, AT5G50860, AT1G04210, AT1…	1119	770	20885	1.13923	1	0.997203	98.7668
INTERPRO	IPR000719:Protein kinase, core	58	4.52065	0.247378	AT4G32010, AT2G28940, AT4G22130, AT1G70530, AT5G10930, AT2G44830, AT4G27290, AT5G43020, AT4G26100, AT5G51350, AT1G28440, AT4G18700, AT5G58300, AT1G11050, AT3G14350, AT1G34300, AT2G26730, AT3G51550, AT5G01820, AT2G17700, AT1G07570, AT3G44610, AT2G23450, AT2G31880, AT2G38620, AT2G16250, AT3G04810, AT5G47070, AT2G34650, AT3G56050, AT4G23180, AT1G09970, AT4G36950, AT3G57830, AT3G51850, AT1G34420, AT3…	1119	970	20885	1.11599	1	0.996926	99.0179
GOTERM_MF_FAT	GO:0004672~protein kinase activity	66	5.14419	0.251646	AT4G32010, AT2G28940, AT4G22130, AT1G70530, AT5G10930, AT2G44830, AT4G27290, AT5G43020, AT4G26100, AT5G51350, AT1G28440, AT5G60900, AT4G18700, AT5G58300, AT1G11050, AT3G14350, AT1G34300, AT2G26730, AT3G51550, AT1G11440, AT5G01820, AT2G17700, AT4G38470, AT5G21170, AT1G07570, AT3G44610, AT2G23450, AT2G31880, AT2G38620, AT2G16250, AT2G02710, AT3G04810, AT4G08920, AT5G47070, AT2G34650, AT3G56050, AT4…	797	1110	14806	1.10459	1	0.950135	98.6949
SP_PIR_KEYWORDS	atp-binding	88	6.85892	0.269961	AT5G20850, AT4G32010, AT3G17390, AT2G28940, AT4G22130, AT5G10930, AT1G70530, AT4G37870, AT2G21300, AT3G03300, AT4G26100, AT4G19060, AT3G01610, AT1G28440, AT5G15250, AT4G18700, AT5G52640, AT2G18193, AT4G33300, AT5G58300, AT1G11050, AT3G14350, AT3G62150, AT1G34300, AT3G63110, AT2G44530, AT2G26730, AT3G51550, AT1G50180, AT5G01820, AT3G17000, AT5G07920, AT5G21170, AT1G07570, AT2G29640, AT1G16280, AT3…	1261	1716	26538	1.07924	1	0.695385	98.6226
SP_PIR_KEYWORDS	serine/threonine-protein kinase	38	2.96181	0.277288	AT4G32010, AT3G04810, AT1G70530, AT5G10930, AT5G47070, AT4G26100, AT4G23180, AT4G36950, AT1G28440, AT3G51850, AT4G18700, AT1G11050, AT3G24550, AT2G19130, AT5G15080, AT5G28680, AT1G34300, AT3G17510, AT5G61480, AT3G51550, AT1G11440, AT1G30270, AT5G01820, AT4G33950, AT1G48260, AT1G75820, AT4G32830, AT1G66880, AT5G10530, AT5G50860, AT1G07570, AT5G20480, AT1G79620, AT2G38620, AT3G46290, AT5G56460, AT2…	1261	701	26538	1.14082	1	0.702794	98.7994
INTERPRO	IPR017442:Serine/threonine protein kinase-related	49	3.81917	0.2791	AT4G32010, AT2G28940, AT4G22130, AT1G70530, AT2G44830, AT5G10930, AT4G27290, AT5G43020, AT4G26100, AT1G28440, AT4G18700, AT5G58300, AT1G11050, AT3G14350, AT1G34300, AT2G26730, AT3G51550, AT5G01820, AT1G07570, AT3G44610, AT2G23450, AT2G31880, AT2G38620, AT3G04810, AT5G47070, AT2G34650, AT4G23180, AT1G09970, AT4G36950, AT3G51850, AT2G19130, AT5G15080, AT3G17510, AT5G61480, AT1G30270, AT1G48260, AT4…	1119	820	20885	1.11529	1	0.997697	99.5126
INTERPRO	IPR017441:Protein kinase, ATP binding site	43	3.35152	0.286536	AT4G32010, AT2G28940, AT4G22130, AT3G04810, AT1G70530, AT5G10930, AT1G01225, AT5G47070, AT4G26100, AT4G23180, AT4G36950, AT1G28440, AT3G51850, AT4G18700, AT5G58300, AT1G11050, AT3G24550, AT2G19130, AT3G14350, AT5G15080, AT1G34300, AT3G17510, AT2G26730, AT5G61480, AT3G51550, AT5G62070, AT1G30270, AT5G01820, AT4G33950, AT1G48260, AT1G75820, AT4G32830, AT1G66880, AT1G64380, AT5G10530, AT5G50860, AT1…	1119	715	20885	1.12245	1	0.997727	99.5882
UP_SEQ_FEATURE	nucleotide phosphate-binding region:ATP	50	3.89712	0.307305	AT5G20850, AT3G17390, AT4G32010, AT4G22130, AT1G70530, AT5G10930, AT4G37870, AT4G26100, AT4G19060, AT3G01610, AT5G15250, AT1G28440, AT4G18700, AT4G33300, AT5G58300, AT1G11050, AT3G14350, AT3G63110, AT2G26730, AT3G51550, AT1G50180, AT5G01820, AT2G29640, AT1G07570, AT1G16280, AT2G23450, AT2G38620, AT2G16250, AT3G04810, AT5G47070, AT4G23180, AT3G51850, AT1G53750, AT3G18524, AT3G14470, AT5G14610, AT5…	525	773	8885	1.09468	1	0.999446	99.7022
GOTERM_BP_FAT	GO:0016310~phosphorylation	67	5.22214	0.32201	AT4G32010, AT2G28940, AT4G22130, AT5G10930, AT2G44830, AT1G70530, AT4G27290, AT5G43020, AT4G26100, AT5G51350, AT1G28440, AT5G60900, AT4G18700, AT5G08530, AT5G58300, AT1G11050, AT3G14350, AT1G34300, AT3G25070, AT3G28715, AT2G26730, AT3G51550, AT5G01820, AT2G17700, AT4G38470, AT1G07570, AT3G44610, AT2G23450, AT2G38620, AT2G31880, AT2G16250, AT3G04810, AT4G08920, AT5G47070, AT2G34650, AT3G56050, AT4…	743	1178	13998	1.07154	1	0.943576	99.8165
GOTERM_BP_FAT	GO:0006796~phosphate metabolic process	70	5.45596	0.442636	AT4G32010, AT2G28940, AT4G22130, AT5G10930, AT2G44830, AT1G70530, AT4G27290, AT5G43020, AT4G26100, AT5G51350, AT1G28440, AT5G60900, AT4G18700, AT5G08530, AT5G58300, AT1G11050, AT3G14350, AT1G34300, AT3G25070, AT3G28715, AT2G26730, AT3G51550, AT5G01820, AT2G17700, AT4G38470, AT1G07570, AT3G44610, AT2G23450, AT2G38620, AT2G31880, AT2G16250, AT4G38520, AT3G04810, AT4G08920, AT5G47070, AT2G34650, AT3…	743	1273	13998	1.03597	1	0.967759	99.9923
GOTERM_BP_FAT	GO:0006793~phosphorus metabolic process	70	5.45596	0.448129	AT4G32010, AT2G28940, AT4G22130, AT5G10930, AT2G44830, AT1G70530, AT4G27290, AT5G43020, AT4G26100, AT5G51350, AT1G28440, AT5G60900, AT4G18700, AT5G08530, AT5G58300, AT1G11050, AT3G14350, AT1G34300, AT3G25070, AT3G28715, AT2G26730, AT3G51550, AT5G01820, AT2G17700, AT4G38470, AT1G07570, AT3G44610, AT2G23450, AT2G38620, AT2G31880, AT2G16250, AT4G38520, AT3G04810, AT4G08920, AT5G47070, AT2G34650, AT3…	743	1274	13998	1.03516	1	0.968557	99.9935
GOTERM_MF_FAT	GO:0000166~nucleotide binding	178	13.8737	0.590094	AT5G20850, AT2G28940, AT5G10930, AT2G44830, AT1G70530, AT3G06350, AT4G37870, AT2G21300, AT4G27290, AT5G43020, AT5G23730, AT1G63660, AT2G22840, AT3G01610, AT1G50010, AT5G15250, AT5G08530, AT5G52640, AT2G18193, AT1G06290, AT4G33300, AT1G43190, AT3G14350, AT3G62150, AT3G63110, AT5G18620, AT2G44530, AT2G26730, AT3G51550, AT5G23860, AT5G13700, AT2G37340, AT5G01820, AT2G17700, AT3G14420, AT3G17000, AT2…	797	3333	14806	0.99212	1	0.994863	99.9998
GOTERM_MF_FAT	GO:0032559~adenyl ribonucleotide binding	123	9.58691	0.715872	AT5G20850, AT2G28940, AT1G70530, AT2G44830, AT5G10930, AT4G37870, AT2G21300, AT4G27290, AT5G43020, AT1G63660, AT2G22840, AT3G01610, AT5G15250, AT5G52640, AT2G18193, AT4G33300, AT3G14350, AT3G62150, AT3G63110, AT5G18620, AT2G26730, AT2G44530, AT3G51550, AT5G01820, AT2G17700, AT3G17000, AT2G29640, AT1G16280, AT3G02020, AT2G31880, AT3G28860, AT5G58720, AT2G16250, AT4G37640, AT3G04810, AT4G08920, AT5…	797	2368	14806	0.964946	1	0.998183	100
GOTERM_MF_FAT	GO:0032555~purine ribonucleotide binding	136	10.6002	0.727789	AT5G20850, AT2G28940, AT1G70530, AT2G44830, AT5G10930, AT4G37870, AT2G21300, AT4G27290, AT5G43020, AT1G63660, AT2G22840, AT3G01610, AT1G50010, AT5G15250, AT5G52640, AT2G18193, AT4G33300, AT3G14350, AT3G62150, AT3G63110, AT5G18620, AT2G26730, AT2G44530, AT3G51550, AT5G23860, AT5G01820, AT2G17700, AT3G17000, AT5G66470, AT2G29640, AT3G02020, AT1G16280, AT2G31880, AT3G28860, AT5G58720, AT2G16250, AT4…	797	2621	14806	0.963943	1	0.998225	100
GOTERM_MF_FAT	GO:0032553~ribonucleotide binding	136	10.6002	0.727789	AT5G20850, AT2G28940, AT1G70530, AT2G44830, AT5G10930, AT4G37870, AT2G21300, AT4G27290, AT5G43020, AT1G63660, AT2G22840, AT3G01610, AT1G50010, AT5G15250, AT5G52640, AT2G18193, AT4G33300, AT3G14350, AT3G62150, AT3G63110, AT5G18620, AT2G26730, AT2G44530, AT3G51550, AT5G23860, AT5G01820, AT2G17700, AT3G17000, AT5G66470, AT2G29640, AT3G02020, AT1G16280, AT2G31880, AT3G28860, AT5G58720, AT2G16250, AT4…	797	2621	14806	0.963943	1	0.998225	100
GOTERM_MF_FAT	GO:0005524~ATP binding	121	9.43102	0.73349	AT5G20850, AT2G28940, AT1G70530, AT2G44830, AT5G10930, AT4G37870, AT2G21300, AT4G27290, AT5G43020, AT1G63660, AT2G22840, AT3G01610, AT5G15250, AT5G52640, AT2G18193, AT4G33300, AT3G14350, AT3G62150, AT3G63110, AT5G18620, AT2G26730, AT2G44530, AT3G51550, AT5G01820, AT2G17700, AT3G17000, AT2G29640, AT1G16280, AT3G02020, AT2G31880, AT3G28860, AT5G58720, AT2G16250, AT4G37640, AT3G04810, AT4G08920, AT5…	797	2340	14806	0.960614	1	0.998321	100
GOTERM_MF_FAT	GO:0001883~purine nucleoside binding	130	10.1325	0.762058	AT5G20850, AT2G28940, AT1G70530, AT2G44830, AT5G10930, AT4G37870, AT2G21300, AT4G27290, AT5G43020, AT1G63660, AT2G22840, AT3G01610, AT5G15250, AT5G52640, AT2G18193, AT1G06290, AT4G33300, AT3G14350, AT3G62150, AT3G63110, AT5G18620, AT2G26730, AT2G44530, AT3G51550, AT5G13700, AT5G01820, AT2G17700, AT3G17000, AT5G21482, AT2G29640, AT1G16280, AT3G02020, AT2G31880, AT3G28860, AT5G58720, AT2G16250, AT4…	797	2528	14806	0.955313	1	0.998761	100
GOTERM_MF_FAT	GO:0030554~adenyl nucleotide binding	130	10.1325	0.762058	AT5G20850, AT2G28940, AT1G70530, AT2G44830, AT5G10930, AT4G37870, AT2G21300, AT4G27290, AT5G43020, AT1G63660, AT2G22840, AT3G01610, AT5G15250, AT5G52640, AT2G18193, AT1G06290, AT4G33300, AT3G14350, AT3G62150, AT3G63110, AT5G18620, AT2G26730, AT2G44530, AT3G51550, AT5G13700, AT5G01820, AT2G17700, AT3G17000, AT5G21482, AT2G29640, AT1G16280, AT3G02020, AT2G31880, AT3G28860, AT5G58720, AT2G16250, AT4…	797	2528	14806	0.955313	1	0.998761	100
GOTERM_MF_FAT	GO:0001882~nucleoside binding	130	10.1325	0.774645	AT5G20850, AT2G28940, AT1G70530, AT2G44830, AT5G10930, AT4G37870, AT2G21300, AT4G27290, AT5G43020, AT1G63660, AT2G22840, AT3G01610, AT5G15250, AT5G52640, AT2G18193, AT1G06290, AT4G33300, AT3G14350, AT3G62150, AT3G63110, AT5G18620, AT2G26730, AT2G44530, AT3G51550, AT5G13700, AT5G01820, AT2G17700, AT3G17000, AT5G21482, AT2G29640, AT1G16280, AT3G02020, AT2G31880, AT3G28860, AT5G58720, AT2G16250, AT4…	797	2536	14806	0.952299	1	0.99889	100
GOTERM_MF_FAT	GO:0017076~purine nucleotide binding	143	11.1458	0.777422	AT5G20850, AT2G28940, AT1G70530, AT2G44830, AT5G10930, AT4G37870, AT2G21300, AT4G27290, AT5G43020, AT1G63660, AT2G22840, AT3G01610, AT1G50010, AT5G15250, AT5G52640, AT2G18193, AT1G06290, AT4G33300, AT3G14350, AT3G62150, AT3G63110, AT5G18620, AT2G26730, AT2G44530, AT3G51550, AT5G13700, AT5G23860, AT5G01820, AT2G17700, AT3G17000, AT5G21482, AT5G66470, AT2G29640, AT3G02020, AT1G16280, AT2G31880, AT3…	797	2785	14806	0.953872	1	0.998794	100
Annotation Cluster 62	Enrichment Score: 0.5626667723690646
Category	Term	Count	%	PValue	Genes	List Total	Pop Hits	Pop Total	Fold Enrichment	Bonferroni	Benjamini	FDR
GOTERM_BP_FAT	GO:0010218~response to far red light	6	0.467654	0.0817727	AT1G67090, AT2G02950, AT5G38430, AT3G28860, AT1G14920, AT2G40100	743	44	13998	2.56907	1	0.748027	74.9211
GOTERM_BP_FAT	GO:0009637~response to blue light	6	0.467654	0.165443	AT1G67090, AT4G08920, AT2G02950, AT5G38430, AT3G28860, AT2G40100	743	55	13998	2.05526	1	0.857462	94.672
GOTERM_BP_FAT	GO:0010114~response to red light	5	0.389712	0.345404	AT1G15550, AT1G67090, AT2G02950, AT5G38430, AT2G40100	743	56	13998	1.68213	1	0.948001	99.8962
GOTERM_BP_FAT	GO:0009639~response to red or far red light	11	0.857366	0.414051	AT3G02260, AT1G15550, AT4G12850, AT5G63310, AT1G67090, AT4G08920, AT2G02950, AT5G38430, AT3G28860, AT1G14920, AT2G40100	743	170	13998	1.21905	1	0.96306	99.9828
SP_PIR_KEYWORDS	photosynthesis	4	0.311769	0.794381	AT1G67090, AT1G06680, AT5G38430, AT2G40100	1261	88	26538	0.9566	1	0.972271	100
Annotation Cluster 63	Enrichment Score: 0.562599953869673
Category	Term	Count	%	PValue	Genes	List Total	Pop Hits	Pop Total	Fold Enrichment	Bonferroni	Benjamini	FDR
GOTERM_MF_FAT	GO:0005083~small GTPase regulator activity	9	0.701481	0.0730853	AT2G46710, AT3G07890, AT5G22400, AT2G37550, AT5G05940, AT4G24580, AT5G09550, AT5G02010, AT4G38430	797	82	14806	2.03896	1	0.833764	67.889
GOTERM_MF_FAT	GO:0005100~Rho GTPase activator activity	3	0.233827	0.0808377	AT2G46710, AT5G22400, AT4G24580	797	9	14806	6.19239	1	0.844336	71.6823
GOTERM_MF_FAT	GO:0030695~GTPase regulator activity	9	0.701481	0.0954481	AT2G46710, AT3G07890, AT5G22400, AT2G37550, AT5G05940, AT4G24580, AT5G09550, AT5G02010, AT4G38430	797	87	14806	1.92178	1	0.874479	77.7208
GOTERM_MF_FAT	GO:0060589~nucleoside-triphosphatase regulator activity	9	0.701481	0.132553	AT2G46710, AT3G07890, AT5G22400, AT2G37550, AT5G05940, AT4G24580, AT5G09550, AT5G02010, AT4G38430	797	94	14806	1.77866	1	0.899341	88.0978
GOTERM_MF_FAT	GO:0005099~Ras GTPase activator activity	4	0.311769	0.275422	AT2G46710, AT3G07890, AT5G22400, AT4G24580	797	34	14806	2.18555	1	0.960498	99.195
GOTERM_MF_FAT	GO:0005096~GTPase activator activity	5	0.389712	0.317982	AT2G46710, AT3G07890, AT5G22400, AT2G37550, AT4G24580	797	53	14806	1.75256	1	0.968899	99.6747
GOTERM_MF_FAT	GO:0008047~enzyme activator activity	6	0.467654	0.399188	AT2G46710, AT3G07890, AT5G22400, AT2G37550, AT4G24580, AT1G10630	797	77	14806	1.44757	1	0.978347	99.9512
GOTERM_BP_FAT	GO:0043087~regulation of GTPase activity	4	0.311769	0.429328	AT3G07890, AT2G37550, AT4G24580, AT5G09550	743	45	13998	1.67465	1	0.9647	99.9888
GOTERM_BP_FAT	GO:0051336~regulation of hydrolase activity	4	0.311769	0.45759	AT3G07890, AT2G37550, AT4G24580, AT5G09550	743	47	13998	1.60339	1	0.970601	99.9951
GOTERM_BP_FAT	GO:0032318~regulation of Ras GTPase activity	3	0.233827	0.647187	AT3G07890, AT2G37550, AT4G24580	743	41	13998	1.37852	1	0.990297	100
GOTERM_BP_FAT	GO:0051056~regulation of small GTPase mediated signal transduction	3	0.233827	0.730573	AT3G07890, AT2G37550, AT4G24580	743	48	13998	1.17749	1	0.995503	100
GOTERM_BP_FAT	GO:0046578~regulation of Ras protein signal transduction	3	0.233827	0.730573	AT3G07890, AT2G37550, AT4G24580	743	48	13998	1.17749	1	0.995503	100
Annotation Cluster 64	Enrichment Score: 0.5608284951909932
Category	Term	Count	%	PValue	Genes	List Total	Pop Hits	Pop Total	Fold Enrichment	Bonferroni	Benjamini	FDR
GOTERM_BP_FAT	GO:0048443~stamen development	6	0.467654	0.07561	AT3G26810, AT4G18960, AT2G02850, AT3G62980, AT3G28860, AT4G38630	743	43	13998	2.62881	1	0.743292	72.0483
GOTERM_BP_FAT	GO:0048466~androecium development	6	0.467654	0.07561	AT3G26810, AT4G18960, AT2G02850, AT3G62980, AT3G28860, AT4G38630	743	43	13998	2.62881	1	0.743292	72.0483
GOTERM_BP_FAT	GO:0048438~floral whorl development	10	0.779423	0.109342	AT3G26810, AT2G28350, AT3G53020, AT4G18960, AT2G02850, AT3G62980, AT5G16560, AT3G28860, AT4G38630, AT1G32240	743	106	13998	1.77734	1	0.80861	84.7011
GOTERM_BP_FAT	GO:0048528~post-embryonic root development	6	0.467654	0.174321	AT3G07390, AT5G03540, AT3G62980, AT1G55020, AT3G28860, AT4G38630	743	56	13998	2.01855	1	0.866072	95.5203
GOTERM_BP_FAT	GO:0048437~floral organ development	9	0.701481	0.335842	AT3G26810, AT2G28350, AT4G18960, AT2G02850, AT3G62980, AT5G16560, AT3G28860, AT4G38630, AT1G32240	743	124	13998	1.36741	1	0.94616	99.8686
GOTERM_BP_FAT	GO:0048569~post-embryonic organ development	12	0.935308	0.344249	AT3G26810, AT2G28350, AT3G07390, AT4G18960, AT2G02850, AT5G03540, AT3G62980, AT5G16560, AT1G55020, AT3G28860, AT4G38630, AT1G32240	743	178	13998	1.2701	1	0.949109	99.8932
GOTERM_BP_FAT	GO:0021700~developmental maturation	4	0.311769	0.471497	AT3G26810, AT2G34650, AT3G62980, AT4G38630	743	48	13998	1.56999	1	0.971087	99.9968
GOTERM_BP_FAT	GO:0009908~flower development	13	1.01325	0.577139	AT3G26810, AT1G19850, AT3G53020, AT2G28350, AT4G18960, AT1G32240, AT4G01500, AT3G62980, AT2G02850, AT5G16560, AT3G55510, AT4G38630, AT3G28860	743	232	13998	1.05568	1	0.983636	99.9999
GOTERM_BP_FAT	GO:0009555~pollen development	6	0.467654	0.820475	AT3G26810, AT4G33790, AT1G24520, AT3G62980, AT4G38630, AT4G16760	743	129	13998	0.876272	1	0.998258	100
GOTERM_BP_FAT	GO:0048229~gametophyte development	8	0.623539	0.876166	AT3G26810, AT4G33790, AT1G24520, AT3G62980, AT4G38630, AT4G16760, AT4G37890, AT4G14040	743	188	13998	0.801695	1	0.999316	100
Annotation Cluster 65	Enrichment Score: 0.5570996659513511
Category	Term	Count	%	PValue	Genes	List Total	Pop Hits	Pop Total	Fold Enrichment	Bonferroni	Benjamini	FDR
GOTERM_BP_FAT	GO:0009116~nucleoside metabolic process	7	0.545596	0.103158	AT3G46940, AT3G17390, AT5G63310, AT4G32180, AT1G76490, AT5G11160, AT2G44530	743	61	13998	2.16195	1	0.796413	82.885
GOTERM_BP_FAT	GO:0042278~purine nucleoside metabolic process	3	0.233827	0.385253	AT3G17390, AT4G32180, AT1G76490	743	25	13998	2.26078	1	0.957627	99.9625
GOTERM_BP_FAT	GO:0046128~purine ribonucleoside metabolic process	3	0.233827	0.385253	AT3G17390, AT4G32180, AT1G76490	743	25	13998	2.26078	1	0.957627	99.9625
GOTERM_BP_FAT	GO:0009119~ribonucleoside metabolic process	4	0.311769	0.386017	AT3G17390, AT5G63310, AT4G32180, AT1G76490	743	42	13998	1.79427	1	0.957261	99.9632
Annotation Cluster 66	Enrichment Score: 0.5496971145982643
Category	Term	Count	%	PValue	Genes	List Total	Pop Hits	Pop Total	Fold Enrichment	Bonferroni	Benjamini	FDR
INTERPRO	IPR013084:Zinc finger, CCHC retroviral-type	3	0.233827	0.114315	AT2G37340, AT2G21060, AT1G75560	1119	11	20885	5.09018	1	0.987439	86.1217
SMART	SM00343:ZnF_C2HC	6	0.467654	0.437093	AT5G13920, AT2G37340, AT2G21060, AT2G01050, AT1G54490, AT1G75560	407	82	7691	1.38269	1	0.960724	99.9091
INTERPRO	IPR001878:Zinc finger, CCHC-type	6	0.467654	0.448984	AT5G13920, AT2G37340, AT2G21060, AT2G01050, AT1G54490, AT1G75560	1119	82	20885	1.36566	1	0.999536	99.9938
Annotation Cluster 67	Enrichment Score: 0.5300976058283288
Category	Term	Count	%	PValue	Genes	List Total	Pop Hits	Pop Total	Fold Enrichment	Bonferroni	Benjamini	FDR
INTERPRO	IPR005123:Oxoglutarate and iron-dependent oxygenase	11	0.857366	0.118698	AT1G15550, AT3G28480, AT1G17020, AT5G05600, AT1G52820, AT1G05010, AT3G14160, AT1G78440, AT2G36690, AT4G10490, AT2G22260	1119	122	20885	1.68282	1	0.988079	87.1978
UP_SEQ_FEATURE	domain:Fe2OG dioxygenase	4	0.311769	0.151056	AT1G15550, AT1G17020, AT1G05010, AT1G78440	525	23	8885	2.94327	1	0.998754	92.5298
GOTERM_MF_FAT	GO:0016706~oxidoreductase activity, acting on paired donors, with incorporation or reduction of molecular oxygen, 2-oxoglutarate as one donor, and incorporation of one atom each of oxygen into both donors	6	0.467654	0.442147	AT1G15550, AT3G28480, AT1G17020, AT1G78440, AT2G36690, AT4G10490	797	81	14806	1.37609	1	0.981376	99.9839
UP_SEQ_FEATURE	metal ion-binding site:Iron	4	0.311769	0.956002	AT1G15550, AT1G17020, AT1G05010, AT1G78440	525	107	8885	0.632666	1	1	100
Annotation Cluster 68	Enrichment Score: 0.5231085639968612
Category	Term	Count	%	PValue	Genes	List Total	Pop Hits	Pop Total	Fold Enrichment	Bonferroni	Benjamini	FDR
SP_PIR_KEYWORDS	dna replication	4	0.311769	0.192886	AT2G07690, AT2G29570, AT3G12530, AT4G02060	1261	32	26538	2.63065	1	0.607055	94.5968
GOTERM_BP_FAT	GO:0006260~DNA replication	10	0.779423	0.205086	AT5G08020, AT2G07690, AT2G32000, AT2G29570, AT1G30680, AT4G29090, AT3G12530, AT1G67630, AT2G31270, AT4G02060	743	123	13998	1.53169	1	0.889415	97.5796
KEGG_PATHWAY	ath03030:DNA replication	4	0.311769	0.433361	AT2G07690, AT2G29570, AT1G67630, AT4G02060	156	38	2458	1.65857	1	0.964295	99.7872
GOTERM_BP_FAT	GO:0006261~DNA-dependent DNA replication	4	0.311769	0.471497	AT2G07690, AT2G32000, AT2G29570, AT4G02060	743	48	13998	1.56999	1	0.971087	99.9968
Annotation Cluster 69	Enrichment Score: 0.516003967853111
Category	Term	Count	%	PValue	Genes	List Total	Pop Hits	Pop Total	Fold Enrichment	Bonferroni	Benjamini	FDR
GOTERM_BP_FAT	GO:0006417~regulation of translation	5	0.389712	0.140217	AT1G54290, AT4G33250, AT1G20340, AT5G43700, AT1G13950	743	38	13998	2.47893	1	0.823394	91.3654
GOTERM_BP_FAT	GO:0006413~translational initiation	7	0.545596	0.197831	AT1G54290, AT4G33250, AT2G39990, AT4G09800, AT1G53900, AT1G17220, AT1G13950	743	74	13998	1.78215	1	0.881336	97.1955
GOTERM_BP_FAT	GO:0032268~regulation of cellular protein metabolic process	5	0.389712	0.237313	AT1G54290, AT4G33250, AT1G20340, AT5G43700, AT1G13950	743	47	13998	2.00424	1	0.908676	98.7627
GOTERM_MF_FAT	GO:0008135~translation factor activity, nucleic acid binding	10	0.779423	0.408897	AT1G09640, AT1G54290, AT4G33250, AT1G30230, AT2G39990, AT2G23350, AT4G02930, AT1G53900, AT1G17220, AT1G13950	797	149	14806	1.24679	1	0.979085	99.9618
GOTERM_MF_FAT	GO:0003743~translation initiation factor activity	7	0.545596	0.470836	AT1G54290, AT4G33250, AT2G39990, AT2G23350, AT1G53900, AT1G17220, AT1G13950	797	102	14806	1.2749	1	0.984573	99.9927
SP_PIR_KEYWORDS	Initiation factor	4	0.311769	0.632523	AT4G33250, AT2G39990, AT1G17220, AT1G13950	1261	68	26538	1.23795	1	0.921141	99.9999
Annotation Cluster 70	Enrichment Score: 0.5138870644188108
Category	Term	Count	%	PValue	Genes	List Total	Pop Hits	Pop Total	Fold Enrichment	Bonferroni	Benjamini	FDR
INTERPRO	IPR013154:Alcohol dehydrogenase GroES-like	4	0.311769	0.147277	AT4G13010, AT1G32780, AT1G77120, AT1G49670	1119	25	20885	2.98624	1	0.990683	92.5117
INTERPRO	IPR013149:Alcohol dehydrogenase, zinc-binding	4	0.311769	0.317855	AT4G13010, AT1G32780, AT1G77120, AT1G49670	1119	37	20885	2.01773	1	0.997604	99.8016
INTERPRO	IPR002085:Alcohol dehydrogenase superfamily, zinc-containing	4	0.311769	0.347656	AT4G13010, AT1G32780, AT1G77120, AT1G49670	1119	39	20885	1.91425	1	0.998604	99.9041
SP_PIR_KEYWORDS	nad	9	0.701481	0.540678	AT1G74920, AT4G13010, AT1G32780, AT3G23820, AT1G77120, AT5G20070, AT4G13940, AT1G49670, AT1G52340	1261	167	26538	1.13417	1	0.887649	99.9975
Annotation Cluster 71	Enrichment Score: 0.5125349193806671
Category	Term	Count	%	PValue	Genes	List Total	Pop Hits	Pop Total	Fold Enrichment	Bonferroni	Benjamini	FDR
INTERPRO	IPR000528:Plant lipid transfer protein/Par allergen	4	0.311769	0.173576	AT5G59320, AT5G64080, AT2G38540, AT2G37870	1119	27	20885	2.76503	1	0.993345	95.5016
GOTERM_MF_FAT	GO:0008289~lipid binding	17	1.32502	0.235914	AT5G59320, AT2G38540, AT1G61690, AT3G51670, AT5G05960, AT1G72160, AT1G48750, AT5G07920, AT3G53980, AT5G65020, AT2G45180, AT5G64080, AT3G05420, AT5G07300, AT2G37870, AT4G24580, AT1G35720	797	243	14806	1.29964	1	0.943472	98.2181
SMART	SM00499:AAI	9	0.701481	0.284133	AT3G53980, AT5G59320, AT2G45180, AT5G64080, AT3G22142, AT2G38540, AT2G37870, AT5G05960, AT1G48750	407	118	7691	1.44128	1	0.923291	98.2989
INTERPRO	IPR003612:Plant lipid transfer protein/seed storage/trypsin-alpha amylase inhibitor	9	0.701481	0.297562	AT3G53980, AT5G59320, AT2G45180, AT5G64080, AT3G22142, AT2G38540, AT2G37870, AT5G05960, AT1G48750	1119	118	20885	1.42352	1	0.997376	99.6804
GOTERM_BP_FAT	GO:0006869~lipid transport	10	0.779423	0.377428	AT3G53980, AT5G59320, AT2G45180, AT5G64080, AT3G05420, AT3G22142, AT2G38540, AT2G37870, AT5G05960, AT1G48750	743	147	13998	1.28162	1	0.956961	99.954
INTERPRO	IPR013770:Plant lipid transfer protein and hydrophobic protein, helical	6	0.467654	0.384848	AT5G59320, AT2G45180, AT5G64080, AT3G22142, AT2G38540, AT1G48750	1119	76	20885	1.47347	1	0.999131	99.9631
GOTERM_BP_FAT	GO:0010876~lipid localization	10	0.779423	0.513795	AT3G53980, AT5G59320, AT2G45180, AT5G64080, AT3G05420, AT3G22142, AT2G38540, AT2G37870, AT5G05960, AT1G48750	743	165	13998	1.14181	1	0.976908	99.9992
Annotation Cluster 72	Enrichment Score: 0.5065959767741924
Category	Term	Count	%	PValue	Genes	List Total	Pop Hits	Pop Total	Fold Enrichment	Bonferroni	Benjamini	FDR
GOTERM_MF_FAT	GO:0008237~metallopeptidase activity	8	0.623539	0.194185	AT4G33090, AT5G13520, AT5G23540, AT1G51980, AT1G44350, AT1G73960, AT5G51540, AT5G15250	797	88	14806	1.68883	1	0.925627	96.0505
SP_PIR_KEYWORDS	metalloprotease	4	0.311769	0.205227	AT5G23540, AT1G51980, AT5G51540, AT5G15250	1261	33	26538	2.55093	1	0.61419	95.6195
GOTERM_MF_FAT	GO:0004222~metalloendopeptidase activity	3	0.233827	0.758162	AT1G51980, AT5G51540, AT5G15250	797	50	14806	1.11463	1	0.998725	100
Annotation Cluster 73	Enrichment Score: 0.4915101916992109
Category	Term	Count	%	PValue	Genes	List Total	Pop Hits	Pop Total	Fold Enrichment	Bonferroni	Benjamini	FDR
GOTERM_BP_FAT	GO:0009626~plant-type hypersensitive response	6	0.467654	0.0881936	AT3G28910, AT3G12500, AT3G54420, AT5G20480, AT5G06950, AT3G25070	743	45	13998	2.51198	1	0.757615	77.618
GOTERM_BP_FAT	GO:0034050~host programmed cell death induced by symbiont	6	0.467654	0.0948687	AT3G28910, AT3G12500, AT3G54420, AT5G20480, AT5G06950, AT3G25070	743	46	13998	2.45737	1	0.779339	80.1317
SP_PIR_KEYWORDS	hypersensitive response	3	0.233827	0.227305	AT3G12500, AT5G06950, AT3G25070	1261	19	26538	3.32293	1	0.647873	97.0152
GOTERM_BP_FAT	GO:0016265~death	17	1.32502	0.273263	AT3G12500, AT3G54420, AT1G50180, AT3G01420, AT4G08920, AT5G36930, AT3G25510, AT4G19060, AT5G06950, AT3G45290, AT3G28910, AT5G20480, AT4G33300, AT4G35350, AT3G14470, AT3G25070, AT3G16770	743	254	13998	1.26093	1	0.924129	99.4344
GOTERM_BP_FAT	GO:0008219~cell death	17	1.32502	0.273263	AT3G12500, AT3G54420, AT1G50180, AT3G01420, AT4G08920, AT5G36930, AT3G25510, AT4G19060, AT5G06950, AT3G45290, AT3G28910, AT5G20480, AT4G33300, AT4G35350, AT3G14470, AT3G25070, AT3G16770	743	254	13998	1.26093	1	0.924129	99.4344
GOTERM_BP_FAT	GO:0006955~immune response	18	1.40296	0.384468	AT3G12500, AT3G54420, AT3G04720, AT5G23570, AT2G39940, AT2G38840, AT5G45110, AT4G11650, AT5G36930, AT3G03300, AT3G25510, AT1G55020, AT5G06950, AT3G28910, AT5G20480, AT1G64060, AT3G25070, AT1G61100	743	293	13998	1.1574	1	0.957985	99.9617
GOTERM_BP_FAT	GO:0012501~programmed cell death	14	1.09119	0.40272	AT3G12500, AT3G54420, AT1G50180, AT4G08920, AT3G25510, AT5G36930, AT4G19060, AT5G06950, AT3G28910, AT4G33300, AT4G35350, AT5G20480, AT3G14470, AT3G25070	743	223	13998	1.18277	1	0.961051	99.9765
GOTERM_BP_FAT	GO:0045087~innate immune response	15	1.16913	0.60117	AT3G12500, AT3G54420, AT5G23570, AT3G04720, AT2G39940, AT5G45110, AT4G11650, AT3G25510, AT5G36930, AT1G55020, AT5G06950, AT3G28910, AT5G20480, AT3G25070, AT1G61100	743	275	13998	1.02763	1	0.986099	100
GOTERM_BP_FAT	GO:0006915~apoptosis	6	0.467654	0.954091	AT1G50180, AT4G33300, AT3G14470, AT5G36930, AT3G25510, AT4G19060	743	172	13998	0.657204	1	0.999951	100
INTERPRO	IPR002182:NB-ARC	5	0.389712	0.964085	AT1G50180, AT4G33300, AT3G14470, AT5G36930, AT4G19060	1119	151	20885	0.618013	1	1	100
Annotation Cluster 74	Enrichment Score: 0.48025074841646914
Category	Term	Count	%	PValue	Genes	List Total	Pop Hits	Pop Total	Fold Enrichment	Bonferroni	Benjamini	FDR
GOTERM_BP_FAT	GO:0009958~positive gravitropism	3	0.233827	0.187258	AT2G02950, AT2G34650, AT3G28860	743	15	13998	3.76797	1	0.87382	96.5322
GOTERM_BP_FAT	GO:0009630~gravitropism	4	0.311769	0.341975	AT2G02950, AT2G34650, AT1G54490, AT3G28860	743	39	13998	1.93229	1	0.948733	99.887
GOTERM_BP_FAT	GO:0009629~response to gravity	4	0.311769	0.386017	AT2G02950, AT2G34650, AT1G54490, AT3G28860	743	42	13998	1.79427	1	0.957261	99.9632
GOTERM_BP_FAT	GO:0009606~tropism	4	0.311769	0.48524	AT2G02950, AT2G34650, AT1G54490, AT3G28860	743	49	13998	1.53795	1	0.973759	99.9979
Annotation Cluster 75	Enrichment Score: 0.47392273793683687
Category	Term	Count	%	PValue	Genes	List Total	Pop Hits	Pop Total	Fold Enrichment	Bonferroni	Benjamini	FDR
INTERPRO	IPR000217:Tubulin	4	0.311769	0.0593499	AT5G12250, AT5G23860, AT1G20010, AT1G50010	1119	17	20885	4.39153	1	0.965165	63.0403
INTERPRO	IPR017975:Tubulin, conserved site	4	0.311769	0.0593499	AT5G12250, AT5G23860, AT1G20010, AT1G50010	1119	17	20885	4.39153	1	0.965165	63.0403
GOTERM_BP_FAT	GO:0051258~protein polymerization	5	0.389712	0.071954	AT5G12250, AT4G13510, AT5G23860, AT1G20010, AT1G50010	743	30	13998	3.13997	1	0.735253	70.201
INTERPRO	IPR002453:Beta tubulin	3	0.233827	0.0802465	AT5G12250, AT5G23860, AT1G20010	1119	9	20885	6.22133	1	0.976953	74.3548
PIR_SUPERFAMILY	PIRSF002306:tubulin	4	0.311769	0.0833579	AT5G12250, AT5G23860, AT1G20010, AT1G50010	529	17	8556	3.80563	1	0.997277	71.187
INTERPRO	IPR018316:Tubulin/FtsZ, 2-layer sandwich domain	4	0.311769	0.0885008	AT5G12250, AT5G23860, AT1G20010, AT1G50010	1119	20	20885	3.7328	1	0.98227	77.853
INTERPRO	IPR003008:Tubulin/FtsZ, GTPase domain	4	0.311769	0.0885008	AT5G12250, AT5G23860, AT1G20010, AT1G50010	1119	20	20885	3.7328	1	0.98227	77.853
GOTERM_CC_FAT	GO:0045298~tubulin complex	3	0.233827	0.126125	AT5G23860, AT1G20010, AT1G50010	717	12	13779	4.80439	1	0.720734	82.57
INTERPRO	IPR013838:Beta tubulin, autoregulation binding site	4	0.311769	0.134657	AT5G12250, AT5G23860, AT1G20010, AT4G27300	1119	24	20885	3.11066	1	0.988342	90.49
SP_PIR_KEYWORDS	microtubule	8	0.623539	0.153068	AT5G12250, AT5G23860, AT1G20010, AT2G21300, AT2G47500, AT4G39050, AT1G62040, AT1G50010	1261	93	26538	1.81034	1	0.543663	89.5899
GOTERM_BP_FAT	GO:0007018~microtubule-based movement	7	0.545596	0.214645	AT5G12250, AT5G23860, AT1G20010, AT2G21300, AT2G47500, AT4G39050, AT1G50010	743	76	13998	1.73525	1	0.892568	98.0107
GOTERM_MF_FAT	GO:0005200~structural constituent of cytoskeleton	4	0.311769	0.216958	AT5G12250, AT5G23860, AT1G20010, AT1G50010	797	30	14806	2.47696	1	0.932688	97.4285
GOTERM_CC_FAT	GO:0005874~microtubule	9	0.701481	0.277958	AT5G12250, AT1G27920, AT5G23860, AT1G20010, AT2G21300, AT2G47500, AT4G39050, AT1G62040, AT1G50010	717	119	13779	1.45343	1	0.905233	98.5302
GOTERM_CC_FAT	GO:0015630~microtubule cytoskeleton	11	0.857366	0.320055	AT5G12250, AT1G27920, AT5G23860, AT1G20010, AT2G21300, AT2G47500, AT4G32830, AT5G67470, AT4G39050, AT1G62040, AT1G50010	717	160	13779	1.32121	1	0.917684	99.3252
UP_SEQ_FEATURE	nucleotide phosphate-binding region:GTP	8	0.623539	0.327774	AT5G12250, AT5G23860, AT1G20010, AT4G02930, AT1G05810, AT5G45970, AT1G17220, AT1G50010	525	95	8885	1.42516	1	0.999452	99.8148
SP_PIR_KEYWORDS	gtp-binding	12	0.935308	0.382622	AT5G12250, AT5G23860, AT5G66470, AT4G18800, AT1G20010, AT4G02930, AT1G05810, AT5G45970, AT1G17220, AT5G10260, AT1G10630, AT1G50010	1261	205	26538	1.23191	1	0.796476	99.8595
GOTERM_CC_FAT	GO:0005856~cytoskeleton	15	1.16913	0.384497	AT1G27920, AT5G23860, AT2G21300, AT4G32830, AT3G01610, AT1G62040, AT1G50010, AT5G12250, AT1G20010, AT2G46225, AT2G47500, AT4G29340, AT4G39050, AT5G67470, AT5G53310	717	243	13779	1.18627	1	0.929564	99.8143
GOTERM_CC_FAT	GO:0044430~cytoskeletal part	12	0.935308	0.407173	AT5G12250, AT1G27920, AT5G23860, AT1G20010, AT2G21300, AT2G47500, AT4G32830, AT5G67470, AT4G39050, AT5G53310, AT1G62040, AT1G50010	717	191	13779	1.20739	1	0.931411	99.8858
GOTERM_MF_FAT	GO:0003924~GTPase activity	7	0.545596	0.422796	AT5G12250, AT5G23860, AT1G20010, AT2G38840, AT4G02930, AT1G17220, AT1G50010	797	97	14806	1.34062	1	0.979998	99.9732
GOTERM_BP_FAT	GO:0007017~microtubule-based process	8	0.623539	0.461905	AT5G12250, AT1G01510, AT5G23860, AT1G20010, AT2G21300, AT2G47500, AT4G39050, AT1G50010	743	121	13998	1.24561	1	0.970496	99.9957
INTERPRO	IPR005225:Small GTP-binding protein	8	0.623539	0.472156	AT5G66470, AT4G18800, AT4G02930, AT1G05810, AT5G45970, AT1G17220, AT5G10260, AT1G10630	1119	121	20885	1.23398	1	0.999685	99.9969
GOTERM_BP_FAT	GO:0043623~cellular protein complex assembly	8	0.623539	0.48774	AT5G12250, AT4G13510, AT5G23860, AT1G20010, AT4G38630, AT1G75820, AT1G50010, AT5G53480	743	124	13998	1.21547	1	0.97403	99.9981
GOTERM_MF_FAT	GO:0005525~GTP binding	14	1.09119	0.662698	AT5G23860, AT2G38840, AT4G18800, AT1G53900, AT1G17220, AT5G10260, AT1G50010, AT5G12250, AT5G66470, AT1G20010, AT4G02930, AT1G05810, AT5G45970, AT1G10630	797	263	14806	0.988898	1	0.997865	100
GOTERM_MF_FAT	GO:0032561~guanyl ribonucleotide binding	15	1.16913	0.664693	AT5G23860, AT2G38840, AT4G18800, AT1G53900, AT1G17220, AT2G28260, AT5G10260, AT1G50010, AT5G12250, AT5G66470, AT1G20010, AT4G02930, AT1G05810, AT5G45970, AT1G10630	797	283	14806	0.984655	1	0.997824	100
GOTERM_MF_FAT	GO:0019001~guanyl nucleotide binding	15	1.16913	0.679865	AT5G23860, AT2G38840, AT4G18800, AT1G53900, AT1G17220, AT2G28260, AT5G10260, AT1G50010, AT5G12250, AT5G66470, AT1G20010, AT4G02930, AT1G05810, AT5G45970, AT1G10630	797	286	14806	0.974327	1	0.997931	100
GOTERM_BP_FAT	GO:0007264~small GTPase mediated signal transduction	5	0.389712	0.725661	AT4G18800, AT1G05810, AT5G45970, AT5G10260, AT1G10630	743	92	13998	1.0239	1	0.995241	100
INTERPRO	IPR001806:Ras GTPase	4	0.311769	0.772605	AT4G18800, AT1G05810, AT5G45970, AT5G10260	1119	75	20885	0.995413	1	0.999997	100
INTERPRO	IPR013753:Ras	4	0.311769	0.772605	AT4G18800, AT1G05810, AT5G45970, AT5G10260	1119	75	20885	0.995413	1	0.999997	100
GOTERM_BP_FAT	GO:0006461~protein complex assembly	9	0.701481	0.775932	AT5G12250, AT4G13510, AT5G55630, AT5G23860, AT1G20010, AT4G38630, AT1G75820, AT1G50010, AT5G53480	743	186	13998	0.911605	1	0.997173	100
GOTERM_BP_FAT	GO:0070271~protein complex biogenesis	9	0.701481	0.775932	AT5G12250, AT4G13510, AT5G55630, AT5G23860, AT1G20010, AT4G38630, AT1G75820, AT1G50010, AT5G53480	743	186	13998	0.911605	1	0.997173	100
SMART	SM00129:KISc	3	0.233827	0.803375	AT2G21300, AT2G47500, AT4G39050	407	56	7691	1.01233	1	0.998064	100
SMART	SM00175:RAB	3	0.233827	0.803375	AT4G18800, AT1G05810, AT5G10260	407	56	7691	1.01233	1	0.998064	100
INTERPRO	IPR001752:Kinesin, motor region	3	0.233827	0.809053	AT2G21300, AT2G47500, AT4G39050	1119	56	20885	0.999856	1	0.999999	100
INTERPRO	IPR003579:Ras small GTPase, Rab type	3	0.233827	0.809053	AT4G18800, AT1G05810, AT5G10260	1119	56	20885	0.999856	1	0.999999	100
GOTERM_MF_FAT	GO:0003777~microtubule motor activity	3	0.233827	0.882022	AT2G21300, AT2G47500, AT4G39050	797	67	14806	0.831813	1	0.999856	100
SP_PIR_KEYWORDS	motor protein	3	0.233827	0.886064	AT2G21300, AT2G47500, AT4G39050	1261	77	26538	0.819943	1	0.99121	100
GOTERM_MF_FAT	GO:0003774~motor activity	4	0.311769	0.895602	AT2G21300, AT2G47500, AT4G39050, AT5G53310	797	96	14806	0.774049	1	0.999902	100
Annotation Cluster 76	Enrichment Score: 0.47291544463682283
Category	Term	Count	%	PValue	Genes	List Total	Pop Hits	Pop Total	Fold Enrichment	Bonferroni	Benjamini	FDR
SP_PIR_KEYWORDS	Isomerase	13	1.01325	0.137246	AT3G54690, AT5G10870, AT3G55520, AT5G51140, AT1G20810, AT1G13280, AT5G57655, AT3G23820, AT4G17070, AT2G32000, AT3G58610, AT3G01480, AT2G21130	1261	177	26538	1.54569	1	0.521993	86.6057
UP_SEQ_FEATURE	transit peptide:Thylakoid	6	0.467654	0.222479	AT1G06680, AT1G06870, AT1G20810, AT1G20340, AT3G01480, AT5G15250	525	55	8885	1.84623	1	0.998842	98.1434
SP_PIR_KEYWORDS	Rotamase	5	0.389712	0.253679	AT4G17070, AT3G55520, AT1G20810, AT3G01480, AT2G21130	1261	54	26538	1.94863	1	0.681297	98.14
GOTERM_CC_FAT	GO:0031977~thylakoid lumen	7	0.545596	0.32573	AT1G67090, AT1G06680, AT3G55520, AT1G20810, AT3G53560, AT1G20340, AT3G01480	717	90	13779	1.4947	1	0.916759	99.3946
GOTERM_MF_FAT	GO:0003755~peptidyl-prolyl cis-trans isomerase activity	5	0.389712	0.367553	AT4G17070, AT3G55520, AT1G20810, AT3G01480, AT2G21130	797	57	14806	1.62958	1	0.974119	99.8949
GOTERM_CC_FAT	GO:0031978~plastid thylakoid lumen	6	0.467654	0.371321	AT1G06680, AT3G55520, AT1G20810, AT3G53560, AT1G20340, AT3G01480	717	77	13779	1.49747	1	0.934026	99.7556
GOTERM_CC_FAT	GO:0009543~chloroplast thylakoid lumen	6	0.467654	0.371321	AT1G06680, AT3G55520, AT1G20810, AT3G53560, AT1G20340, AT3G01480	717	77	13779	1.49747	1	0.934026	99.7556
GOTERM_MF_FAT	GO:0016859~cis-trans isomerase activity	5	0.389712	0.379943	AT4G17070, AT3G55520, AT1G20810, AT3G01480, AT2G21130	797	58	14806	1.60148	1	0.976871	99.9218
INTERPRO	IPR002130:Peptidyl-prolyl cis-trans isomerase, cyclophilin-type	3	0.233827	0.482487	AT4G17070, AT3G01480, AT2G21130	1119	30	20885	1.8664	1	0.999711	99.9978
SP_PIR_KEYWORDS	thylakoid	7	0.545596	0.79596	AT1G06680, AT1G06870, AT1G20810, AT1G20340, AT3G01480, AT2G40100, AT5G15250	1261	164	26538	0.898271	1	0.971428	100
Annotation Cluster 77	Enrichment Score: 0.4610726642850549
Category	Term	Count	%	PValue	Genes	List Total	Pop Hits	Pop Total	Fold Enrichment	Bonferroni	Benjamini	FDR
INTERPRO	IPR012269:Aquaporin	4	0.311769	0.187187	AT2G36830, AT4G18910, AT2G16850, AT4G00430	1119	28	20885	2.66628	1	0.994075	96.5666
GOTERM_MF_FAT	GO:0015250~water channel activity	4	0.311769	0.320225	AT2G36830, AT4G18910, AT2G16850, AT4G00430	797	37	14806	2.00834	1	0.968352	99.6904
GOTERM_MF_FAT	GO:0005372~water transporter activity	4	0.311769	0.320225	AT2G36830, AT4G18910, AT2G16850, AT4G00430	797	37	14806	2.00834	1	0.968352	99.6904
UP_SEQ_FEATURE	short sequence motif:NPA 2	4	0.311769	0.341139	AT2G36830, AT4G18910, AT2G16850, AT4G00430	525	35	8885	1.93415	1	0.999567	99.8653
UP_SEQ_FEATURE	short sequence motif:NPA 1	4	0.311769	0.341139	AT2G36830, AT4G18910, AT2G16850, AT4G00430	525	35	8885	1.93415	1	0.999567	99.8653
GOTERM_MF_FAT	GO:0022838~substrate specific channel activity	9	0.701481	0.358265	AT5G55630, AT1G30270, AT2G36830, AT3G27170, AT2G28260, AT4G18910, AT4G03560, AT2G16850, AT4G00430	797	125	14806	1.33756	1	0.975695	99.8692
GOTERM_MF_FAT	GO:0015267~channel activity	9	0.701481	0.366492	AT5G55630, AT1G30270, AT2G36830, AT3G27170, AT2G28260, AT4G18910, AT4G03560, AT2G16850, AT4G00430	797	126	14806	1.32694	1	0.976025	99.8922
GOTERM_MF_FAT	GO:0022803~passive transmembrane transporter activity	9	0.701481	0.366492	AT5G55630, AT1G30270, AT2G36830, AT3G27170, AT2G28260, AT4G18910, AT4G03560, AT2G16850, AT4G00430	797	126	14806	1.32694	1	0.976025	99.8922
INTERPRO	IPR000425:Major intrinsic protein	4	0.311769	0.406691	AT2G36830, AT4G18910, AT2G16850, AT4G00430	1119	43	20885	1.73618	1	0.999224	99.9795
PIR_SUPERFAMILY	PIRSF002276:aquaporin	3	0.233827	0.560565	AT2G36830, AT4G18910, AT2G16850	529	30	8556	1.61739	1	1	99.9992
Annotation Cluster 78	Enrichment Score: 0.4424502561344187
Category	Term	Count	%	PValue	Genes	List Total	Pop Hits	Pop Total	Fold Enrichment	Bonferroni	Benjamini	FDR
GOTERM_MF_FAT	GO:0003684~damaged DNA binding	4	0.311769	0.216958	AT5G20850, AT3G18524, AT5G58720, AT3G24495	797	30	14806	2.47696	1	0.932688	97.4285
GOTERM_BP_FAT	GO:0006281~DNA repair	12	0.935308	0.36455	AT5G20850, AT5G08020, AT2G19480, AT1G75230, AT2G19490, AT4G08920, AT3G18524, AT1G19480, AT5G57970, AT2G29570, AT5G58720, AT3G24495	743	181	13998	1.24905	1	0.953868	99.9358
SP_PIR_KEYWORDS	dna repair	4	0.311769	0.45123	AT5G20850, AT3G18524, AT1G20340, AT3G24495	1261	52	26538	1.61886	1	0.840876	99.9717
SP_PIR_KEYWORDS	DNA damage	4	0.311769	0.476066	AT5G20850, AT2G19490, AT3G18524, AT3G24495	1261	54	26538	1.5589	1	0.84962	99.985
Annotation Cluster 79	Enrichment Score: 0.4304852443388286
Category	Term	Count	%	PValue	Genes	List Total	Pop Hits	Pop Total	Fold Enrichment	Bonferroni	Benjamini	FDR
SP_PIR_KEYWORDS	calcium	28	2.18239	0.00427971	AT4G37640, AT1G53210, AT5G05340, AT1G52570, AT3G51850, AT1G54450, AT4G24780, AT5G48900, AT1G64060, AT5G06720, AT4G33420, AT5G40150, AT1G24620, AT5G55630, AT4G21960, AT1G18210, AT5G37780, AT2G44310, AT4G03560, AT5G65020, AT1G04680, AT1G07890, AT5G54390, AT4G00900, AT1G18890, AT3G18430, AT1G35720, AT1G71695	1261	329	26538	1.79108	0.767351	0.0778177	5.67325
INTERPRO	IPR011992:EF-Hand type	11	0.857366	0.283194	AT1G53210, AT1G24620, AT1G54450, AT1G64060, AT1G18210, AT5G37780, AT1G18890, AT2G44310, AT3G18430, AT4G03560, AT3G51850	1119	150	20885	1.36869	1	0.997734	99.5557
INTERPRO	IPR018248:EF hand	10	0.779423	0.297613	AT1G53210, AT1G24620, AT1G64060, AT1G18210, AT5G37780, AT1G18890, AT2G44310, AT3G18430, AT4G03560, AT3G51850	1119	135	20885	1.38252	1	0.997166	99.6808
INTERPRO	IPR018249:EF-HAND 2	11	0.857366	0.353615	AT1G53210, AT1G24620, AT1G54450, AT1G64060, AT1G18210, AT5G37780, AT1G18890, AT2G44310, AT3G18430, AT4G03560, AT3G51850	1119	160	20885	1.28315	1	0.998578	99.9174
SP_PIR_KEYWORDS	EF hand	5	0.389712	0.372502	AT1G18210, AT5G37780, AT1G18890, AT5G07920, AT3G51850	1261	65	26538	1.61886	1	0.788469	99.8246
SMART	SM00054:EFh	9	0.701481	0.379966	AT1G53210, AT1G24620, AT1G54450, AT1G18210, AT5G37780, AT1G18890, AT2G44310, AT4G03560, AT3G51850	407	130	7691	1.30824	1	0.955259	99.7049
INTERPRO	IPR002048:Calcium-binding EF-hand	9	0.701481	0.394933	AT1G53210, AT1G24620, AT1G54450, AT1G18210, AT5G37780, AT1G18890, AT2G44310, AT4G03560, AT3G51850	1119	130	20885	1.29212	1	0.999128	99.9718
UP_SEQ_FEATURE	calcium-binding region:1	7	0.545596	0.481828	AT5G55630, AT1G24620, AT1G64060, AT1G18210, AT5G37780, AT1G18890, AT3G51850	525	94	8885	1.26028	1	0.999932	99.997
UP_SEQ_FEATURE	domain:EF-hand 2	8	0.623539	0.521757	AT5G55630, AT1G24620, AT1G64060, AT1G18210, AT5G37780, AT1G18890, AT4G03560, AT3G51850	525	115	8885	1.17731	1	0.999962	99.9992
UP_SEQ_FEATURE	domain:EF-hand 1	8	0.623539	0.531076	AT5G55630, AT1G24620, AT1G64060, AT1G18210, AT5G37780, AT1G18890, AT4G03560, AT3G51850	525	116	8885	1.16716	1	0.999967	99.9994
UP_SEQ_FEATURE	calcium-binding region:2	7	0.545596	0.533011	AT5G55630, AT1G24620, AT1G64060, AT1G18210, AT5G37780, AT1G18890, AT3G51850	525	99	8885	1.19663	1	0.999964	99.9994
INTERPRO	IPR018247:EF-HAND 1	11	0.857366	0.725455	AT1G53210, AT5G55630, AT1G24620, AT1G54450, AT1G64060, AT1G18210, AT5G37780, AT1G18890, AT2G44310, AT3G18430, AT3G51850	1119	216	20885	0.950481	1	0.999991	100
UP_SEQ_FEATURE	calcium-binding region:3	5	0.389712	0.738239	AT1G24620, AT1G18210, AT5G37780, AT1G18890, AT3G51850	525	84	8885	1.00737	1	0.999999	100
UP_SEQ_FEATURE	domain:EF-hand 4	5	0.389712	0.746645	AT1G24620, AT1G18210, AT5G37780, AT1G18890, AT3G51850	525	85	8885	0.995518	1	0.999999	100
UP_SEQ_FEATURE	calcium-binding region:4	4	0.311769	0.79801	AT1G18210, AT5G37780, AT1G18890, AT3G51850	525	71	8885	0.953454	1	1	100
UP_SEQ_FEATURE	domain:EF-hand 3	5	0.389712	0.799791	AT1G24620, AT1G18210, AT5G37780, AT1G18890, AT3G51850	525	92	8885	0.919772	1	1	100
Annotation Cluster 80	Enrichment Score: 0.4296409091784477
Category	Term	Count	%	PValue	Genes	List Total	Pop Hits	Pop Total	Fold Enrichment	Bonferroni	Benjamini	FDR
SMART	SM00356:ZnF_C3H1	6	0.467654	0.278625	AT2G41900, AT3G27700, AT4G29190, AT2G19810, AT2G29580, AT1G10320	407	67	7691	1.69225	1	0.936692	98.1323
INTERPRO	IPR000571:Zinc finger, CCCH-type	6	0.467654	0.288598	AT2G41900, AT3G27700, AT4G29190, AT2G19810, AT2G29580, AT1G10320	1119	67	20885	1.6714	1	0.997442	99.6072
UP_SEQ_FEATURE	domain:RRM	3	0.233827	0.375551	AT3G27700, AT2G29580, AT1G10320	525	22	8885	2.30779	1	0.999711	99.9424
UP_SEQ_FEATURE	zinc finger region:C3H1-type 2	4	0.311769	0.485184	AT2G41900, AT4G29190, AT2G19810, AT1G10320	525	44	8885	1.53853	1	0.999929	99.9973
UP_SEQ_FEATURE	zinc finger region:C3H1-type 1	4	0.311769	0.485184	AT2G41900, AT4G29190, AT2G19810, AT1G10320	525	44	8885	1.53853	1	0.999929	99.9973
Annotation Cluster 81	Enrichment Score: 0.4238659067698934
Category	Term	Count	%	PValue	Genes	List Total	Pop Hits	Pop Total	Fold Enrichment	Bonferroni	Benjamini	FDR
UP_SEQ_FEATURE	compositionally biased region:Poly-Asn	9	0.701481	0.0308349	AT3G27700, AT5G49520, AT1G18400, AT5G46880, AT2G28500, AT4G21750, AT1G66140, AT4G00730, AT2G42200	525	63	8885	2.41769	1	0.999663	39.1138
UP_SEQ_FEATURE	DNA-binding region:Homeobox	6	0.467654	0.325573	AT4G24660, AT5G46880, AT1G69780, AT4G21750, AT4G00730, AT5G06710	525	64	8885	1.58661	1	0.999562	99.805
UP_SEQ_FEATURE	domain:START	3	0.233827	0.353866	AT5G46880, AT4G21750, AT4G00730	525	21	8885	2.41769	1	0.999652	99.9011
SP_PIR_KEYWORDS	Homeobox	6	0.467654	0.4816	AT4G24660, AT5G46880, AT1G69780, AT4G21750, AT4G00730, AT5G06710	1261	96	26538	1.31533	1	0.851809	99.987
INTERPRO	IPR017970:Homeobox, conserved site	6	0.467654	0.511254	AT4G24660, AT5G46880, AT1G69780, AT4G21750, AT4G00730, AT5G06710	1119	88	20885	1.27254	1	0.999785	99.9991
SMART	SM00234:START	3	0.233827	0.542557	AT5G46880, AT4G21750, AT4G00730	407	34	7691	1.66737	1	0.977096	99.9928
INTERPRO	IPR002913:Lipid-binding START	3	0.233827	0.549951	AT5G46880, AT4G21750, AT4G00730	1119	34	20885	1.64682	1	0.999876	99.9998
SMART	SM00389:HOX	6	0.467654	0.57747	AT4G24660, AT5G46880, AT1G69780, AT4G21750, AT4G00730, AT5G06710	407	96	7691	1.18105	1	0.982477	99.9972
INTERPRO	IPR001356:Homeobox	6	0.467654	0.589341	AT4G24660, AT5G46880, AT1G69780, AT4G21750, AT4G00730, AT5G06710	1119	96	20885	1.1665	1	0.999932	99.9999
UP_SEQ_FEATURE	domain:Leucine-zipper	4	0.311769	0.649863	AT4G24660, AT1G69780, AT5G06950, AT5G06710	525	56	8885	1.20884	1	0.999995	100
Annotation Cluster 82	Enrichment Score: 0.422660359512113
Category	Term	Count	%	PValue	Genes	List Total	Pop Hits	Pop Total	Fold Enrichment	Bonferroni	Benjamini	FDR
GOTERM_CC_FAT	GO:0000325~plant-type vacuole	6	0.467654	0.308876	AT1G53210, AT4G35350, AT1G09070, AT2G36830, AT1G49320, AT4G03560	717	71	13779	1.62402	1	0.914244	99.1664
GOTERM_CC_FAT	GO:0005774~vacuolar membrane	6	0.467654	0.402658	AT1G53210, AT5G55630, AT2G36830, AT2G23150, AT4G03560, AT5G66160	717	80	13779	1.44132	1	0.932587	99.874
GOTERM_CC_FAT	GO:0044437~vacuolar part	6	0.467654	0.433809	AT1G53210, AT5G55630, AT2G36830, AT2G23150, AT4G03560, AT5G66160	717	83	13779	1.38922	1	0.93567	99.9371
Annotation Cluster 83	Enrichment Score: 0.41409640502303463
Category	Term	Count	%	PValue	Genes	List Total	Pop Hits	Pop Total	Fold Enrichment	Bonferroni	Benjamini	FDR
SP_PIR_KEYWORDS	lipid degradation	11	0.857366	0.143077	AT3G16785, AT5G03610, AT1G61850, AT2G39220, AT1G29670, AT1G29660, AT5G03810, AT1G54790, AT1G52570, AT5G14450, AT3G63200	1261	143	26538	1.61886	1	0.532728	87.7872
INTERPRO	IPR001087:Lipase, GDSL	7	0.545596	0.4948	AT5G03610, AT1G67830, AT1G29670, AT1G29660, AT5G03810, AT1G54790, AT5G14450	1119	105	20885	1.24427	1	0.999767	99.9985
PIR_SUPERFAMILY	PIRSF009365:lipase	7	0.545596	0.558015	AT5G03610, AT1G67830, AT1G29670, AT1G29660, AT5G03810, AT1G54790, AT5G14450	529	97	8556	1.16719	1	1	99.9991
INTERPRO	IPR008265:Lipase, GDSL, active site	7	0.545596	0.558431	AT5G03610, AT1G67830, AT1G29670, AT1G29660, AT5G03810, AT1G54790, AT5G14450	1119	112	20885	1.1665	1	0.999892	99.9998
Annotation Cluster 84	Enrichment Score: 0.41371189202284303
Category	Term	Count	%	PValue	Genes	List Total	Pop Hits	Pop Total	Fold Enrichment	Bonferroni	Benjamini	FDR
INTERPRO	IPR005333:Transcription factor, TCP	3	0.233827	0.370562	AT3G27010, AT1G72010, AT2G45680	1119	24	20885	2.333	1	0.998879	99.9464
INTERPRO	IPR017887:Transcription factor TCP subgroup	3	0.233827	0.370562	AT3G27010, AT1G72010, AT2G45680	1119	24	20885	2.333	1	0.998879	99.9464
UP_SEQ_FEATURE	domain:TCP	3	0.233827	0.417968	AT3G27010, AT1G72010, AT2G45680	525	24	8885	2.11548	1	0.999884	99.9811
Annotation Cluster 85	Enrichment Score: 0.4135339660910693
Category	Term	Count	%	PValue	Genes	List Total	Pop Hits	Pop Total	Fold Enrichment	Bonferroni	Benjamini	FDR
GOTERM_MF_FAT	GO:0031420~alkali metal ion binding	6	0.467654	0.366734	AT3G17390, AT5G55630, AT5G54390, AT1G07890, AT3G22960, AT1G30270	797	74	14806	1.50626	1	0.974987	99.8928
SP_PIR_KEYWORDS	potassium	4	0.311769	0.387245	AT3G17390, AT5G55630, AT1G07890, AT1G30270	1261	47	26538	1.79108	1	0.795254	99.8731
GOTERM_MF_FAT	GO:0030955~potassium ion binding	5	0.389712	0.404633	AT3G17390, AT5G55630, AT1G07890, AT3G22960, AT1G30270	797	60	14806	1.5481	1	0.978875	99.9574
Annotation Cluster 86	Enrichment Score: 0.4002964733557375
Category	Term	Count	%	PValue	Genes	List Total	Pop Hits	Pop Total	Fold Enrichment	Bonferroni	Benjamini	FDR
GOTERM_BP_FAT	GO:0009749~response to glucose stimulus	3	0.233827	0.385253	AT1G28330, AT3G47340, AT5G64750	743	25	13998	2.26078	1	0.957627	99.9625
GOTERM_BP_FAT	GO:0034284~response to monosaccharide stimulus	3	0.233827	0.40428	AT1G28330, AT3G47340, AT5G64750	743	26	13998	2.17383	1	0.961044	99.9775
GOTERM_BP_FAT	GO:0009746~response to hexose stimulus	3	0.233827	0.40428	AT1G28330, AT3G47340, AT5G64750	743	26	13998	2.17383	1	0.961044	99.9775
Annotation Cluster 87	Enrichment Score: 0.39646137074668936
Category	Term	Count	%	PValue	Genes	List Total	Pop Hits	Pop Total	Fold Enrichment	Bonferroni	Benjamini	FDR
PIR_SUPERFAMILY	PIRSF006065:pectate lyase LAT59	3	0.233827	0.3524	AT1G04680, AT5G48900, AT4G24780	529	20	8556	2.42609	1	0.999995	99.7994
SMART	SM00656:Amb_all	3	0.233827	0.402327	AT1G04680, AT5G48900, AT4G24780	407	26	7691	2.1804	1	0.960113	99.8114
INTERPRO	IPR018082:AmbAllergen	3	0.233827	0.409121	AT1G04680, AT5G48900, AT4G24780	1119	26	20885	2.15354	1	0.999144	99.9808
INTERPRO	IPR002022:Pectate lyase/Amb allergen	3	0.233827	0.409121	AT1G04680, AT5G48900, AT4G24780	1119	26	20885	2.15354	1	0.999144	99.9808
GOTERM_MF_FAT	GO:0016837~carbon-oxygen lyase activity, acting on polysaccharides	3	0.233827	0.411296	AT1G04680, AT5G48900, AT4G24780	797	26	14806	2.14352	1	0.977907	99.964
GOTERM_MF_FAT	GO:0030570~pectate lyase activity	3	0.233827	0.411296	AT1G04680, AT5G48900, AT4G24780	797	26	14806	2.14352	1	0.977907	99.964
UP_SEQ_FEATURE	metal ion-binding site:Calcium	3	0.233827	0.417968	AT1G04680, AT5G48900, AT4G24780	525	24	8885	2.11548	1	0.999884	99.9811
Annotation Cluster 88	Enrichment Score: 0.3904761471602757
Category	Term	Count	%	PValue	Genes	List Total	Pop Hits	Pop Total	Fold Enrichment	Bonferroni	Benjamini	FDR
GOTERM_BP_FAT	GO:0009742~brassinosteroid mediated signaling	3	0.233827	0.40428	AT1G78300, AT1G75080, AT3G46290	743	26	13998	2.17383	1	0.961044	99.9775
GOTERM_BP_FAT	GO:0043401~steroid hormone mediated signaling	3	0.233827	0.40428	AT1G78300, AT1G75080, AT3G46290	743	26	13998	2.17383	1	0.961044	99.9775
GOTERM_BP_FAT	GO:0048545~response to steroid hormone stimulus	3	0.233827	0.40428	AT1G78300, AT1G75080, AT3G46290	743	26	13998	2.17383	1	0.961044	99.9775
GOTERM_BP_FAT	GO:0009741~response to brassinosteroid stimulus	4	0.311769	0.415	AT1G78300, AT1G75080, AT3G46290, AT3G16570	743	44	13998	1.71271	1	0.962818	99.9832
Annotation Cluster 89	Enrichment Score: 0.3879785674105323
Category	Term	Count	%	PValue	Genes	List Total	Pop Hits	Pop Total	Fold Enrichment	Bonferroni	Benjamini	FDR
PIR_SUPERFAMILY	PIRSF016981:conserved protein with F-box/LRR-repeat, TIR1/COI1 type	3	0.233827	0.0649027	AT3G26810, AT2G39940, AT3G62980	529	7	8556	6.93168	1	0.99507	61.6864
GOTERM_CC_FAT	GO:0019005~SCF ubiquitin ligase complex	4	0.311769	0.216517	AT3G26810, AT2G39940, AT3G62980, AT5G57900	717	31	13779	2.47969	1	0.846767	95.7652
GOTERM_CC_FAT	GO:0031461~cullin-RING ubiquitin ligase complex	7	0.545596	0.852709	AT3G26810, AT1G11160, AT2G39940, AT1G49910, AT3G62980, AT5G23730, AT5G57900	717	162	13779	0.830389	1	0.99762	100
GOTERM_CC_FAT	GO:0000151~ubiquitin ligase complex	8	0.623539	0.969263	AT3G54790, AT3G26810, AT1G11160, AT2G39940, AT1G49910, AT3G62980, AT5G23730, AT5G57900	717	240	13779	0.640586	1	0.99989	100
GOTERM_CC_FAT	GO:0080008~CUL4 RING ubiquitin ligase complex	3	0.233827	0.988802	AT1G11160, AT1G49910, AT5G23730	717	122	13779	0.472563	1	0.999987	100
Annotation Cluster 90	Enrichment Score: 0.38775340800439284
Category	Term	Count	%	PValue	Genes	List Total	Pop Hits	Pop Total	Fold Enrichment	Bonferroni	Benjamini	FDR
GOTERM_BP_FAT	GO:0048827~phyllome development	15	1.16913	0.194866	AT1G01510, AT2G41940, AT2G28350, AT2G34650, AT5G22220, AT2G22840, AT2G28890, AT2G37860, AT4G01500, AT1G69780, AT2G46225, AT4G21750, AT4G38630, AT3G12400, AT5G23940	743	204	13998	1.38528	1	0.881082	97.0226
GOTERM_BP_FAT	GO:0048366~leaf development	13	1.01325	0.270746	AT1G01510, AT2G41940, AT2G28350, AT5G22220, AT2G22840, AT2G28890, AT4G01500, AT1G69780, AT2G37860, AT2G46225, AT4G38630, AT3G12400, AT5G23940	743	184	13998	1.33108	1	0.925886	99.4018
GOTERM_BP_FAT	GO:0010026~trichome differentiation	5	0.389712	0.382065	AT2G41940, AT2G46225, AT5G22220, AT3G12400, AT5G23940	743	59	13998	1.5966	1	0.958335	99.9592
GOTERM_BP_FAT	GO:0035315~hair cell differentiation	5	0.389712	0.382065	AT2G41940, AT2G46225, AT5G22220, AT3G12400, AT5G23940	743	59	13998	1.5966	1	0.958335	99.9592
GOTERM_BP_FAT	GO:0009913~epidermal cell differentiation	8	0.623539	0.39194	AT2G41940, AT2G34650, AT4G21750, AT2G46225, AT4G38630, AT5G22220, AT3G12400, AT5G23940	743	113	13998	1.33379	1	0.959175	99.9686
GOTERM_BP_FAT	GO:0007398~ectoderm development	8	0.623539	0.409507	AT2G41940, AT2G34650, AT4G21750, AT2G46225, AT4G38630, AT5G22220, AT3G12400, AT5G23940	743	115	13998	1.3106	1	0.961887	99.9805
GOTERM_BP_FAT	GO:0008544~epidermis development	8	0.623539	0.409507	AT2G41940, AT2G34650, AT4G21750, AT2G46225, AT4G38630, AT5G22220, AT3G12400, AT5G23940	743	115	13998	1.3106	1	0.961887	99.9805
GOTERM_BP_FAT	GO:0048367~shoot development	17	1.32502	0.426012	AT1G01510, AT2G41940, AT2G28350, AT1G48630, AT2G34650, AT5G22220, AT2G22840, AT2G28890, AT5G51430, AT2G37860, AT1G69780, AT4G01500, AT2G46225, AT4G21750, AT4G38630, AT3G12400, AT5G23940	743	282	13998	1.13573	1	0.964626	99.9877
GOTERM_BP_FAT	GO:0010090~trichome morphogenesis	4	0.311769	0.429328	AT2G46225, AT5G22220, AT3G12400, AT5G23940	743	45	13998	1.67465	1	0.9647	99.9888
GOTERM_BP_FAT	GO:0022621~shoot system development	17	1.32502	0.443278	AT1G01510, AT2G41940, AT2G28350, AT1G48630, AT2G34650, AT5G22220, AT2G22840, AT2G28890, AT5G51430, AT2G37860, AT1G69780, AT4G01500, AT2G46225, AT4G21750, AT4G38630, AT3G12400, AT5G23940	743	285	13998	1.12378	1	0.967447	99.9925
GOTERM_BP_FAT	GO:0009965~leaf morphogenesis	7	0.545596	0.522016	AT1G01510, AT2G41940, AT1G69780, AT2G46225, AT5G22220, AT3G12400, AT5G23940	743	109	13998	1.2099	1	0.978528	99.9994
GOTERM_BP_FAT	GO:0000904~cell morphogenesis involved in differentiation	6	0.467654	0.617188	AT2G46225, AT5G28680, AT4G38430, AT5G22220, AT3G12400, AT5G23940	743	100	13998	1.13039	1	0.98772	100
GOTERM_BP_FAT	GO:0010016~shoot morphogenesis	8	0.623539	0.688497	AT1G01510, AT2G41940, AT5G51430, AT1G69780, AT2G46225, AT5G22220, AT3G12400, AT5G23940	743	150	13998	1.00479	1	0.993432	100
Annotation Cluster 91	Enrichment Score: 0.3853637540809436
Category	Term	Count	%	PValue	Genes	List Total	Pop Hits	Pop Total	Fold Enrichment	Bonferroni	Benjamini	FDR
SMART	SM00397:t_SNARE	4	0.311769	0.29548	AT3G17440, AT2G35190, AT1G28490, AT3G58170	407	36	7691	2.09965	1	0.915098	98.5999
INTERPRO	IPR000727:Target SNARE coiled-coil region	4	0.311769	0.302957	AT3G17440, AT2G35190, AT1G28490, AT3G58170	1119	36	20885	2.07378	1	0.997089	99.7181
UP_SEQ_FEATURE	domain:t-SNARE coiled-coil homology	4	0.311769	0.324656	AT3G17440, AT2G35190, AT1G28490, AT3G58170	525	34	8885	1.99104	1	0.999613	99.8007
UP_SEQ_FEATURE	topological domain:Vesicular	4	0.311769	0.46982	AT3G17440, AT1G04760, AT2G35190, AT3G58170	525	43	8885	1.57431	1	0.999927	99.9957
GOTERM_MF_FAT	GO:0005484~SNAP receptor activity	3	0.233827	0.55241	AT2G35190, AT1G28490, AT3G58170	797	34	14806	1.63916	1	0.992076	99.9994
SP_PIR_KEYWORDS	protein transport	11	0.857366	0.64609	AT3G17440, AT1G04760, AT2G35190, AT4G27730, AT1G05810, AT1G28490, AT3G01610, AT5G04920, AT3G12400, AT1G62040, AT3G58170	1261	228	26538	1.01534	1	0.926907	99.9999
Annotation Cluster 92	Enrichment Score: 0.37014768671199566
Category	Term	Count	%	PValue	Genes	List Total	Pop Hits	Pop Total	Fold Enrichment	Bonferroni	Benjamini	FDR
GOTERM_BP_FAT	GO:0009739~response to gibberellin stimulus	9	0.701481	0.296135	AT2G04240, AT3G28910, AT1G15550, AT5G14920, AT4G23060, AT2G36830, AT5G50915, AT1G14920, AT1G76180	743	119	13998	1.42486	1	0.936981	99.6632
GOTERM_BP_FAT	GO:0009740~gibberellic acid mediated signaling	3	0.233827	0.511722	AT1G15550, AT2G36830, AT1G14920	743	32	13998	1.76623	1	0.977136	99.9991
GOTERM_BP_FAT	GO:0010476~gibberellin-mediated signaling	3	0.233827	0.511722	AT1G15550, AT2G36830, AT1G14920	743	32	13998	1.76623	1	0.977136	99.9991
Annotation Cluster 93	Enrichment Score: 0.3623431040629479
Category	Term	Count	%	PValue	Genes	List Total	Pop Hits	Pop Total	Fold Enrichment	Bonferroni	Benjamini	FDR
GOTERM_BP_FAT	GO:0009834~secondary cell wall biogenesis	4	0.311769	0.0668444	AT2G38080, AT2G35700, AT4G18780, AT5G17420	743	18	13998	4.18663	1	0.718611	67.4266
GOTERM_BP_FAT	GO:0030243~cellulose metabolic process	7	0.545596	0.129245	AT1G64390, AT2G39770, AT1G02800, AT4G18780, AT1G55850, AT5G17420, AT4G02290	743	65	13998	2.02891	1	0.826582	89.3946
GOTERM_BP_FAT	GO:0005976~polysaccharide metabolic process	15	1.16913	0.272809	AT3G12500, AT3G18660, AT3G54420, AT3G04720, AT3G23730, AT1G68560, AT1G02800, AT4G18780, AT4G02290, AT5G24090, AT1G64390, AT2G39770, AT1G55850, AT5G17420, AT3G29090	743	219	13998	1.2904	1	0.925034	99.4287
GOTERM_BP_FAT	GO:0009832~plant-type cell wall biogenesis	5	0.389712	0.308819	AT2G38080, AT2G35700, AT4G18780, AT1G55850, AT5G17420	743	53	13998	1.77734	1	0.941269	99.7492
GOTERM_BP_FAT	GO:0030244~cellulose biosynthetic process	4	0.311769	0.327216	AT2G39770, AT4G18780, AT1G55850, AT5G17420	743	38	13998	1.98314	1	0.942898	99.8381
INTERPRO	IPR005150:Cellulose synthase	3	0.233827	0.409121	AT4G18780, AT1G55850, AT5G17420	1119	26	20885	2.15354	1	0.999144	99.9808
GOTERM_MF_FAT	GO:0016760~cellulose synthase (UDP-forming) activity	3	0.233827	0.430193	AT4G18780, AT1G55850, AT5G17420	797	27	14806	2.06413	1	0.980148	99.9779
GOTERM_BP_FAT	GO:0042546~cell wall biogenesis	5	0.389712	0.545862	AT2G38080, AT2G35700, AT4G18780, AT1G55850, AT5G17420	743	73	13998	1.2904	1	0.981785	99.9997
GOTERM_BP_FAT	GO:0044042~glucan metabolic process	9	0.701481	0.552186	AT3G18660, AT1G64390, AT2G39770, AT3G23730, AT1G02800, AT4G18780, AT1G55850, AT5G17420, AT4G02290	743	151	13998	1.1229	1	0.981873	99.9998
GOTERM_MF_FAT	GO:0016759~cellulose synthase activity	3	0.233827	0.613473	AT4G18780, AT1G55850, AT5G17420	797	38	14806	1.46662	1	0.995994	99.9999
GOTERM_BP_FAT	GO:0009250~glucan biosynthetic process	4	0.311769	0.767015	AT2G39770, AT4G18780, AT1G55850, AT5G17420	743	75	13998	1.00479	1	0.996997	100
GOTERM_BP_FAT	GO:0006073~cellular glucan metabolic process	6	0.467654	0.793185	AT3G18660, AT2G39770, AT3G23730, AT4G18780, AT1G55850, AT5G17420	743	124	13998	0.911605	1	0.997592	100
GOTERM_BP_FAT	GO:0033692~cellular polysaccharide biosynthetic process	4	0.311769	0.915743	AT2G39770, AT4G18780, AT1G55850, AT5G17420	743	103	13998	0.731644	1	0.999763	100
GOTERM_BP_FAT	GO:0044264~cellular polysaccharide metabolic process	6	0.467654	0.916374	AT3G18660, AT2G39770, AT3G23730, AT4G18780, AT1G55850, AT5G17420	743	154	13998	0.73402	1	0.999763	100
GOTERM_BP_FAT	GO:0000271~polysaccharide biosynthetic process	4	0.311769	0.927841	AT2G39770, AT4G18780, AT1G55850, AT5G17420	743	107	13998	0.704293	1	0.999841	100
Annotation Cluster 94	Enrichment Score: 0.3612545384083547
Category	Term	Count	%	PValue	Genes	List Total	Pop Hits	Pop Total	Fold Enrichment	Bonferroni	Benjamini	FDR
GOTERM_CC_FAT	GO:0009579~thylakoid	33	2.5721	0.11128	AT3G63190, AT1G06870, AT2G05990, AT1G20810, AT5G51540, AT1G15820, AT5G15250, AT3G45140, AT2G45180, AT3G53560, AT3G01480, AT2G28190, AT1G08380, AT3G49720, AT5G02160, AT5G59970, AT1G06680, AT1G64510, AT3G55520, AT1G20340, AT3G15640, AT2G40100, AT5G65020, AT5G63310, AT1G67090, AT3G01500, AT4G13010, AT5G42650, AT5G38430, AT1G12410, AT5G19820, AT1G35720, AT4G39730	717	491	13779	1.29161	1	0.68678	78.318
GOTERM_CC_FAT	GO:0009534~chloroplast thylakoid	21	1.63679	0.34865	AT1G06680, AT1G64510, AT3G55520, AT1G20810, AT5G51540, AT1G15820, AT1G20340, AT3G15640, AT2G40100, AT3G45140, AT2G45180, AT1G67090, AT3G01500, AT4G13010, AT5G42650, AT3G53560, AT3G01480, AT1G12410, AT3G49720, AT5G02160, AT4G39730	717	347	13779	1.16302	1	0.928392	99.6133
GOTERM_CC_FAT	GO:0031976~plastid thylakoid	21	1.63679	0.34865	AT1G06680, AT1G64510, AT3G55520, AT1G20810, AT5G51540, AT1G15820, AT1G20340, AT3G15640, AT2G40100, AT3G45140, AT2G45180, AT1G67090, AT3G01500, AT4G13010, AT5G42650, AT3G53560, AT3G01480, AT1G12410, AT3G49720, AT5G02160, AT4G39730	717	347	13779	1.16302	1	0.928392	99.6133
GOTERM_CC_FAT	GO:0031984~organelle subcompartment	21	1.63679	0.358889	AT1G06680, AT1G64510, AT3G55520, AT1G20810, AT5G51540, AT1G15820, AT1G20340, AT3G15640, AT2G40100, AT3G45140, AT2G45180, AT1G67090, AT3G01500, AT4G13010, AT5G42650, AT3G53560, AT3G01480, AT1G12410, AT3G49720, AT5G02160, AT4G39730	717	349	13779	1.15636	1	0.930562	99.685
GOTERM_CC_FAT	GO:0044436~thylakoid part	21	1.63679	0.380971	AT1G06680, AT1G64510, AT3G55520, AT1G20810, AT5G51540, AT1G15820, AT1G20340, AT3G15640, AT2G40100, AT3G45140, AT2G45180, AT1G67090, AT3G01500, AT4G13010, AT5G42650, AT3G53560, AT3G01480, AT3G49720, AT5G02160, AT5G19820, AT4G39730	717	354	13779	1.14003	1	0.935673	99.8
GOTERM_CC_FAT	GO:0042651~thylakoid membrane	18	1.40296	0.418395	AT1G06680, AT1G64510, AT5G51540, AT1G15820, AT3G15640, AT2G40100, AT2G45180, AT3G45140, AT1G67090, AT3G01500, AT4G13010, AT5G42650, AT3G53560, AT3G01480, AT3G49720, AT5G02160, AT5G19820, AT4G39730	717	305	13779	1.13415	1	0.930502	99.9109
GOTERM_CC_FAT	GO:0009535~chloroplast thylakoid membrane	17	1.32502	0.439521	AT1G06680, AT1G64510, AT1G15820, AT5G51540, AT3G15640, AT2G40100, AT2G45180, AT3G45140, AT1G67090, AT3G01500, AT4G13010, AT5G42650, AT3G53560, AT3G01480, AT3G49720, AT5G02160, AT4G39730	717	290	13779	1.12655	1	0.935361	99.9448
GOTERM_CC_FAT	GO:0055035~plastid thylakoid membrane	17	1.32502	0.439521	AT1G06680, AT1G64510, AT1G15820, AT5G51540, AT3G15640, AT2G40100, AT2G45180, AT3G45140, AT1G67090, AT3G01500, AT4G13010, AT5G42650, AT3G53560, AT3G01480, AT3G49720, AT5G02160, AT4G39730	717	290	13779	1.12655	1	0.935361	99.9448
GOTERM_CC_FAT	GO:0034357~photosynthetic membrane	19	1.4809	0.450699	AT1G06680, AT1G64510, AT5G51540, AT1G15820, AT3G15640, AT2G40100, AT3G45140, AT2G45180, AT1G67090, AT3G01500, AT4G13010, AT5G42650, AT3G53560, AT3G01480, AT1G08380, AT3G49720, AT5G02160, AT5G19820, AT4G39730	717	330	13779	1.10647	1	0.938009	99.9575
SP_PIR_KEYWORDS	chloroplast	39	3.03975	0.462463	AT1G74920, AT3G63190, AT3G06350, AT1G06870, AT1G20810, AT1G64970, AT1G15820, AT1G17220, AT5G16150, AT1G13280, AT1G54580, AT5G15250, AT5G05580, AT3G45140, AT1G31190, AT3G01480, AT3G63110, AT2G28190, AT1G15390, AT1G80920, AT1G06680, AT1G64510, AT4G00030, AT5G20070, AT1G20340, AT2G40100, AT5G63310, AT1G67090, AT3G01500, AT1G07890, AT4G13010, AT1G07570, AT3G01120, AT5G42650, AT3G02020, AT5G38430, AT3…	1261	780	26538	1.05226	1	0.84298	99.9787
GOTERM_CC_FAT	GO:0044434~chloroplast part	51	3.97506	0.49915	AT3G63190, AT3G06350, AT1G19870, AT2G05990, AT1G20810, AT1G15820, AT5G51540, AT1G52570, AT1G49670, AT5G05580, AT2G45180, AT3G55760, AT1G31190, AT3G01480, AT2G28190, AT5G02160, AT1G06680, AT3G55520, AT3G52420, AT3G14420, AT1G67090, AT3G01500, AT3G58610, AT1G12410, AT1G60690, AT1G35720, AT5G64430, AT1G17220, AT5G16150, AT3G45140, AT3G22960, AT2G36830, AT2G07698, AT1G04420, AT3G53560, AT3G49720, AT1…	717	954	13779	1.02735	1	0.957145	99.9872
SP_PIR_KEYWORDS	plastid	37	2.88387	0.519087	AT1G74920, AT3G63190, AT3G06350, AT1G06870, AT1G20810, AT1G64970, AT1G17220, AT5G16150, AT1G13280, AT1G54580, AT5G15250, AT5G05580, AT3G45140, AT1G31190, AT3G01480, AT3G63110, AT2G28190, AT1G15390, AT1G80920, AT1G06680, AT1G64510, AT4G00030, AT5G20070, AT1G20340, AT2G40100, AT5G63310, AT1G67090, AT3G01500, AT4G13010, AT1G07570, AT3G01120, AT5G42650, AT3G02020, AT5G38430, AT3G58610, AT1G12410, AT5…	1261	755	26538	1.03135	1	0.876514	99.9953
SP_PIR_KEYWORDS	transit peptide	47	3.66329	0.54858	AT1G74920, AT3G63190, AT3G06350, AT1G06870, AT4G25200, AT1G20810, AT1G64970, AT1G12520, AT1G17220, AT3G25210, AT1G13280, AT1G54580, AT5G15250, AT5G05580, AT3G45140, AT1G06290, AT2G34520, AT1G52560, AT1G31190, AT4G02930, AT3G01480, AT3G63110, AT2G28190, AT1G08380, AT1G15390, AT5G52840, AT1G80920, AT1G06680, AT1G64510, AT4G00030, AT1G20340, AT5G20070, AT2G40100, AT5G63310, AT1G67090, AT4G02820, AT3…	1261	978	26538	1.01137	1	0.887051	99.998
GOTERM_CC_FAT	GO:0044435~plastid part	51	3.97506	0.589045	AT3G63190, AT3G06350, AT1G19870, AT2G05990, AT1G20810, AT1G15820, AT5G51540, AT1G52570, AT1G49670, AT5G05580, AT2G45180, AT3G55760, AT1G31190, AT3G01480, AT2G28190, AT5G02160, AT1G06680, AT3G55520, AT3G52420, AT3G14420, AT1G67090, AT3G01500, AT3G58610, AT1G12410, AT1G60690, AT1G35720, AT5G64430, AT1G17220, AT5G16150, AT3G45140, AT3G22960, AT2G36830, AT2G07698, AT1G04420, AT3G53560, AT3G49720, AT1…	717	984	13779	0.996033	1	0.976988	99.999
UP_SEQ_FEATURE	transit peptide:Chloroplast	35	2.72798	0.714561	AT1G74920, AT3G63190, AT3G06350, AT1G06870, AT1G20810, AT1G64970, AT1G17220, AT1G13280, AT1G54580, AT5G15250, AT5G05580, AT3G45140, AT1G31190, AT3G01480, AT3G63110, AT2G28190, AT1G15390, AT1G80920, AT1G06680, AT1G64510, AT4G00030, AT5G20070, AT1G20340, AT2G40100, AT5G63310, AT1G67090, AT3G01500, AT1G07570, AT3G01120, AT5G42650, AT3G02020, AT5G38430, AT3G58610, AT1G12410, AT5G16390	525	624	8885	0.949252	1	0.999999	100
GOTERM_CC_FAT	GO:0031090~organelle membrane	38	2.96181	0.890172	AT4G37640, AT1G53210, AT5G51540, AT1G15820, AT1G72820, AT5G16150, AT5G66160, AT3G45140, AT2G45180, AT2G40765, AT2G36830, AT3G53560, AT3G01480, AT1G47750, AT5G02160, AT5G04920, AT3G49720, AT5G52840, AT5G55630, AT1G06680, AT1G64510, AT3G52420, AT2G23150, AT3G15640, AT1G07180, AT4G32830, AT2G40100, AT4G03560, AT4G00585, AT1G67090, AT4G27940, AT3G01500, AT4G13010, AT5G42650, AT1G51980, AT3G12400, AT5…	717	849	13779	0.860151	1	0.998877	100
Annotation Cluster 95	Enrichment Score: 0.35530806061246406
Category	Term	Count	%	PValue	Genes	List Total	Pop Hits	Pop Total	Fold Enrichment	Bonferroni	Benjamini	FDR
GOTERM_CC_FAT	GO:0009579~thylakoid	33	2.5721	0.11128	AT3G63190, AT1G06870, AT2G05990, AT1G20810, AT5G51540, AT1G15820, AT5G15250, AT3G45140, AT2G45180, AT3G53560, AT3G01480, AT2G28190, AT1G08380, AT3G49720, AT5G02160, AT5G59970, AT1G06680, AT1G64510, AT3G55520, AT1G20340, AT3G15640, AT2G40100, AT5G65020, AT5G63310, AT1G67090, AT3G01500, AT4G13010, AT5G42650, AT5G38430, AT1G12410, AT5G19820, AT1G35720, AT4G39730	717	491	13779	1.29161	1	0.68678	78.318
GOTERM_CC_FAT	GO:0009570~chloroplast stroma	27	2.10444	0.202755	AT3G63190, AT3G06350, AT2G05990, AT1G49670, AT3G45140, AT3G55760, AT3G22960, AT1G31190, AT1G04420, AT3G01480, AT2G28190, AT1G15390, AT3G23940, AT1G06680, AT3G14420, AT1G20340, AT5G48220, AT1G67090, AT5G63310, AT1G07890, AT3G01500, AT4G15110, AT5G38430, AT3G58610, AT1G12410, AT2G01210, AT1G35720	717	420	13779	1.23542	1	0.83439	94.6932
GOTERM_CC_FAT	GO:0009532~plastid stroma	27	2.10444	0.283428	AT3G63190, AT3G06350, AT2G05990, AT1G49670, AT3G45140, AT3G55760, AT3G22960, AT1G31190, AT1G04420, AT3G01480, AT2G28190, AT1G15390, AT3G23940, AT1G06680, AT3G14420, AT1G20340, AT5G48220, AT1G67090, AT5G63310, AT1G07890, AT3G01500, AT4G15110, AT5G38430, AT3G58610, AT1G12410, AT2G01210, AT1G35720	717	442	13779	1.17392	1	0.903909	98.6681
GOTERM_CC_FAT	GO:0044434~chloroplast part	51	3.97506	0.49915	AT3G63190, AT3G06350, AT1G19870, AT2G05990, AT1G20810, AT1G15820, AT5G51540, AT1G52570, AT1G49670, AT5G05580, AT2G45180, AT3G55760, AT1G31190, AT3G01480, AT2G28190, AT5G02160, AT1G06680, AT3G55520, AT3G52420, AT3G14420, AT1G67090, AT3G01500, AT3G58610, AT1G12410, AT1G60690, AT1G35720, AT5G64430, AT1G17220, AT5G16150, AT3G45140, AT3G22960, AT2G36830, AT2G07698, AT1G04420, AT3G53560, AT3G49720, AT1…	717	954	13779	1.02735	1	0.957145	99.9872
GOTERM_CC_FAT	GO:0044435~plastid part	51	3.97506	0.589045	AT3G63190, AT3G06350, AT1G19870, AT2G05990, AT1G20810, AT1G15820, AT5G51540, AT1G52570, AT1G49670, AT5G05580, AT2G45180, AT3G55760, AT1G31190, AT3G01480, AT2G28190, AT5G02160, AT1G06680, AT3G55520, AT3G52420, AT3G14420, AT1G67090, AT3G01500, AT3G58610, AT1G12410, AT1G60690, AT1G35720, AT5G64430, AT1G17220, AT5G16150, AT3G45140, AT3G22960, AT2G36830, AT2G07698, AT1G04420, AT3G53560, AT3G49720, AT1…	717	984	13779	0.996033	1	0.976988	99.999
GOTERM_CC_FAT	GO:0009941~chloroplast envelope	23	1.79267	0.606198	AT1G06680, AT1G19870, AT2G05990, AT1G15820, AT3G52420, AT5G64430, AT1G17220, AT1G52570, AT5G16150, AT5G05580, AT3G45140, AT5G63310, AT1G67090, AT3G01500, AT4G13010, AT5G42650, AT2G36830, AT1G04420, AT5G38430, AT2G07698, AT3G58610, AT1G12410, AT1G60690	717	440	13779	1.00455	1	0.976674	99.9994
GOTERM_CC_FAT	GO:0009526~plastid envelope	23	1.79267	0.692162	AT1G06680, AT1G19870, AT2G05990, AT1G15820, AT3G52420, AT5G64430, AT1G17220, AT1G52570, AT5G16150, AT5G05580, AT3G45140, AT5G63310, AT1G67090, AT3G01500, AT4G13010, AT5G42650, AT2G36830, AT1G04420, AT5G38430, AT2G07698, AT3G58610, AT1G12410, AT1G60690	717	461	13779	0.958794	1	0.987617	100
GOTERM_CC_FAT	GO:0031967~organelle envelope	33	2.5721	0.892023	AT1G19870, AT2G05990, AT1G15820, AT5G64430, AT1G72820, AT1G17220, AT1G52570, AT5G16150, AT5G05580, AT3G45140, AT2G40765, AT2G36830, AT1G04420, AT2G07698, AT5G52840, AT1G06680, AT3G52420, AT3G15640, AT1G07180, AT4G32830, AT4G00585, AT5G63310, AT4G27940, AT1G67090, AT3G01500, AT4G13010, AT5G42650, AT1G51980, AT5G38430, AT3G58610, AT1G12410, AT1G60690, AT5G53480	717	745	13779	0.851248	1	0.998841	100
GOTERM_CC_FAT	GO:0031975~envelope	33	2.5721	0.901201	AT1G19870, AT2G05990, AT1G15820, AT5G64430, AT1G72820, AT1G17220, AT1G52570, AT5G16150, AT5G05580, AT3G45140, AT2G40765, AT2G36830, AT1G04420, AT2G07698, AT5G52840, AT1G06680, AT3G52420, AT3G15640, AT1G07180, AT4G32830, AT4G00585, AT5G63310, AT4G27940, AT1G67090, AT3G01500, AT4G13010, AT5G42650, AT1G51980, AT5G38430, AT3G58610, AT1G12410, AT1G60690, AT5G53480	717	751	13779	0.844447	1	0.998862	100
Annotation Cluster 96	Enrichment Score: 0.35166959898898814
Category	Term	Count	%	PValue	Genes	List Total	Pop Hits	Pop Total	Fold Enrichment	Bonferroni	Benjamini	FDR
SP_PIR_KEYWORDS	cell cycle	9	0.701481	0.186471	AT2G32710, AT1G70210, AT2G35190, AT3G51670, AT3G62980, AT1G72160, AT1G44110, AT3G01610, AT4G02060	1261	116	26538	1.63282	1	0.607635	93.9817
SP_PIR_KEYWORDS	cell division	6	0.467654	0.544249	AT1G70210, AT2G35190, AT3G51670, AT1G72160, AT1G44110, AT3G01610	1261	103	26538	1.22593	1	0.888079	99.9977
GOTERM_BP_FAT	GO:0051301~cell division	10	0.779423	0.550263	AT1G70210, AT2G28350, AT2G35190, AT1G69770, AT3G51670, AT1G72160, AT1G44110, AT4G30080, AT3G01610, AT3G12400	743	170	13998	1.10823	1	0.982077	99.9998
GOTERM_BP_FAT	GO:0007049~cell cycle	12	0.935308	0.702007	AT2G32710, AT4G33790, AT1G70210, AT2G35190, AT1G69770, AT5G16270, AT3G51670, AT3G62980, AT1G72160, AT1G44110, AT3G01610, AT4G02060	743	234	13998	0.966146	1	0.994168	100
Annotation Cluster 97	Enrichment Score: 0.34317135337508653
Category	Term	Count	%	PValue	Genes	List Total	Pop Hits	Pop Total	Fold Enrichment	Bonferroni	Benjamini	FDR
SP_PIR_KEYWORDS	ubl conjugation	7	0.545596	0.193981	AT1G07790, AT5G20480, AT1G74950, AT2G47110, AT1G14920, AT5G13220, AT5G07920	1261	82	26538	1.79654	1	0.604698	94.6957
SP_PIR_KEYWORDS	isopeptide bond	3	0.233827	0.682793	AT1G07790, AT2G47110, AT5G07920	1261	49	26538	1.28848	1	0.939707	100
UP_SEQ_FEATURE	cross-link:Glycyl lysine isopeptide (Lys-Gly) (interchain with G-Cter in ubiquitin)	3	0.233827	0.705404	AT1G07790, AT2G47110, AT5G07920	525	41	8885	1.23833	1	0.999999	100
Annotation Cluster 98	Enrichment Score: 0.3382728061928996
Category	Term	Count	%	PValue	Genes	List Total	Pop Hits	Pop Total	Fold Enrichment	Bonferroni	Benjamini	FDR
GOTERM_MF_FAT	GO:0003746~translation elongation factor activity	4	0.311769	0.305253	AT1G09640, AT1G30230, AT4G02930, AT1G13950	797	36	14806	2.06413	1	0.968075	99.571
SP_PIR_KEYWORDS	elongation factor	3	0.233827	0.316608	AT1G09640, AT1G30230, AT4G02930	1261	24	26538	2.63065	1	0.747654	99.4395
GOTERM_BP_FAT	GO:0006414~translational elongation	4	0.311769	1	AT1G09640, AT1G30230, AT4G02930, AT4G25890	743	663	13998	0.113664	1	1	100
Annotation Cluster 99	Enrichment Score: 0.334947885644375
Category	Term	Count	%	PValue	Genes	List Total	Pop Hits	Pop Total	Fold Enrichment	Bonferroni	Benjamini	FDR
GOTERM_BP_FAT	GO:0051258~protein polymerization	5	0.389712	0.071954	AT5G12250, AT4G13510, AT5G23860, AT1G20010, AT1G50010	743	30	13998	3.13997	1	0.735253	70.201
GOTERM_BP_FAT	GO:0034622~cellular macromolecular complex assembly	14	1.09119	0.31026	AT1G07790, AT5G59970, AT5G23860, AT2G37340, AT1G48620, AT1G75820, AT1G50010, AT5G12250, AT2G19480, AT4G13510, AT1G20010, AT5G27670, AT4G38630, AT5G53480	743	208	13998	1.26807	1	0.94117	99.7576
GOTERM_BP_FAT	GO:0034621~cellular macromolecular complex subunit organization	14	1.09119	0.421549	AT1G07790, AT5G59970, AT5G23860, AT2G37340, AT1G48620, AT1G75820, AT1G50010, AT5G12250, AT2G19480, AT4G13510, AT1G20010, AT5G27670, AT4G38630, AT5G53480	743	226	13998	1.16707	1	0.964127	99.986
GOTERM_BP_FAT	GO:0043623~cellular protein complex assembly	8	0.623539	0.48774	AT5G12250, AT4G13510, AT5G23860, AT1G20010, AT4G38630, AT1G75820, AT1G50010, AT5G53480	743	124	13998	1.21547	1	0.97403	99.9981
GOTERM_BP_FAT	GO:0034728~nucleosome organization	5	0.389712	0.501036	AT1G07790, AT2G19480, AT5G59970, AT1G48620, AT5G27670	743	69	13998	1.36521	1	0.976351	99.9987
GOTERM_BP_FAT	GO:0006334~nucleosome assembly	5	0.389712	0.501036	AT1G07790, AT2G19480, AT5G59970, AT1G48620, AT5G27670	743	69	13998	1.36521	1	0.976351	99.9987
GOTERM_BP_FAT	GO:0031497~chromatin assembly	5	0.389712	0.523702	AT1G07790, AT2G19480, AT5G59970, AT1G48620, AT5G27670	743	71	13998	1.32675	1	0.978573	99.9994
GOTERM_BP_FAT	GO:0065004~protein-DNA complex assembly	5	0.389712	0.534848	AT1G07790, AT2G19480, AT5G59970, AT1G48620, AT5G27670	743	72	13998	1.30832	1	0.980408	99.9996
GOTERM_BP_FAT	GO:0065003~macromolecular complex assembly	15	1.16913	0.57324	AT1G07790, AT5G59970, AT5G23860, AT5G55630, AT2G37340, AT1G48620, AT1G75820, AT1G50010, AT5G12250, AT2G19480, AT4G13510, AT1G20010, AT5G27670, AT4G38630, AT5G53480	743	270	13998	1.04666	1	0.983704	99.9999
GOTERM_BP_FAT	GO:0006323~DNA packaging	5	0.389712	0.588509	AT1G07790, AT2G19480, AT5G59970, AT1G48620, AT5G27670	743	77	13998	1.22337	1	0.984913	99.9999
GOTERM_BP_FAT	GO:0043933~macromolecular complex subunit organization	15	1.16913	0.674638	AT1G07790, AT5G59970, AT5G23860, AT5G55630, AT2G37340, AT1G48620, AT1G75820, AT1G50010, AT5G12250, AT2G19480, AT4G13510, AT1G20010, AT5G27670, AT4G38630, AT5G53480	743	289	13998	0.977846	1	0.992604	100
GOTERM_BP_FAT	GO:0006461~protein complex assembly	9	0.701481	0.775932	AT5G12250, AT4G13510, AT5G55630, AT5G23860, AT1G20010, AT4G38630, AT1G75820, AT1G50010, AT5G53480	743	186	13998	0.911605	1	0.997173	100
GOTERM_BP_FAT	GO:0070271~protein complex biogenesis	9	0.701481	0.775932	AT5G12250, AT4G13510, AT5G55630, AT5G23860, AT1G20010, AT4G38630, AT1G75820, AT1G50010, AT5G53480	743	186	13998	0.911605	1	0.997173	100
Annotation Cluster 100	Enrichment Score: 0.3305946580347592
Category	Term	Count	%	PValue	Genes	List Total	Pop Hits	Pop Total	Fold Enrichment	Bonferroni	Benjamini	FDR
GOTERM_BP_FAT	GO:0009798~axis specification	4	0.311769	0.197089	AT1G19850, AT1G73030, AT5G16560, AT1G32240	743	29	13998	2.5986	1	0.88227	97.1531
GOTERM_BP_FAT	GO:0007389~pattern specification process	7	0.545596	0.539991	AT1G19850, AT2G28350, AT1G73030, AT4G30080, AT5G16560, AT1G02800, AT1G32240	743	111	13998	1.1881	1	0.981186	99.9997
GOTERM_BP_FAT	GO:0003002~regionalization	3	0.233827	0.957563	AT1G19850, AT5G16560, AT1G32240	743	91	13998	0.621094	1	0.99996	100
Annotation Cluster 101	Enrichment Score: 0.3298244468766846
Category	Term	Count	%	PValue	Genes	List Total	Pop Hits	Pop Total	Fold Enrichment	Bonferroni	Benjamini	FDR
GOTERM_CC_FAT	GO:0045271~respiratory chain complex I	4	0.311769	0.416586	AT5G08530, AT3G57785, AT4G00585, AT5G52840	717	45	13779	1.70823	1	0.933149	99.9072
GOTERM_CC_FAT	GO:0030964~NADH dehydrogenase complex	4	0.311769	0.416586	AT5G08530, AT3G57785, AT4G00585, AT5G52840	717	45	13779	1.70823	1	0.933149	99.9072
GOTERM_CC_FAT	GO:0070469~respiratory chain	6	0.467654	0.59036	AT5G08530, AT2G40765, AT1G51980, AT3G57785, AT4G00585, AT5G52840	717	99	13779	1.1647	1	0.975794	99.9991
Annotation Cluster 102	Enrichment Score: 0.3231352098215236
Category	Term	Count	%	PValue	Genes	List Total	Pop Hits	Pop Total	Fold Enrichment	Bonferroni	Benjamini	FDR
GOTERM_BP_FAT	GO:0009639~response to red or far red light	11	0.857366	0.414051	AT3G02260, AT1G15550, AT4G12850, AT5G63310, AT1G67090, AT4G08920, AT2G02950, AT5G38430, AT3G28860, AT1G14920, AT2G40100	743	170	13998	1.21905	1	0.96306	99.9828
GOTERM_BP_FAT	GO:0009314~response to radiation	27	2.10444	0.50869	AT5G20850, AT4G08920, AT1G52770, AT1G15820, AT1G14920, AT2G29500, AT4G12850, AT3G05420, AT1G52560, AT2G41430, AT2G02950, AT2G28190, AT2G38050, AT1G12910, AT3G02260, AT1G15550, AT5G08020, AT2G47110, AT1G20340, AT4G00730, AT2G40100, AT1G67090, AT5G63310, AT5G38430, AT3G28860, AT3G47340, AT1G01470	743	482	13998	1.05534	1	0.977131	99.999
GOTERM_BP_FAT	GO:0009416~response to light stimulus	26	2.0265	0.509433	AT4G08920, AT1G52770, AT1G15820, AT1G14920, AT2G29500, AT4G12850, AT3G05420, AT1G52560, AT2G41430, AT2G02950, AT2G28190, AT2G38050, AT1G12910, AT3G02260, AT1G15550, AT5G08020, AT2G47110, AT1G20340, AT4G00730, AT2G40100, AT1G67090, AT5G63310, AT5G38430, AT3G28860, AT3G47340, AT1G01470	743	466	13998	1.05115	1	0.976941	99.999
Annotation Cluster 103	Enrichment Score: 0.320120777064251
Category	Term	Count	%	PValue	Genes	List Total	Pop Hits	Pop Total	Fold Enrichment	Bonferroni	Benjamini	FDR
GOTERM_BP_FAT	GO:0055070~copper ion homeostasis	3	0.233827	0.0635122	AT1G20340, AT3G09390, AT1G12520	743	8	13998	7.06494	1	0.71608	65.4887
GOTERM_BP_FAT	GO:0048878~chemical homeostasis	9	0.701481	0.296135	AT5G55630, AT5G54510, AT4G08920, AT2G23150, AT1G20340, AT3G09390, AT1G12520, AT2G38050, AT5G48930	743	119	13998	1.42486	1	0.936981	99.6632
GOTERM_BP_FAT	GO:0055066~di-, tri-valent inorganic cation homeostasis	5	0.389712	0.357632	AT4G08920, AT2G23150, AT1G20340, AT3G09390, AT1G12520	743	57	13998	1.65262	1	0.951173	99.9235
GOTERM_BP_FAT	GO:0055080~cation homeostasis	6	0.467654	0.429988	AT5G55630, AT4G08920, AT2G23150, AT1G20340, AT3G09390, AT1G12520	743	81	13998	1.39554	1	0.96437	99.989
GOTERM_BP_FAT	GO:0030003~cellular cation homeostasis	5	0.389712	0.501036	AT5G55630, AT4G08920, AT2G23150, AT3G09390, AT1G12520	743	69	13998	1.36521	1	0.976351	99.9987
GOTERM_BP_FAT	GO:0050801~ion homeostasis	6	0.467654	0.56176	AT5G55630, AT4G08920, AT2G23150, AT1G20340, AT3G09390, AT1G12520	743	94	13998	1.20254	1	0.98205	99.9998
GOTERM_BP_FAT	GO:0006873~cellular ion homeostasis	5	0.389712	0.628721	AT5G55630, AT4G08920, AT2G23150, AT3G09390, AT1G12520	743	81	13998	1.16295	1	0.988589	100
GOTERM_BP_FAT	GO:0055082~cellular chemical homeostasis	5	0.389712	0.638372	AT5G55630, AT4G08920, AT2G23150, AT3G09390, AT1G12520	743	82	13998	1.14877	1	0.989348	100
GOTERM_BP_FAT	GO:0055065~metal ion homeostasis	3	0.233827	0.672913	AT5G55630, AT4G08920, AT2G23150	743	43	13998	1.31441	1	0.992562	100
GOTERM_BP_FAT	GO:0006875~cellular metal ion homeostasis	3	0.233827	0.672913	AT5G55630, AT4G08920, AT2G23150	743	43	13998	1.31441	1	0.992562	100
GOTERM_BP_FAT	GO:0042592~homeostatic process	14	1.09119	0.718858	AT1G60420, AT5G55630, AT4G08920, AT2G23150, AT1G20340, AT1G12520, AT3G09390, AT1G28480, AT5G48930, AT3G51030, AT5G54510, AT3G20560, AT1G65980, AT2G38050	743	278	13998	0.948769	1	0.995008	100
GOTERM_BP_FAT	GO:0030005~cellular di-, tri-valent inorganic cation homeostasis	3	0.233827	0.751105	AT4G08920, AT3G09390, AT1G12520	743	50	13998	1.13039	1	0.996367	100
GOTERM_BP_FAT	GO:0019725~cellular homeostasis	10	0.779423	0.862935	AT1G60420, AT3G51030, AT5G55630, AT4G08920, AT3G20560, AT1G65980, AT2G23150, AT3G09390, AT1G12520, AT1G28480	743	229	13998	0.8227	1	0.999118	100
Annotation Cluster 104	Enrichment Score: 0.3150822078394856
Category	Term	Count	%	PValue	Genes	List Total	Pop Hits	Pop Total	Fold Enrichment	Bonferroni	Benjamini	FDR
SP_PIR_KEYWORDS	cell cycle	9	0.701481	0.186471	AT2G32710, AT1G70210, AT2G35190, AT3G51670, AT3G62980, AT1G72160, AT1G44110, AT3G01610, AT4G02060	1261	116	26538	1.63282	1	0.607635	93.9817
GOTERM_MF_FAT	GO:0016538~cyclin-dependent protein kinase regulator activity	3	0.233827	0.55241	AT2G32710, AT1G70210, AT1G44110	797	34	14806	1.63916	1	0.992076	99.9994
GOTERM_BP_FAT	GO:0051726~regulation of cell cycle	7	0.545596	0.557668	AT2G32710, AT1G70210, AT3G18524, AT3G50410, AT2G38620, AT1G44110, AT5G22220	743	113	13998	1.16707	1	0.982097	99.9998
GOTERM_MF_FAT	GO:0019887~protein kinase regulator activity	3	0.233827	0.667952	AT2G32710, AT1G70210, AT1G44110	797	42	14806	1.32694	1	0.997716	100
GOTERM_MF_FAT	GO:0019207~kinase regulator activity	3	0.233827	0.692779	AT2G32710, AT1G70210, AT1G44110	797	44	14806	1.26662	1	0.99787	100
Annotation Cluster 105	Enrichment Score: 0.3121046503667552
Category	Term	Count	%	PValue	Genes	List Total	Pop Hits	Pop Total	Fold Enrichment	Bonferroni	Benjamini	FDR
SP_PIR_KEYWORDS	membrane	130	10.1325	0.0392328	AT1G70530, AT1G19440, AT2G16850, AT5G15250, AT3G48310, AT2G22900, AT5G05580, AT5G47610, AT1G08770, AT4G13510, AT4G35350, AT3G14350, AT3G62150, AT1G47750, AT1G55850, AT3G63110, AT3G28715, AT5G17420, AT2G26730, AT5G52840, AT3G51550, AT2G18630, AT1G63050, AT5G08000, AT3G17000, AT1G72160, AT1G28490, AT2G37200, AT2G45470, AT1G67090, AT4G27730, AT2G27500, AT3G28860, AT2G16250, AT1G53210, AT4G37640, AT1…	1261	2340	26538	1.16918	0.999999	0.266017	42.0175
SP_PIR_KEYWORDS	transmembrane	93	7.24864	0.589421	AT4G32010, AT3G17440, AT3G53960, AT4G22130, AT1G70530, AT1G19440, AT3G28960, AT1G35180, AT4G18780, AT1G72820, AT2G16850, AT1G28440, AT4G00430, AT2G22900, AT3G48310, AT5G15250, AT5G47610, AT4G13510, AT1G08770, AT3G23820, AT5G58300, AT1G11050, AT3G14350, AT3G62150, AT4G28430, AT1G47750, AT1G55850, AT1G76490, AT5G17420, AT2G26730, AT2G26690, AT2G18630, AT3G51550, AT2G21600, AT1G63050, AT3G17000, AT3…	1261	1973	26538	0.991994	1	0.906009	99.9995
UP_SEQ_FEATURE	topological domain:Cytoplasmic	36	2.80592	0.658054	AT4G37640, AT4G32010, AT3G17440, AT4G22130, AT1G70530, AT2G35190, AT4G18780, AT4G23180, AT2G28260, AT2G16850, AT1G28440, AT4G00430, AT2G22900, AT2G36830, AT1G11050, AT1G64060, AT3G14350, AT5G28680, AT1G47750, AT5G17420, AT5G61480, AT3G51550, AT5G55630, AT1G04760, AT1G11260, AT5G09220, AT1G75820, AT1G28490, AT4G03560, AT3G45290, AT5G20480, AT3G46290, AT2G23450, AT4G00900, AT3G24660, AT2G16250, AT3…	525	626	8885	0.973254	1	0.999995	100
GOTERM_CC_FAT	GO:0031224~intrinsic to membrane	125	9.74279	0.923891	AT1G70530, AT1G19440, AT2G16850, AT3G53780, AT3G48310, AT2G22900, AT5G15250, AT1G22480, AT5G47610, AT1G08770, AT4G13510, AT1G72480, AT3G14350, AT3G62150, AT1G47750, AT1G55850, AT5G17420, AT2G26730, AT2G26690, AT2G18630, AT2G17500, AT1G63050, AT5G08000, AT3G17000, AT1G28490, AT2G37200, AT2G45470, AT5G26330, AT4G27730, AT2G27500, AT3G28860, AT1G53210, AT4G37640, AT1G06870, AT3G45970, AT4G23180, AT5…	717	2658	13779	0.903761	1	0.99919	100
GOTERM_CC_FAT	GO:0016021~integral to membrane	99	7.71629	0.959897	AT1G70530, AT1G19440, AT3G53780, AT2G16850, AT3G48310, AT2G22900, AT5G15250, AT1G08770, AT4G13510, AT5G47610, AT1G72480, AT3G62150, AT3G14350, AT1G55850, AT1G47750, AT5G17420, AT2G26730, AT2G26690, AT2G18630, AT2G17500, AT1G63050, AT3G17000, AT1G28490, AT2G37200, AT4G27730, AT3G28860, AT1G53210, AT4G37640, AT1G06870, AT3G45970, AT4G23180, AT5G42090, AT3G05890, AT2G26910, AT2G07698, AT1G53290, AT3…	717	2193	13779	0.867551	1	0.999833	100
UP_SEQ_FEATURE	transmembrane region	80	6.23539	0.993552	AT4G32010, AT3G17440, AT4G22130, AT1G70530, AT1G19440, AT4G18780, AT2G16850, AT1G28440, AT2G22900, AT3G48310, AT5G15250, AT4G00430, AT5G47610, AT4G13510, AT1G08770, AT3G23820, AT5G58300, AT1G11050, AT3G14350, AT3G62150, AT4G28430, AT1G47750, AT1G55850, AT1G76490, AT5G17420, AT2G26730, AT2G18630, AT3G51550, AT2G21600, AT3G17000, AT3G49220, AT2G23150, AT1G28490, AT2G37200, AT4G03560, AT5G07920, AT4…	525	1690	8885	0.801127	1	1	100
Annotation Cluster 106	Enrichment Score: 0.3025498283132598
Category	Term	Count	%	PValue	Genes	List Total	Pop Hits	Pop Total	Fold Enrichment	Bonferroni	Benjamini	FDR
GOTERM_MF_FAT	GO:0005261~cation channel activity	4	0.311769	0.350164	AT5G55630, AT1G30270, AT2G28260, AT4G03560	797	39	14806	1.90535	1	0.974223	99.8422
GOTERM_MF_FAT	GO:0022838~substrate specific channel activity	9	0.701481	0.358265	AT5G55630, AT1G30270, AT2G36830, AT3G27170, AT2G28260, AT4G18910, AT4G03560, AT2G16850, AT4G00430	797	125	14806	1.33756	1	0.975695	99.8692
GOTERM_MF_FAT	GO:0022803~passive transmembrane transporter activity	9	0.701481	0.366492	AT5G55630, AT1G30270, AT2G36830, AT3G27170, AT2G28260, AT4G18910, AT4G03560, AT2G16850, AT4G00430	797	126	14806	1.32694	1	0.976025	99.8922
GOTERM_MF_FAT	GO:0015267~channel activity	9	0.701481	0.366492	AT5G55630, AT1G30270, AT2G36830, AT3G27170, AT2G28260, AT4G18910, AT4G03560, AT2G16850, AT4G00430	797	126	14806	1.32694	1	0.976025	99.8922
SP_PIR_KEYWORDS	ionic channel	5	0.389712	0.394261	AT5G55630, AT1G30270, AT3G27170, AT2G28260, AT4G03560	1261	67	26538	1.57054	1	0.796672	99.8916
GOTERM_MF_FAT	GO:0022832~voltage-gated channel activity	4	0.311769	0.424015	AT5G55630, AT3G27170, AT2G28260, AT4G03560	797	44	14806	1.68883	1	0.979456	99.9741
GOTERM_MF_FAT	GO:0005244~voltage-gated ion channel activity	4	0.311769	0.424015	AT5G55630, AT3G27170, AT2G28260, AT4G03560	797	44	14806	1.68883	1	0.979456	99.9741
GOTERM_MF_FAT	GO:0022843~voltage-gated cation channel activity	3	0.233827	0.466984	AT5G55630, AT2G28260, AT4G03560	797	29	14806	1.92178	1	0.984475	99.9919
GOTERM_MF_FAT	GO:0005267~potassium channel activity	3	0.233827	0.519419	AT5G55630, AT1G30270, AT2G28260	797	32	14806	1.74161	1	0.989707	99.9983
GOTERM_MF_FAT	GO:0046873~metal ion transmembrane transporter activity	9	0.701481	0.53757	AT4G37640, AT2G19600, AT5G55630, AT1G30270, AT2G23150, AT5G20650, AT4G00900, AT2G28260, AT4G03560	797	147	14806	1.13738	1	0.991152	99.999
GOTERM_BP_FAT	GO:0006813~potassium ion transport	4	0.311769	0.55117	AT2G19600, AT5G55630, AT1G30270, AT2G28260	743	54	13998	1.39554	1	0.981964	99.9998
GOTERM_MF_FAT	GO:0022836~gated channel activity	4	0.311769	0.696351	AT5G55630, AT3G27170, AT2G28260, AT4G03560	797	66	14806	1.12589	1	0.997897	100
GOTERM_MF_FAT	GO:0005216~ion channel activity	5	0.389712	0.703413	AT5G55630, AT1G30270, AT3G27170, AT2G28260, AT4G03560	797	88	14806	1.05552	1	0.998045	100
SP_PIR_KEYWORDS	ion transport	10	0.779423	0.74137	AT4G37640, AT5G55630, AT1G30270, AT2G07698, AT2G23150, AT4G00900, AT3G27170, AT2G28260, AT4G03560, AT3G28715	1261	224	26538	0.939518	1	0.95986	100
GOTERM_BP_FAT	GO:0015672~monovalent inorganic cation transport	6	0.467654	0.928939	AT2G19600, AT5G55630, AT1G30270, AT2G07698, AT2G28260, AT3G28715	743	159	13998	0.710937	1	0.999846	100
Annotation Cluster 107	Enrichment Score: 0.3000171058720919
Category	Term	Count	%	PValue	Genes	List Total	Pop Hits	Pop Total	Fold Enrichment	Bonferroni	Benjamini	FDR
GOTERM_BP_FAT	GO:0006325~chromatin organization	17	1.32502	0.120872	AT2G44150, AT1G07790, AT5G59970, AT1G48620, AT4G13940, AT4G32830, AT3G44530, AT3G03750, AT2G19480, AT5G03740, AT1G05830, AT1G69770, AT1G73100, AT5G64610, AT5G27670, AT5G06620, AT5G18620	743	219	13998	1.46245	1	0.814175	87.6146
GOTERM_BP_FAT	GO:0051276~chromosome organization	18	1.40296	0.209945	AT2G44150, AT1G07790, AT5G59970, AT1G48620, AT5G16270, AT4G13940, AT4G32830, AT3G44530, AT3G03750, AT2G19480, AT5G03740, AT1G05830, AT1G69770, AT1G73100, AT5G64610, AT5G27670, AT5G06620, AT5G18620	743	258	13998	1.31441	1	0.892042	97.8087
GOTERM_BP_FAT	GO:0006333~chromatin assembly or disassembly	7	0.545596	0.371248	AT1G07790, AT2G19480, AT5G59970, AT1G48620, AT1G69770, AT5G64610, AT5G27670	743	93	13998	1.41805	1	0.955565	99.946
GOTERM_BP_FAT	GO:0034728~nucleosome organization	5	0.389712	0.501036	AT1G07790, AT2G19480, AT5G59970, AT1G48620, AT5G27670	743	69	13998	1.36521	1	0.976351	99.9987
GOTERM_BP_FAT	GO:0006334~nucleosome assembly	5	0.389712	0.501036	AT1G07790, AT2G19480, AT5G59970, AT1G48620, AT5G27670	743	69	13998	1.36521	1	0.976351	99.9987
GOTERM_CC_FAT	GO:0000785~chromatin	6	0.467654	0.514684	AT1G07790, AT5G59970, AT1G48620, AT1G69770, AT5G64610, AT5G27670	717	91	13779	1.26709	1	0.960584	99.9915
GOTERM_BP_FAT	GO:0031497~chromatin assembly	5	0.389712	0.523702	AT1G07790, AT2G19480, AT5G59970, AT1G48620, AT5G27670	743	71	13998	1.32675	1	0.978573	99.9994
GOTERM_BP_FAT	GO:0065004~protein-DNA complex assembly	5	0.389712	0.534848	AT1G07790, AT2G19480, AT5G59970, AT1G48620, AT5G27670	743	72	13998	1.30832	1	0.980408	99.9996
SP_PIR_KEYWORDS	chromosomal protein	4	0.311769	0.535702	AT1G07790, AT5G59970, AT1G48620, AT5G27670	1261	59	26538	1.42679	1	0.886257	99.9971
GOTERM_BP_FAT	GO:0006323~DNA packaging	5	0.389712	0.588509	AT1G07790, AT2G19480, AT5G59970, AT1G48620, AT5G27670	743	77	13998	1.22337	1	0.984913	99.9999
INTERPRO	IPR009072:Histone-fold	5	0.389712	0.636292	AT3G48590, AT1G07790, AT5G59970, AT5G27670, AT4G14540	1119	81	20885	1.1521	1	0.999963	100
GOTERM_CC_FAT	GO:0000786~nucleosome	4	0.311769	0.642742	AT1G07790, AT5G59970, AT1G48620, AT5G27670	717	63	13779	1.22016	1	0.980867	99.9998
SP_PIR_KEYWORDS	nucleosome core	3	0.233827	0.648844	AT1G07790, AT5G59970, AT5G27670	1261	46	26538	1.37251	1	0.926928	99.9999
GOTERM_CC_FAT	GO:0044427~chromosomal part	8	0.623539	0.707539	AT2G44150, AT1G07790, AT5G59970, AT1G48620, AT1G69770, AT5G64610, AT1G73100, AT5G27670	717	156	13779	0.985517	1	0.988294	100
GOTERM_CC_FAT	GO:0032993~protein-DNA complex	4	0.311769	0.712135	AT1G07790, AT5G59970, AT1G48620, AT5G27670	717	70	13779	1.09815	1	0.9882	100
INTERPRO	IPR007125:Histone core	3	0.233827	0.713652	AT1G07790, AT5G59970, AT5G27670	1119	46	20885	1.21722	1	0.99999	100
GOTERM_CC_FAT	GO:0005694~chromosome	10	0.779423	0.773946	AT2G44150, AT1G07790, AT5G59970, AT1G48620, AT2G32000, AT1G69770, AT5G16270, AT5G64610, AT1G73100, AT5G27670	717	211	13779	0.910785	1	0.992868	100
Annotation Cluster 108	Enrichment Score: 0.29809672458361214
Category	Term	Count	%	PValue	Genes	List Total	Pop Hits	Pop Total	Fold Enrichment	Bonferroni	Benjamini	FDR
KEGG_PATHWAY	ath00270:Cysteine and methionine metabolism	7	0.545596	0.213207	AT3G17390, AT1G70310, AT1G69770, AT3G01120, AT3G02020, AT1G05010, AT4G14880	156	64	2458	1.72336	1	0.97031	92.5527
GOTERM_BP_FAT	GO:0009066~aspartate family amino acid metabolic process	6	0.467654	0.323613	AT3G17390, AT3G01120, AT3G02020, AT1G05010, AT4G11280, AT3G47340	743	71	13998	1.5921	1	0.942614	99.8234
GOTERM_BP_FAT	GO:0006555~methionine metabolic process	4	0.311769	0.48524	AT3G17390, AT3G01120, AT1G05010, AT4G11280	743	49	13998	1.53795	1	0.973759	99.9979
KEGG_PATHWAY	ath00450:Selenoamino acid metabolism	3	0.233827	0.515801	AT3G17390, AT3G01120, AT4G14880	156	27	2458	1.75071	1	0.971152	99.9612
GOTERM_BP_FAT	GO:0000096~sulfur amino acid metabolic process	5	0.389712	0.55674	AT3G17390, AT3G01120, AT1G05010, AT4G11280, AT4G14880	743	74	13998	1.27296	1	0.982201	99.9998
GOTERM_BP_FAT	GO:0006790~sulfur metabolic process	9	0.701481	0.691543	AT3G17390, AT1G02880, AT5G54390, AT1G31190, AT3G01120, AT1G05010, AT4G11280, AT5G08410, AT4G14880	743	171	13998	0.99157	1	0.993592	100
GOTERM_BP_FAT	GO:0000097~sulfur amino acid biosynthetic process	3	0.233827	0.751105	AT3G17390, AT3G01120, AT4G14880	743	50	13998	1.13039	1	0.996367	100
GOTERM_BP_FAT	GO:0044272~sulfur compound biosynthetic process	5	0.389712	0.825634	AT3G17390, AT1G02880, AT3G01120, AT5G08410, AT4G14880	743	107	13998	0.880366	1	0.998405	100
Annotation Cluster 109	Enrichment Score: 0.29689874918521747
Category	Term	Count	%	PValue	Genes	List Total	Pop Hits	Pop Total	Fold Enrichment	Bonferroni	Benjamini	FDR
SMART	SM00710:PbH1	6	0.467654	0.405386	AT1G48100, AT4G23500, AT5G48900, AT4G24780, AT1G19170, AT3G61490	407	79	7691	1.4352	1	0.956614	99.8228
INTERPRO	IPR006626:Parallel beta-helix repeat	6	0.467654	0.41706	AT1G48100, AT4G23500, AT5G48900, AT4G24780, AT1G19170, AT3G61490	1119	79	20885	1.41752	1	0.99923	99.9846
GOTERM_MF_FAT	GO:0004650~polygalacturonase activity	5	0.389712	0.546173	AT1G48100, AT4G23500, AT1G70370, AT1G19170, AT3G61490	797	72	14806	1.29008	1	0.991756	99.9993
INTERPRO	IPR000743:Glycoside hydrolase, family 28	4	0.311769	0.703084	AT1G48100, AT4G23500, AT1G19170, AT3G61490	1119	67	20885	1.11427	1	0.999988	100
Annotation Cluster 110	Enrichment Score: 0.2953721987649977
Category	Term	Count	%	PValue	Genes	List Total	Pop Hits	Pop Total	Fold Enrichment	Bonferroni	Benjamini	FDR
GOTERM_BP_FAT	GO:0045859~regulation of protein kinase activity	3	0.233827	0.441452	AT2G32710, AT2G20900, AT5G07920	743	28	13998	2.01855	1	0.967887	99.9921
GOTERM_BP_FAT	GO:0043549~regulation of kinase activity	3	0.233827	0.441452	AT2G32710, AT2G20900, AT5G07920	743	28	13998	2.01855	1	0.967887	99.9921
GOTERM_BP_FAT	GO:0051338~regulation of transferase activity	3	0.233827	0.494701	AT2G32710, AT2G20900, AT5G07920	743	31	13998	1.82321	1	0.975095	99.9984
GOTERM_BP_FAT	GO:0042325~regulation of phosphorylation	3	0.233827	0.528361	AT2G32710, AT2G20900, AT5G07920	743	33	13998	1.71271	1	0.979302	99.9995
GOTERM_BP_FAT	GO:0019220~regulation of phosphate metabolic process	3	0.233827	0.575922	AT2G32710, AT2G20900, AT5G07920	743	36	13998	1.56999	1	0.983934	99.9999
GOTERM_BP_FAT	GO:0051174~regulation of phosphorus metabolic process	3	0.233827	0.575922	AT2G32710, AT2G20900, AT5G07920	743	36	13998	1.56999	1	0.983934	99.9999
Annotation Cluster 111	Enrichment Score: 0.2923675482699245
Category	Term	Count	%	PValue	Genes	List Total	Pop Hits	Pop Total	Fold Enrichment	Bonferroni	Benjamini	FDR
INTERPRO	IPR000109:TGF-beta receptor, type I/II extracellular region	4	0.311769	0.505394	AT2G26690, AT3G53960, AT1G68570, AT5G62680	1119	50	20885	1.49312	1	0.999771	99.9989
GOTERM_BP_FAT	GO:0015833~peptide transport	5	0.389712	0.512429	AT2G26690, AT3G53960, AT4G27730, AT1G68570, AT5G62680	743	70	13998	1.3457	1	0.97694	99.9991
GOTERM_BP_FAT	GO:0006857~oligopeptide transport	5	0.389712	0.512429	AT2G26690, AT3G53960, AT4G27730, AT1G68570, AT5G62680	743	70	13998	1.3457	1	0.97694	99.9991
Annotation Cluster 112	Enrichment Score: 0.28492828980295676
Category	Term	Count	%	PValue	Genes	List Total	Pop Hits	Pop Total	Fold Enrichment	Bonferroni	Benjamini	FDR
SP_PIR_KEYWORDS	calcium transport	3	0.233827	0.263053	AT4G37640, AT4G00900, AT4G03560	1261	21	26538	3.00646	1	0.688415	98.4341
GOTERM_BP_FAT	GO:0006816~calcium ion transport	3	0.233827	0.385253	AT4G37640, AT4G00900, AT4G03560	743	25	13998	2.26078	1	0.957627	99.9625
GOTERM_MF_FAT	GO:0046873~metal ion transmembrane transporter activity	9	0.701481	0.53757	AT4G37640, AT2G19600, AT5G55630, AT1G30270, AT2G23150, AT5G20650, AT4G00900, AT2G28260, AT4G03560	797	147	14806	1.13738	1	0.991152	99.999
GOTERM_BP_FAT	GO:0015674~di-, tri-valent inorganic cation transport	4	0.311769	0.576105	AT4G37640, AT2G23150, AT4G00900, AT4G03560	743	56	13998	1.3457	1	0.983707	99.9999
GOTERM_MF_FAT	GO:0015082~di-, tri-valent inorganic cation transmembrane transporter activity	4	0.311769	0.665744	AT4G37640, AT2G23150, AT5G20650, AT4G00900	797	63	14806	1.1795	1	0.997749	100
GOTERM_MF_FAT	GO:0022890~inorganic cation transmembrane transporter activity	9	0.701481	0.934109	AT4G37640, AT2G19600, AT4G13510, AT2G07698, AT2G23150, AT5G20650, AT4G00900, AT3G15640, AT3G28715	797	231	14806	0.723786	1	0.999978	100
Annotation Cluster 113	Enrichment Score: 0.27953234672137717
Category	Term	Count	%	PValue	Genes	List Total	Pop Hits	Pop Total	Fold Enrichment	Bonferroni	Benjamini	FDR
PIR_SUPERFAMILY	PIRSF006336:beta-galactosidase	3	0.233827	0.259295	AT5G63810, AT3G13750, AT1G45130	529	16	8556	3.03261	1	0.999962	98.6311
INTERPRO	IPR019801:Glycoside hydrolase, family 35, conserved site	3	0.233827	0.389978	AT5G63810, AT3G13750, AT1G45130	1119	25	20885	2.23968	1	0.999165	99.9678
INTERPRO	IPR001944:Glycoside hydrolase, family 35	3	0.233827	0.690338	AT5G63810, AT3G13750, AT1G45130	1119	44	20885	1.27254	1	0.999984	100
GOTERM_MF_FAT	GO:0004565~beta-galactosidase activity	3	0.233827	0.737829	AT5G63810, AT3G13750, AT1G45130	797	48	14806	1.16107	1	0.998375	100
GOTERM_MF_FAT	GO:0015925~galactosidase activity	3	0.233827	0.777117	AT5G63810, AT3G13750, AT1G45130	797	52	14806	1.07176	1	0.998841	100
Annotation Cluster 114	Enrichment Score: 0.2789128103014259
Category	Term	Count	%	PValue	Genes	List Total	Pop Hits	Pop Total	Fold Enrichment	Bonferroni	Benjamini	FDR
SMART	SM00353:HLH	10	0.779423	0.45658	AT3G25710, AT2G31210, AT1G18400, AT2G27230, AT4G00050, AT1G09250, AT1G73830, AT5G50915, AT3G06590, AT1G61660	407	158	7691	1.196	1	0.96402	99.9409
INTERPRO	IPR001092:Basic helix-loop-helix dimerisation region bHLH	10	0.779423	0.473048	AT3G25710, AT2G31210, AT1G18400, AT2G27230, AT4G00050, AT1G09250, AT1G73830, AT5G50915, AT3G06590, AT1G61660	1119	158	20885	1.18126	1	0.999666	99.997
UP_SEQ_FEATURE	domain:Helix-loop-helix motif	10	0.779423	0.520107	AT3G25710, AT2G31210, AT3G17100, AT1G18400, AT4G00050, AT1G09250, AT1G73830, AT5G50915, AT3G06590, AT1G61660	525	149	8885	1.13583	1	0.999965	99.9991
UP_SEQ_FEATURE	DNA-binding region:Basic motif	11	0.857366	0.565584	AT3G25710, AT2G31210, AT3G17100, AT1G18400, AT4G00050, AT1G09250, AT1G73830, AT5G50915, AT3G06590, AT5G06950, AT1G61660	525	172	8885	1.08234	1	0.999979	99.9998
INTERPRO	IPR011598:Helix-loop-helix DNA-binding	6	0.467654	0.634488	AT3G25710, AT2G31210, AT1G18400, AT4G00050, AT1G73830, AT5G50915	1119	101	20885	1.10875	1	0.999964	100
Annotation Cluster 115	Enrichment Score: 0.2723577991988157
Category	Term	Count	%	PValue	Genes	List Total	Pop Hits	Pop Total	Fold Enrichment	Bonferroni	Benjamini	FDR
GOTERM_CC_FAT	GO:0045177~apical part of cell	3	0.233827	0.22015	AT4G24580, AT5G28680, AT4G38430	717	17	13779	3.39134	1	0.843328	96.0127
GOTERM_BP_FAT	GO:0048610~reproductive cellular process	8	0.623539	0.427045	AT1G24520, AT1G69770, AT4G27300, AT2G19130, AT4G27290, AT4G24580, AT5G28680, AT4G38430	743	117	13998	1.28819	1	0.96443	99.988
GOTERM_BP_FAT	GO:0009856~pollination	8	0.623539	0.554588	AT3G51550, AT4G27300, AT2G02850, AT2G19130, AT4G27290, AT4G24580, AT5G28680, AT4G38430	743	132	13998	1.14181	1	0.982062	99.9998
GOTERM_BP_FAT	GO:0048868~pollen tube development	3	0.233827	0.913112	AT4G24580, AT5G28680, AT4G38430	743	75	13998	0.753594	1	0.999748	100
GOTERM_BP_FAT	GO:0035295~tube development	3	0.233827	0.913112	AT4G24580, AT5G28680, AT4G38430	743	75	13998	0.753594	1	0.999748	100
Annotation Cluster 116	Enrichment Score: 0.2617935295020967
Category	Term	Count	%	PValue	Genes	List Total	Pop Hits	Pop Total	Fold Enrichment	Bonferroni	Benjamini	FDR
INTERPRO	IPR017907:Zinc finger, RING-type, conserved site	15	1.16913	0.302325	AT3G58030, AT2G30580, AT3G47160, AT3G60220, AT4G18780, AT4G27470, AT3G18930, AT1G05120, AT5G07040, AT1G69330, AT5G47610, AT2G37580, AT5G01160, AT5G17420, AT1G32340	1119	222	20885	1.26108	1	0.997261	99.7139
SMART	SM00184:RING	27	2.10444	0.596909	AT3G47160, AT3G60220, AT4G27470, AT5G66160, AT5G47610, AT4G14030, AT1G32340, AT5G17420, AT2G04240, AT3G58030, AT2G30580, AT5G45100, AT5G49665, AT1G05120, AT3G18930, AT2G46495, AT1G53190, AT5G07040, AT1G69330, AT3G12920, AT2G37580, AT4G33565, AT2G42160, AT5G01160, AT4G39050, AT5G58410, AT4G37890	407	508	7691	1.00436	1	0.978481	99.9984
INTERPRO	IPR001841:Zinc finger, RING-type	27	2.10444	0.622702	AT3G47160, AT3G60220, AT4G27470, AT5G66160, AT5G47610, AT4G14030, AT1G32340, AT5G17420, AT2G04240, AT3G58030, AT2G30580, AT5G45100, AT5G49665, AT1G05120, AT3G18930, AT2G46495, AT1G53190, AT5G07040, AT1G69330, AT3G12920, AT2G37580, AT4G33565, AT2G42160, AT5G01160, AT4G39050, AT5G58410, AT4G37890	1119	508	20885	0.991983	1	0.999955	100
INTERPRO	IPR018957:Zinc finger, C3HC4 RING-type	17	1.32502	0.798295	AT3G58030, AT2G04240, AT2G30580, AT3G60220, AT5G49665, AT3G18930, AT4G27470, AT2G46495, AT5G66160, AT1G53190, AT5G07040, AT5G47610, AT3G47550, AT2G37580, AT4G33565, AT5G58410, AT4G37890	1119	356	20885	0.891258	1	0.999999	100
Annotation Cluster 117	Enrichment Score: 0.23808029647727738
Category	Term	Count	%	PValue	Genes	List Total	Pop Hits	Pop Total	Fold Enrichment	Bonferroni	Benjamini	FDR
GOTERM_BP_FAT	GO:0045934~negative regulation of nucleobase, nucleoside, nucleotide and nucleic acid metabolic process	5	0.389712	0.477913	AT3G18524, AT4G27270, AT1G69770, AT4G36750, AT4G13940	743	67	13998	1.40596	1	0.972095	99.9973
GOTERM_BP_FAT	GO:0051172~negative regulation of nitrogen compound metabolic process	5	0.389712	0.477913	AT3G18524, AT4G27270, AT1G69770, AT4G36750, AT4G13940	743	67	13998	1.40596	1	0.972095	99.9973
GOTERM_BP_FAT	GO:0010558~negative regulation of macromolecule biosynthetic process	5	0.389712	0.501036	AT4G27270, AT1G69770, AT4G36750, AT1G20340, AT4G13940	743	69	13998	1.36521	1	0.976351	99.9987
GOTERM_BP_FAT	GO:0031327~negative regulation of cellular biosynthetic process	5	0.389712	0.545862	AT4G27270, AT1G69770, AT4G36750, AT1G20340, AT4G13940	743	73	13998	1.2904	1	0.981785	99.9997
GOTERM_BP_FAT	GO:0009890~negative regulation of biosynthetic process	5	0.389712	0.545862	AT4G27270, AT1G69770, AT4G36750, AT1G20340, AT4G13940	743	73	13998	1.2904	1	0.981785	99.9997
GOTERM_BP_FAT	GO:0016481~negative regulation of transcription	4	0.311769	0.600155	AT4G27270, AT1G69770, AT4G36750, AT4G13940	743	58	13998	1.2993	1	0.986159	100
GOTERM_BP_FAT	GO:0010605~negative regulation of macromolecule metabolic process	10	0.779423	0.632816	AT5G23570, AT3G18524, AT4G27270, AT1G69770, AT4G36750, AT5G61780, AT3G03300, AT1G20340, AT4G13940, AT3G44530	743	182	13998	1.03516	1	0.988965	100
GOTERM_BP_FAT	GO:0040029~regulation of gene expression, epigenetic	8	0.623539	0.714447	AT5G23570, AT1G69770, AT1G73100, AT5G61780, AT3G03300, AT1G54490, AT4G13940, AT3G44530	743	154	13998	0.978693	1	0.994767	100
GOTERM_BP_FAT	GO:0010629~negative regulation of gene expression	8	0.623539	0.778098	AT5G23570, AT4G27270, AT1G69770, AT4G36750, AT5G61780, AT3G03300, AT4G13940, AT3G44530	743	165	13998	0.913447	1	0.997227	100
Annotation Cluster 118	Enrichment Score: 0.23191851679764003
Category	Term	Count	%	PValue	Genes	List Total	Pop Hits	Pop Total	Fold Enrichment	Bonferroni	Benjamini	FDR
GOTERM_MF_FAT	GO:0019842~vitamin binding	12	0.935308	0.28728	AT3G28480, AT5G17380, AT3G01120, AT1G05010, AT4G11280, AT2G23520, AT4G09150, AT1G43710, AT4G14880, AT1G54580, AT2G20830, AT5G16390	797	167	14806	1.33489	1	0.964783	99.3712
SP_PIR_KEYWORDS	pyridoxal phosphate	6	0.467654	0.368752	AT3G01120, AT4G11280, AT1G43710, AT2G16500, AT4G14880, AT4G34710	1261	84	26538	1.50323	1	0.790743	99.8098
GOTERM_BP_FAT	GO:0000096~sulfur amino acid metabolic process	5	0.389712	0.55674	AT3G17390, AT3G01120, AT1G05010, AT4G11280, AT4G14880	743	74	13998	1.27296	1	0.982201	99.9998
INTERPRO	IPR015421:Pyridoxal phosphate-dependent transferase, major region, subdomain 1	4	0.311769	0.871726	AT3G01120, AT4G11280, AT2G23520, AT1G43710	1119	91	20885	0.820395	1	1	100
GOTERM_MF_FAT	GO:0070279~vitamin B6 binding	5	0.389712	0.888604	AT3G01120, AT4G11280, AT2G23520, AT1G43710, AT4G14880	797	119	14806	0.780553	1	0.99988	100
GOTERM_MF_FAT	GO:0030170~pyridoxal phosphate binding	5	0.389712	0.888604	AT3G01120, AT4G11280, AT2G23520, AT1G43710, AT4G14880	797	119	14806	0.780553	1	0.99988	100
Annotation Cluster 119	Enrichment Score: 0.2255087326774354
Category	Term	Count	%	PValue	Genes	List Total	Pop Hits	Pop Total	Fold Enrichment	Bonferroni	Benjamini	FDR
SMART	SM00219:TyrKc	9	0.701481	0.578177	AT1G34420, AT2G17700, AT3G24550, AT3G46290, AT3G56050, AT3G57830, AT5G51350, AT3G24660, AT2G16250	407	155	7691	1.09723	1	0.980602	99.9973
INTERPRO	IPR001245:Tyrosine protein kinase	9	0.701481	0.593154	AT1G34420, AT2G17700, AT3G24550, AT3G46290, AT3G56050, AT3G57830, AT5G51350, AT3G24660, AT2G16250	1119	155	20885	1.08372	1	0.999933	100
GOTERM_MF_FAT	GO:0004713~protein tyrosine kinase activity	17	1.32502	0.61411	AT4G22130, AT2G17700, AT4G27290, AT3G56050, AT4G23180, AT3G57830, AT1G66880, AT5G51350, AT3G51850, AT5G60900, AT1G34420, AT1G07570, AT3G14350, AT3G46290, AT3G24550, AT3G24660, AT2G16250	797	312	14806	1.01222	1	0.995836	99.9999
Annotation Cluster 120	Enrichment Score: 0.217397850407883
Category	Term	Count	%	PValue	Genes	List Total	Pop Hits	Pop Total	Fold Enrichment	Bonferroni	Benjamini	FDR
INTERPRO	IPR012287:Homeodomain-related	21	1.63679	0.26265	AT1G68670, AT3G16500, AT3G09230, AT1G32240, AT4G00730, AT3G12560, AT4G24660, AT3G28910, AT3G13040, AT1G13300, AT1G09540, AT5G46880, AT4G22680, AT1G69780, AT2G03500, AT4G01680, AT5G16560, AT4G21750, AT1G14440, AT3G25790, AT5G06710	1119	318	20885	1.23253	1	0.997303	99.2964
INTERPRO	IPR006447:Myb-like DNA-binding region, SHAQKYF class	7	0.545596	0.293852	AT1G68670, AT3G13040, AT1G13300, AT2G03500, AT5G16560, AT1G32240, AT3G25790	1119	84	20885	1.55533	1	0.997351	99.6518
INTERPRO	IPR014778:Myb, DNA-binding	14	1.09119	0.66143	AT1G68670, AT3G16500, AT3G09230, AT1G32240, AT3G28910, AT3G13040, AT1G13300, AT1G09540, AT4G22680, AT2G03500, AT5G16560, AT4G01680, AT5G18620, AT3G25790	1119	264	20885	0.989757	1	0.999975	100
INTERPRO	IPR017930:Myb-type HTH DNA-binding domain	12	0.935308	0.675728	AT1G68670, AT3G12560, AT3G28910, AT3G13040, AT1G13300, AT1G09540, AT4G22680, AT2G03500, AT3G16500, AT4G01680, AT3G09230, AT3G25790	1119	227	20885	0.986642	1	0.999981	100
INTERPRO	IPR015495:Myb transcription factor	6	0.467654	0.906023	AT3G28910, AT1G09540, AT4G22680, AT3G16500, AT4G01680, AT3G09230	1119	149	20885	0.75157	1	1	100
SMART	SM00717:SANT	8	0.623539	0.980313	AT3G12560, AT3G28910, AT1G09540, AT4G22680, AT3G16500, AT4G01680, AT3G09230, AT5G18620	407	249	7691	0.607126	1	0.999995	100
INTERPRO	IPR001005:SANT, DNA-binding	8	0.623539	0.981634	AT3G12560, AT3G28910, AT1G09540, AT4G22680, AT3G16500, AT4G01680, AT3G09230, AT5G18620	1119	249	20885	0.599646	1	1	100
Annotation Cluster 121	Enrichment Score: 0.21722635052048075
Category	Term	Count	%	PValue	Genes	List Total	Pop Hits	Pop Total	Fold Enrichment	Bonferroni	Benjamini	FDR
INTERPRO	IPR000209:Peptidase S8 and S53, subtilisin, kexin, sedolisin	5	0.389712	0.401436	AT3G12560, AT5G51750, AT1G01900, AT1G32940, AT1G20160	1119	60	20885	1.55533	1	0.999189	99.9763
INTERPRO	IPR003137:Protease-associated PA	5	0.389712	0.461935	AT5G51750, AT1G01900, AT1G32940, AT5G66160, AT1G20160	1119	65	20885	1.43569	1	0.999629	99.9958
GOTERM_BP_FAT	GO:0043086~negative regulation of catalytic activity	5	0.389712	0.466197	AT2G32710, AT5G51750, AT1G01900, AT1G32940, AT1G20160	743	66	13998	1.42726	1	0.971342	99.9962
GOTERM_BP_FAT	GO:0044092~negative regulation of molecular function	5	0.389712	0.512429	AT2G32710, AT5G51750, AT1G01900, AT1G32940, AT1G20160	743	70	13998	1.3457	1	0.97694	99.9991
INTERPRO	IPR010259:Proteinase inhibitor I9, subtilisin propeptide	4	0.311769	0.51881	AT5G51750, AT1G01900, AT1G32940, AT1G20160	1119	51	20885	1.46384	1	0.99979	99.9993
INTERPRO	IPR015500:Peptidase S8, subtilisin-related	4	0.311769	0.606778	AT5G51750, AT1G01900, AT1G32940, AT1G20160	1119	58	20885	1.28717	1	0.999941	100
SP_PIR_KEYWORDS	Serine protease	3	0.233827	0.72382	AT5G51750, AT1G32940, AT1G20160	1261	53	26538	1.19124	1	0.956057	100
GOTERM_MF_FAT	GO:0004252~serine-type endopeptidase activity	5	0.389712	0.79265	AT5G51750, AT1G01900, AT1G32940, AT1G12410, AT1G20160	797	100	14806	0.928858	1	0.998943	100
GOTERM_MF_FAT	GO:0008236~serine-type peptidase activity	7	0.545596	0.916838	AT5G51750, AT1G06870, AT1G01900, AT1G32940, AT1G15000, AT1G12410, AT1G20160	797	176	14806	0.738864	1	0.999951	100
GOTERM_MF_FAT	GO:0017171~serine hydrolase activity	7	0.545596	0.916838	AT5G51750, AT1G06870, AT1G01900, AT1G32940, AT1G15000, AT1G12410, AT1G20160	797	176	14806	0.738864	1	0.999951	100
Annotation Cluster 122	Enrichment Score: 0.21525931415115784
Category	Term	Count	%	PValue	Genes	List Total	Pop Hits	Pop Total	Fold Enrichment	Bonferroni	Benjamini	FDR
GOTERM_BP_FAT	GO:0006714~sesquiterpenoid metabolic process	3	0.233827	0.346446	AT2G04240, AT5G23960, AT1G52340	743	23	13998	2.45737	1	0.947706	99.8988
GOTERM_BP_FAT	GO:0051761~sesquiterpene metabolic process	3	0.233827	0.346446	AT2G04240, AT5G23960, AT1G52340	743	23	13998	2.45737	1	0.947706	99.8988
GOTERM_BP_FAT	GO:0042214~terpene metabolic process	3	0.233827	0.590977	AT2G04240, AT5G23960, AT1G52340	743	37	13998	1.52755	1	0.984856	99.9999
GOTERM_BP_FAT	GO:0006720~isoprenoid metabolic process	7	0.545596	0.720602	AT4G11820, AT2G04240, AT1G15550, AT1G78440, AT5G23960, AT1G76490, AT1G52340	743	134	13998	0.984171	1	0.995048	100
GOTERM_BP_FAT	GO:0006721~terpenoid metabolic process	5	0.389712	0.769958	AT2G04240, AT1G15550, AT1G78440, AT5G23960, AT1G52340	743	98	13998	0.961216	1	0.997091	100
GOTERM_BP_FAT	GO:0008299~isoprenoid biosynthetic process	5	0.389712	0.856179	AT4G11820, AT1G15550, AT5G23960, AT1G76490, AT1G52340	743	113	13998	0.833621	1	0.999034	100
GOTERM_BP_FAT	GO:0016114~terpenoid biosynthetic process	3	0.233827	0.923879	AT1G15550, AT5G23960, AT1G52340	743	78	13998	0.724609	1	0.999819	100
Annotation Cluster 123	Enrichment Score: 0.21453653182636115
Category	Term	Count	%	PValue	Genes	List Total	Pop Hits	Pop Total	Fold Enrichment	Bonferroni	Benjamini	FDR
GOTERM_BP_FAT	GO:0008213~protein amino acid alkylation	3	0.233827	0.459553	AT1G05830, AT3G20020, AT1G69770	743	29	13998	1.94895	1	0.970728	99.9954
GOTERM_BP_FAT	GO:0006479~protein amino acid methylation	3	0.233827	0.459553	AT1G05830, AT3G20020, AT1G69770	743	29	13998	1.94895	1	0.970728	99.9954
GOTERM_BP_FAT	GO:0006730~one-carbon metabolic process	6	0.467654	0.699729	AT3G17390, AT1G05830, AT3G20020, AT1G69770, AT3G03300, AT4G13940	743	110	13998	1.02763	1	0.994082	100
GOTERM_BP_FAT	GO:0043414~biopolymer methylation	4	0.311769	0.724885	AT1G05830, AT3G20020, AT1G69770, AT3G03300	743	70	13998	1.07656	1	0.995271	100
GOTERM_BP_FAT	GO:0032259~methylation	4	0.311769	0.789673	AT1G05830, AT3G20020, AT1G69770, AT3G03300	743	78	13998	0.966146	1	0.997526	100
Annotation Cluster 124	Enrichment Score: 0.1947999896844264
Category	Term	Count	%	PValue	Genes	List Total	Pop Hits	Pop Total	Fold Enrichment	Bonferroni	Benjamini	FDR
GOTERM_BP_FAT	GO:0009072~aromatic amino acid family metabolic process	5	0.389712	0.382065	AT5G48220, AT5G10870, AT3G06350, AT2G37040, AT2G43820	743	59	13998	1.5966	1	0.958335	99.9592
KEGG_PATHWAY	ath00400:Phenylalanine, tyrosine and tryptophan biosynthesis	3	0.233827	0.729727	AT5G48220, AT5G10870, AT3G06350	156	40	2458	1.18173	1	0.988064	99.9999
KEGG_PATHWAY	ath01063:Biosynthesis of alkaloids derived from shikimate pathway	8	0.623539	0.933903	AT5G48220, AT5G10870, AT3G06350, AT5G25880, AT5G11670, AT2G37040, AT5G49460, AT1G65930	156	174	2458	0.724433	1	0.998694	100
Annotation Cluster 125	Enrichment Score: 0.19313641755815233
Category	Term	Count	%	PValue	Genes	List Total	Pop Hits	Pop Total	Fold Enrichment	Bonferroni	Benjamini	FDR
UP_SEQ_FEATURE	repeat:Kelch 6	3	0.233827	0.0598274	AT3G05420, AT3G61350, AT4G03030	525	7	8885	7.25306	1	0.999619	62.3672
UP_SEQ_FEATURE	repeat:Kelch 5	4	0.311769	0.275329	AT1G31350, AT3G05420, AT3G61350, AT4G03030	525	31	8885	2.18372	1	0.999213	99.3913
UP_SEQ_FEATURE	repeat:Kelch 4	4	0.311769	0.649863	AT1G31350, AT3G05420, AT3G61350, AT4G03030	525	56	8885	1.20884	1	0.999995	100
UP_SEQ_FEATURE	repeat:Kelch 3	5	0.389712	0.813211	AT1G31350, AT3G05420, AT1G27340, AT3G61350, AT4G03030	525	94	8885	0.900203	1	1	100
SP_PIR_KEYWORDS	kelch repeat	5	0.389712	0.966827	AT1G31350, AT3G05420, AT1G27340, AT3G61350, AT4G03030	1261	173	26538	0.608243	1	0.999281	100
INTERPRO	IPR013089:Kelch related	4	0.311769	0.967847	AT1G31350, AT3G06190, AT3G61350, AT4G03030	1119	126	20885	0.592507	1	1	100
UP_SEQ_FEATURE	repeat:Kelch 1	5	0.389712	0.973946	AT1G31350, AT3G05420, AT1G27340, AT3G61350, AT4G03030	525	144	8885	0.587632	1	1	100
UP_SEQ_FEATURE	repeat:Kelch 2	5	0.389712	0.973946	AT1G31350, AT3G05420, AT1G27340, AT3G61350, AT4G03030	525	144	8885	0.587632	1	1	100
SMART	SM00612:Kelch	3	0.233827	0.989476	AT1G31350, AT3G61350, AT4G03030	407	121	7691	0.468516	1	0.999999	100
INTERPRO	IPR006652:Kelch repeat type 1	3	0.233827	0.990066	AT1G31350, AT3G61350, AT4G03030	1119	121	20885	0.462743	1	1	100
INTERPRO	IPR015915:Kelch-type beta propeller	3	0.233827	0.991808	AT1G31350, AT3G61350, AT4G03030	1119	125	20885	0.447936	1	1	100
Annotation Cluster 126	Enrichment Score: 0.18803453347486912
Category	Term	Count	%	PValue	Genes	List Total	Pop Hits	Pop Total	Fold Enrichment	Bonferroni	Benjamini	FDR
INTERPRO	IPR003960:ATPase, AAA-type, conserved site	6	0.467654	0.237136	AT1G02890, AT2G18193, AT3G15120, AT4G27680, AT3G01610, AT5G15250	1119	62	20885	1.80619	1	0.996941	98.7764
INTERPRO	IPR003959:ATPase, AAA-type, core	6	0.467654	0.676457	AT1G02890, AT2G18193, AT3G15120, AT4G27680, AT3G01610, AT5G15250	1119	106	20885	1.05645	1	0.999979	100
GOTERM_MF_FAT	GO:0016887~ATPase activity	23	1.79267	0.770156	AT5G20850, AT4G37640, AT2G07690, AT3G03300, AT3G01610, AT5G15250, AT1G02890, AT2G18193, AT1G53750, AT2G19490, AT2G26910, AT5G14610, AT1G16280, AT2G07698, AT3G15120, AT3G62150, AT4G27680, AT3G28860, AT4G00900, AT5G18620, AT4G02060, AT3G28715, AT5G11200	797	467	14806	0.914935	1	0.99884	100
SMART	SM00382:AAA	12	0.935308	0.962529	AT5G20850, AT1G02890, AT2G18193, AT2G19490, AT2G26910, AT3G15120, AT3G62150, AT3G28860, AT4G27680, AT3G01610, AT4G02060, AT5G15250	407	326	7691	0.695588	1	0.999972	100
INTERPRO	IPR003593:ATPase, AAA+ type, core	12	0.935308	0.965153	AT5G20850, AT1G02890, AT2G18193, AT2G19490, AT2G26910, AT3G15120, AT3G62150, AT3G28860, AT4G27680, AT3G01610, AT4G02060, AT5G15250	1119	326	20885	0.687018	1	1	100
Annotation Cluster 127	Enrichment Score: 0.1863126728981544
Category	Term	Count	%	PValue	Genes	List Total	Pop Hits	Pop Total	Fold Enrichment	Bonferroni	Benjamini	FDR
INTERPRO	IPR006121:Heavy metal transport/detoxification protein	6	0.467654	0.384848	AT2G28660, AT5G24580, AT5G60800, AT5G19090, AT1G12520, AT4G16380	1119	76	20885	1.47347	1	0.999131	99.9631
GOTERM_BP_FAT	GO:0030001~metal ion transport	15	1.16913	0.467224	AT4G37640, AT2G28660, AT5G55630, AT1G30270, AT5G60800, AT2G23150, AT1G12520, AT2G28260, AT4G16380, AT4G03560, AT2G19600, AT5G24580, AT5G19090, AT5G20650, AT4G00900	743	252	13998	1.12142	1	0.971185	99.9963
GOTERM_MF_FAT	GO:0046873~metal ion transmembrane transporter activity	9	0.701481	0.53757	AT4G37640, AT2G19600, AT5G55630, AT1G30270, AT2G23150, AT5G20650, AT4G00900, AT2G28260, AT4G03560	797	147	14806	1.13738	1	0.991152	99.999
SP_PIR_KEYWORDS	ion transport	10	0.779423	0.74137	AT4G37640, AT5G55630, AT1G30270, AT2G07698, AT2G23150, AT4G00900, AT3G27170, AT2G28260, AT4G03560, AT3G28715	1261	224	26538	0.939518	1	0.95986	100
GOTERM_BP_FAT	GO:0006812~cation transport	18	1.40296	0.808525	AT4G37640, AT2G28660, AT5G55630, AT1G30270, AT5G60800, AT2G23150, AT1G12520, AT2G28260, AT4G16380, AT4G03560, AT4G13510, AT2G19600, AT5G24580, AT5G19090, AT2G07698, AT5G20650, AT4G00900, AT3G28715	743	383	13998	0.885423	1	0.998061	100
GOTERM_BP_FAT	GO:0006811~ion transport	21	1.63679	0.91714	AT4G37640, AT2G28660, AT5G55630, AT1G30270, AT5G60800, AT2G23150, AT1G12520, AT3G27170, AT4G16380, AT2G28260, AT4G03560, AT4G18910, AT4G13510, AT2G19600, AT5G24580, AT5G50200, AT5G19090, AT2G07698, AT5G20650, AT4G00900, AT3G28715	743	493	13998	0.802508	1	0.999765	100
GOTERM_MF_FAT	GO:0022890~inorganic cation transmembrane transporter activity	9	0.701481	0.934109	AT4G37640, AT2G19600, AT4G13510, AT2G07698, AT2G23150, AT5G20650, AT4G00900, AT3G15640, AT3G28715	797	231	14806	0.723786	1	0.999978	100
Annotation Cluster 128	Enrichment Score: 0.18522025650407117
Category	Term	Count	%	PValue	Genes	List Total	Pop Hits	Pop Total	Fold Enrichment	Bonferroni	Benjamini	FDR
GOTERM_BP_FAT	GO:0009891~positive regulation of biosynthetic process	5	0.389712	0.489528	AT3G48590, AT3G50410, AT4G18780, AT5G48930, AT1G13950	743	68	13998	1.38528	1	0.974104	99.9982
GOTERM_BP_FAT	GO:0031328~positive regulation of cellular biosynthetic process	5	0.389712	0.489528	AT3G48590, AT3G50410, AT4G18780, AT5G48930, AT1G13950	743	68	13998	1.38528	1	0.974104	99.9982
GOTERM_BP_FAT	GO:0010557~positive regulation of macromolecule biosynthetic process	3	0.233827	0.854196	AT3G48590, AT3G50410, AT1G13950	743	63	13998	0.897135	1	0.999006	100
GOTERM_BP_FAT	GO:0010604~positive regulation of macromolecule metabolic process	3	0.233827	0.887168	AT3G48590, AT3G50410, AT1G13950	743	69	13998	0.819123	1	0.999461	100
Annotation Cluster 129	Enrichment Score: 0.18048606621371657
Category	Term	Count	%	PValue	Genes	List Total	Pop Hits	Pop Total	Fold Enrichment	Bonferroni	Benjamini	FDR
SMART	SM00028:TPR	7	0.545596	0.481508	AT1G61690, AT5G65520, AT3G27960, AT4G08320, AT3G53560, AT5G05750, AT4G10840	407	105	7691	1.25979	1	0.968848	99.9666
INTERPRO	IPR019734:Tetratricopeptide repeat	7	0.545596	0.4948	AT1G61690, AT5G65520, AT3G27960, AT4G08320, AT3G53560, AT5G05750, AT4G10840	1119	105	20885	1.24427	1	0.999767	99.9985
INTERPRO	IPR013026:Tetratricopeptide region	7	0.545596	0.657714	AT5G20190, AT5G65520, AT3G27960, AT4G08320, AT3G53560, AT5G05750, AT4G10840	1119	124	20885	1.05361	1	0.999974	100
SP_PIR_KEYWORDS	tpr repeat	3	0.233827	0.751568	AT3G27960, AT4G08320, AT4G10840	1261	56	26538	1.12742	1	0.962674	100
INTERPRO	IPR001440:Tetratricopeptide TPR-1	4	0.311769	0.821956	AT1G61690, AT3G27960, AT4G08320, AT4G10840	1119	82	20885	0.910438	1	0.999999	100
INTERPRO	IPR011990:Tetratricopeptide-like helical	8	0.623539	0.853486	AT5G20190, AT5G65520, AT1G60770, AT3G27960, AT4G08320, AT3G53560, AT1G02150, AT4G10840	1119	180	20885	0.82951	1	1	100
Annotation Cluster 130	Enrichment Score: 0.1760472080458484
Category	Term	Count	%	PValue	Genes	List Total	Pop Hits	Pop Total	Fold Enrichment	Bonferroni	Benjamini	FDR
[truncated: 312 more rows]
