# Supplementary material for: Genome-Wide Functional Analysis of Cotton (Gossypium hirsutum) in Response to Drought
Source: PLoS One. 2013 Nov 18;8(11):e80879. doi: 10.1371/journal.pone.0080879 (PMC3832458; doi:10.1371/journal.pone.0080879)
Supplement: Table S2 — Go term analysis of continually-differentially expressed genes. (XLS) [file pone.0080879.s002.xls]

## Sheet: Up cluster
Supplemental Table 2. Go term analysis of continually-differentially expressed genes.
Annotation Cluster 1	Enrichment Score: 6.9142186707035975
Category	Term	Count	%	PValue	Genes	List Total	Pop Hits	Pop Total	Fold Enrichment	Bonferroni	Benjamini	FDR
GOTERM_CC_FAT	GO:0030312~external encapsulating structure	39	8.159	5.04079e-10	AT1G76160, AT3G57240, AT2G38540, AT3G45970, AT1G17860, AT3G02230, AT3G08900, AT5G11920, AT4G12420, AT3G55430, AT5G19780, AT4G26690, AT4G18990, AT5G64260, AT5G47550, AT3G13750, AT5G28540, AT4G02320, AT3G48530, AT1G78850, AT3G54420, AT1G02500, AT5G34940, AT3G62020, AT1G75750, AT1G33590, AT1G44130, AT2G45470, AT1G63270, AT4G01850, AT1G03220, AT1G64760, AT1G32170, AT2G27500, AT5G15490, AT5G09760, AT1…	274	620	13779	3.1633	7.86363e-08	3.93181e-08	6.06036e-07
GOTERM_CC_FAT	GO:0005618~cell wall	38	7.94979	1.21874e-09	AT1G76160, AT3G57240, AT2G38540, AT3G45970, AT1G17860, AT3G02230, AT3G08900, AT5G11920, AT4G12420, AT3G55430, AT5G19780, AT4G26690, AT4G18990, AT5G64260, AT5G47550, AT3G13750, AT5G28540, AT4G02320, AT1G78850, AT3G48530, AT3G54420, AT1G02500, AT5G34940, AT3G62020, AT1G75750, AT1G33590, AT1G44130, AT2G45470, AT4G01850, AT1G03220, AT1G64760, AT1G32170, AT2G27500, AT5G15490, AT5G09760, AT1G35720, AT1…	274	611	13779	3.12759	1.90123e-07	6.33743e-08	1.46524e-06
GOTERM_CC_FAT	GO:0009505~plant-type cell wall	22	4.60251	9.76224e-08	AT1G78850, AT3G48530, AT1G76160, AT5G34940, AT2G38540, AT3G62020, AT1G75750, AT3G45970, AT3G02230, AT1G44130, AT1G33590, AT3G08900, AT4G12420, AT2G45470, AT4G26690, AT1G03220, AT5G64260, AT3G13750, AT4G02320, AT5G49360, AT1G71695, AT5G09760	274	270	13779	4.09757	1.5229e-05	3.80727e-06	0.000117368
GOTERM_CC_FAT	GO:0005576~extracellular region	39	8.159	0.00367424	AT3G02110, AT1G76160, AT3G57240, AT3G48990, AT2G38540, AT3G45970, AT1G17860, AT5G11920, AT4G12420, AT4G34260, AT4G18990, AT5G06390, AT5G47550, AT5G01190, AT3G13750, AT4G02320, AT1G72970, AT5G03610, AT1G78850, AT5G34940, AT1G06680, AT3G62020, AT1G18980, AT4G21960, AT1G75750, AT4G37530, AT4G14880, AT2G45470, AT2G38080, AT1G75900, AT1G64760, AT1G32170, AT5G10760, AT2G27500, AT3G44735, AT5G09760, AT1…	274	1225	13779	1.60102	0.436866	0.091269	4.32904
Annotation Cluster 2	Enrichment Score: 4.897715771365032
Category	Term	Count	%	PValue	Genes	List Total	Pop Hits	Pop Total	Fold Enrichment	Bonferroni	Benjamini	FDR
GOTERM_BP_FAT	GO:0009414~response to water deprivation	17	3.55649	1.8717e-06	AT1G20450, AT5G59220, AT4G33950, AT1G56600, AT2G17840, AT1G48130, AT5G59310, AT5G40390, AT2G46680, AT5G57050, AT3G61890, AT1G08720, AT1G27730, AT4G27410, AT4G02380, AT1G01470, AT1G52340	311	176	13998	4.34752	0.00157473	0.000225114	0.00289234
GOTERM_BP_FAT	GO:0009415~response to water	17	3.55649	3.58949e-06	AT1G20450, AT5G59220, AT4G33950, AT1G56600, AT2G17840, AT1G48130, AT5G59310, AT5G40390, AT2G46680, AT5G57050, AT3G61890, AT1G08720, AT1G27730, AT4G27410, AT4G02380, AT1G01470, AT1G52340	311	185	13998	4.13602	0.00301779	0.000377723	0.00554677
GOTERM_BP_FAT	GO:0009628~response to abiotic stimulus	46	9.62343	0.000301706	AT1G20450, AT5G59220, AT2G34650, AT1G56600, AT3G02230, AT1G48130, AT2G17840, AT5G64750, AT2G26150, AT1G66340, AT3G61890, AT3G05420, AT4G36930, AT1G77120, AT4G26080, AT1G27730, AT2G47770, AT4G27410, AT5G53000, AT5G28540, AT4G02380, AT1G51680, AT2G04240, AT1G02500, AT3G04720, AT4G11650, AT1G17870, AT4G33950, AT4G37530, AT3G06510, AT1G15950, AT4G34710, AT5G48150, AT5G59310, AT2G46680, AT5G40390, AT5…	311	1197	13998	1.72969	0.224366	0.0101115	0.465217
Annotation Cluster 3	Enrichment Score: 4.739380335060285
Category	Term	Count	%	PValue	Genes	List Total	Pop Hits	Pop Total	Fold Enrichment	Bonferroni	Benjamini	FDR
GOTERM_BP_FAT	GO:0010033~response to organic substance	60	12.5523	1.74158e-09	AT1G20450, AT5G59220, AT3G28210, AT4G22620, AT2G46270, AT1G48130, AT1G52570, AT5G64750, AT5G13220, AT3G63010, AT1G66340, AT2G34600, AT5G49520, AT5G14920, AT4G23060, AT1G27730, AT2G04240, AT2G44050, AT5G52020, AT2G33310, AT1G80840, AT1G75750, AT5G57050, AT1G28290, AT2G14960, AT1G74950, AT1G08720, AT4G39400, AT1G35720, AT1G52340, AT5G44030, AT2G34650, AT3G52430, AT4G31800, AT5G59550, AT2G26150, AT3…	311	1176	13998	2.29641	1.46641e-06	4.88803e-07	2.6913e-06
GOTERM_BP_FAT	GO:0009719~response to endogenous stimulus	50	10.4603	5.02101e-08	AT1G20450, AT5G59220, AT3G28210, AT4G22620, AT2G46270, AT1G52570, AT1G48130, AT5G64750, AT5G13220, AT3G63010, AT1G66340, AT2G34600, AT5G14920, AT4G23060, AT1G27730, AT2G04240, AT2G44050, AT5G52020, AT2G33310, AT1G75750, AT5G57050, AT1G28290, AT2G14960, AT1G74950, AT1G08720, AT4G39400, AT1G35720, AT5G44030, AT2G34650, AT3G05420, AT3G61890, AT5G61890, AT4G26080, AT4G27410, AT2G47770, AT5G51760, AT3…	311	975	13998	2.30819	4.2276e-05	1.05692e-05	7.75907e-05
GOTERM_BP_FAT	GO:0009737~response to abscisic acid stimulus	23	4.81172	3.84017e-07	AT1G20450, AT5G59220, AT3G28210, AT1G75750, AT2G46270, AT4G33950, AT4G34710, AT1G52570, AT1G48130, AT5G64750, AT5G59310, AT2G46680, AT5G57050, AT1G66340, AT3G61890, AT2G35940, AT1G27730, AT4G26080, AT4G27410, AT2G47770, AT3G11050, AT5G51760, AT1G35720	311	285	13998	3.63236	0.00032329	6.46663e-05	0.000593427
GOTERM_BP_FAT	GO:0009725~response to hormone stimulus	43	8.99582	4.48714e-06	AT1G20450, AT5G44030, AT5G59220, AT3G28210, AT4G22620, AT2G34650, AT2G46270, AT1G52570, AT1G48130, AT5G64750, AT3G63010, AT1G66340, AT3G61890, AT3G05420, AT5G14920, AT4G23060, AT5G61890, AT4G26080, AT1G27730, AT2G47770, AT4G27410, AT3G11050, AT5G51760, AT2G04240, AT1G12630, AT4G34410, AT5G52020, AT2G33310, AT3G04720, AT1G75750, AT3G43120, AT4G33950, AT4G35230, AT4G34710, AT5G59310, AT2G46680, AT5…	311	909	13998	2.12917	0.00377106	0.00041971	0.00693385
GOTERM_BP_FAT	GO:0032870~cellular response to hormone stimulus	18	3.76569	0.0162821	AT4G34410, AT1G12630, AT5G44030, AT2G33310, AT5G52020, AT2G34650, AT4G33950, AT1G52570, AT4G35230, AT5G64750, AT2G46680, AT3G63010, AT5G57050, AT1G66340, AT5G61890, AT4G26080, AT5G43700, AT4G39400	311	432	13998	1.8754	0.999999	0.205763	22.4061
GOTERM_BP_FAT	GO:0009755~hormone-mediated signaling	18	3.76569	0.0162821	AT4G34410, AT1G12630, AT5G44030, AT2G33310, AT5G52020, AT2G34650, AT4G33950, AT1G52570, AT4G35230, AT5G64750, AT2G46680, AT3G63010, AT5G57050, AT1G66340, AT5G61890, AT4G26080, AT5G43700, AT4G39400	311	432	13998	1.8754	0.999999	0.205763	22.4061
GOTERM_BP_FAT	GO:0007242~intracellular signaling cascade	28	5.85774	0.0167056	AT5G44030, AT2G34650, AT1G52570, AT3G52430, AT5G64750, AT3G63010, AT1G66340, AT5G61890, AT4G26080, AT1G12630, AT4G34410, AT2G33310, AT5G52020, AT2G44050, AT3G21700, AT2G20370, AT1G19180, AT4G33950, AT1G19640, AT4G35230, AT5G07920, AT2G46680, AT5G57050, AT1G08720, AT5G43700, AT4G39400, AT3G08510, AT1G52340	311	790	13998	1.59528	0.999999	0.204504	22.9207
Annotation Cluster 4	Enrichment Score: 4.11365459717288
Category	Term	Count	%	PValue	Genes	List Total	Pop Hits	Pop Total	Fold Enrichment	Bonferroni	Benjamini	FDR
GOTERM_BP_FAT	GO:0016051~carbohydrate biosynthetic process	29	6.06695	2.35588e-12	AT5G44030, AT3G07160, AT3G51160, AT5G05170, AT1G03520, AT4G02280, AT1G56600, AT3G02230, AT4G39350, AT3G08900, AT1G30620, AT3G63010, AT5G10170, AT2G18700, AT1G32900, AT5G17420, AT2G20370, AT4G24010, AT3G62660, AT1G23870, AT1G60140, AT3G24090, AT5G40390, AT3G62830, AT3G14790, AT1G12780, AT1G24100, AT5G16910, AT3G58790	311	254	13998	5.1389	1.98366e-09	1.98366e-09	3.64061e-09
GOTERM_BP_FAT	GO:0034637~cellular carbohydrate biosynthetic process	23	4.81172	2.01301e-10	AT5G44030, AT3G07160, AT3G51160, AT5G05170, AT2G20370, AT4G02280, AT4G24010, AT1G23870, AT3G02230, AT4G39350, AT3G08900, AT1G60140, AT1G30620, AT5G40390, AT3G62830, AT5G10170, AT3G14790, AT1G12780, AT2G18700, AT1G24100, AT1G32900, AT5G16910, AT5G17420	311	189	13998	5.47736	1.69495e-07	8.47475e-08	3.11074e-07
GOTERM_MF_FAT	GO:0046527~glucosyltransferase activity	15	3.13808	1.00657e-06	AT5G44030, AT3G07160, AT1G22400, AT5G05170, AT4G02280, AT4G24010, AT1G23870, AT3G02230, AT4G39350, AT1G60140, AT2G18700, AT1G24100, AT1G32900, AT5G16910, AT5G17420	309	137	14806	5.24626	0.000390474	0.000390474	0.00139774
GOTERM_MF_FAT	GO:0035251~UDP-glucosyltransferase activity	14	2.92887	1.1492e-06	AT5G44030, AT3G07160, AT1G22400, AT5G05170, AT4G02280, AT4G24010, AT1G23870, AT3G02230, AT4G39350, AT1G60140, AT2G18700, AT1G24100, AT5G16910, AT5G17420	309	119	14806	5.63716	0.00044579	0.00022292	0.00159579
GOTERM_BP_FAT	GO:0005976~polysaccharide metabolic process	19	3.9749	1.84091e-06	AT5G44030, AT5G18670, AT3G54420, AT3G04720, AT3G07160, AT2G20370, AT5G05170, AT4G24010, AT3G02230, AT4G39350, AT3G08900, AT4G18990, AT4G26690, AT1G32170, AT5G55480, AT1G32900, AT3G16920, AT5G16910, AT5G17420	311	219	13998	3.90495	0.00154885	0.000258308	0.00284476
SP_PIR_KEYWORDS	glycosyltransferase	18	3.76569	2.07903e-06	AT5G44030, AT3G57520, AT3G07160, AT2G20370, AT1G22400, AT5G05170, AT1G23870, AT4G24010, AT4G39350, AT1G60140, AT5G40390, AT2G18700, AT1G24100, AT1G32900, AT5G16910, AT1G22360, AT5G17420, AT5G11160	474	244	26538	4.13021	0.000473906	0.000157994	0.00266165
GOTERM_BP_FAT	GO:0009250~glucan biosynthetic process	11	2.30126	5.69315e-06	AT5G44030, AT3G07160, AT2G20370, AT5G05170, AT4G24010, AT4G39350, AT3G02230, AT1G32900, AT3G08900, AT5G16910, AT5G17420	311	75	13998	6.60141	0.00478218	0.00047925	0.00879739
GOTERM_BP_FAT	GO:0044042~glucan metabolic process	15	3.13808	6.5848e-06	AT5G44030, AT3G07160, AT2G20370, AT5G05170, AT4G24010, AT3G02230, AT4G39350, AT3G08900, AT4G18990, AT4G26690, AT1G32170, AT5G55480, AT1G32900, AT5G16910, AT5G17420	311	151	13998	4.47116	0.00552908	0.000503911	0.0101751
GOTERM_BP_FAT	GO:0030243~cellulose metabolic process	10	2.09205	1.22722e-05	AT5G44030, AT4G26690, AT5G05170, AT4G24010, AT5G55480, AT4G39350, AT3G02230, AT3G08900, AT5G16910, AT5G17420	311	65	13998	6.92456	0.0102801	0.000860735	0.0189628
GOTERM_MF_FAT	GO:0016760~cellulose synthase (UDP-forming) activity	7	1.46444	1.5803e-05	AT5G44030, AT5G05170, AT4G24010, AT4G39350, AT3G02230, AT5G16910, AT5G17420	309	27	14806	12.4226	0.00611286	0.00204179	0.0219422
GOTERM_BP_FAT	GO:0030244~cellulose biosynthetic process	8	1.67364	1.70838e-05	AT5G44030, AT5G05170, AT4G24010, AT4G39350, AT3G02230, AT3G08900, AT5G16910, AT5G17420	311	38	13998	9.47572	0.0142817	0.00102695	0.0263966
GOTERM_BP_FAT	GO:0006073~cellular glucan metabolic process	13	2.71967	1.95627e-05	AT5G44030, AT3G07160, AT2G20370, AT5G05170, AT4G24010, AT3G02230, AT4G39350, AT3G08900, AT4G18990, AT1G32170, AT1G32900, AT5G16910, AT5G17420	311	124	13998	4.71875	0.0163371	0.00109753	0.0302264
GOTERM_BP_FAT	GO:0009832~plant-type cell wall biogenesis	9	1.88285	1.96904e-05	AT2G38080, AT5G44030, AT5G42080, AT5G05170, AT4G39350, AT3G02230, AT5G16910, AT1G30620, AT5G17420	311	53	13998	7.64315	0.0164428	0.00103568	0.0304237
GOTERM_BP_FAT	GO:0033692~cellular polysaccharide biosynthetic process	11	2.30126	9.38581e-05	AT5G44030, AT3G07160, AT2G20370, AT5G05170, AT4G24010, AT4G39350, AT3G02230, AT1G32900, AT3G08900, AT5G16910, AT5G17420	311	103	13998	4.80686	0.0759899	0.00394382	0.144943
GOTERM_MF_FAT	GO:0016759~cellulose synthase activity	7	1.46444	0.000121586	AT5G44030, AT5G05170, AT4G24010, AT4G39350, AT3G02230, AT5G16910, AT5G17420	309	38	14806	8.82661	0.0460826	0.0117253	0.168705
GOTERM_BP_FAT	GO:0000271~polysaccharide biosynthetic process	11	2.30126	0.00012933	AT5G44030, AT3G07160, AT2G20370, AT5G05170, AT4G24010, AT4G39350, AT3G02230, AT1G32900, AT3G08900, AT5G16910, AT5G17420	311	107	13998	4.62716	0.103182	0.00517243	0.19967
INTERPRO	IPR005150:Cellulose synthase	6	1.25523	0.000152406	AT5G44030, AT5G05170, AT4G24010, AT4G39350, AT5G16910, AT5G17420	423	26	20885	11.3939	0.0823723	0.0282479	0.222954
GOTERM_BP_FAT	GO:0044264~cellular polysaccharide metabolic process	13	2.71967	0.000162958	AT5G44030, AT3G07160, AT2G20370, AT5G05170, AT4G24010, AT3G02230, AT4G39350, AT3G08900, AT4G18990, AT1G32170, AT1G32900, AT5G16910, AT5G17420	311	154	13998	3.79952	0.128223	0.00621795	0.251526
GOTERM_BP_FAT	GO:0042546~cell wall biogenesis	9	1.88285	0.000203582	AT2G38080, AT5G44030, AT5G42080, AT5G05170, AT4G39350, AT3G02230, AT5G16910, AT1G30620, AT5G17420	311	73	13998	5.54913	0.157543	0.00742591	0.314137
SP_PIR_KEYWORDS	Cellulose biosynthesis	4	0.83682	0.000615037	AT5G44030, AT5G05170, AT4G39350, AT5G17420	474	10	26538	22.3949	0.130878	0.00930785	0.784552
SP_PIR_KEYWORDS	cell wall biogenesis/degradation	14	2.92887	0.00119848	AT5G44030, AT2G38540, AT3G07160, AT5G05170, AT4G24010, AT4G39350, AT4G18990, AT1G64760, AT1G32170, AT2G27500, AT4G02320, AT5G16910, AT5G17420, AT5G09760	474	270	26538	2.90305	0.239225	0.0142874	1.52356
GOTERM_BP_FAT	GO:0007047~cell wall organization	16	3.34728	0.00132152	AT5G44030, AT3G07160, AT2G38540, AT5G05170, AT4G24010, AT3G02230, AT4G39350, AT3G08900, AT4G18990, AT1G64760, AT1G32170, AT2G27500, AT4G02320, AT5G16910, AT5G17420, AT5G09760	311	277	13998	2.59984	0.671578	0.0322183	2.02279
GOTERM_BP_FAT	GO:0045229~external encapsulating structure organization	16	3.34728	0.00229432	AT5G44030, AT3G07160, AT2G38540, AT5G05170, AT4G24010, AT3G02230, AT4G39350, AT3G08900, AT4G18990, AT1G64760, AT1G32170, AT2G27500, AT4G02320, AT5G16910, AT5G17420, AT5G09760	311	293	13998	2.45786	0.855437	0.0483812	3.48728
SP_PIR_KEYWORDS	cell wall	9	1.88285	0.00786707	AT4G18990, AT2G38540, AT1G64760, AT1G32170, AT2G27500, AT4G02320, AT5G11920, AT4G12420, AT5G09760	474	159	26538	3.16909	0.834831	0.0645202	9.61724
UP_SEQ_FEATURE	metal ion-binding site:Zinc 1	6	1.25523	0.0101307	AT5G44030, AT3G15270, AT5G05170, AT4G39350, AT5G17420, AT1G20980	215	55	8885	4.50825	0.993912	0.346304	13.6422
UP_SEQ_FEATURE	zinc finger region:RING-type; degenerate	4	0.83682	0.0116067	AT5G44030, AT5G05170, AT4G39350, AT5G17420	215	20	8885	8.26512	0.997117	0.341495	15.4786
UP_SEQ_FEATURE	compositionally biased region:Lys-rich	4	0.83682	0.0317726	AT5G44030, AT5G05170, AT4G39350, AT5G17420	215	29	8885	5.70008	1	0.520635	37.1925
GOTERM_BP_FAT	GO:0009834~secondary cell wall biogenesis	3	0.627615	0.0592428	AT2G38080, AT5G44030, AT5G17420	311	18	13998	7.50161	1	0.465854	61.0827
INTERPRO	IPR017907:Zinc finger, RING-type, conserved site	7	1.46444	0.29064	AT5G44030, AT3G60220, AT3G02290, AT5G05170, AT5G14420, AT4G39350, AT5G17420	423	222	20885	1.55682	1	0.977573	99.3453
SP_PIR_KEYWORDS	coiled coil	10	2.09205	0.45927	AT5G44030, AT3G05420, AT5G23570, AT2G32670, AT5G05170, AT4G39350, AT1G44446, AT3G47640, AT4G35230, AT5G17420	474	472	26538	1.18617	1	0.853438	99.9619
Annotation Cluster 5	Enrichment Score: 3.2157631261486066
Category	Term	Count	%	PValue	Genes	List Total	Pop Hits	Pop Total	Fold Enrichment	Bonferroni	Benjamini	FDR
GOTERM_BP_FAT	GO:0009808~lignin metabolic process	10	2.09205	1.22722e-05	AT5G54160, AT2G38080, AT4G34050, AT2G40890, AT3G19450, AT1G67990, AT5G01190, AT4G34230, AT1G15950, AT5G48930	311	65	13998	6.92456	0.0102801	0.000860735	0.0189628
GOTERM_BP_FAT	GO:0006575~cellular amino acid derivative metabolic process	19	3.9749	5.33281e-05	AT5G54160, AT3G28480, AT1G02500, AT1G58170, AT2G40890, AT1G67990, AT3G19450, AT1G15950, AT4G34710, AT1G52570, AT5G48930, AT1G32100, AT2G38080, AT4G01850, AT4G34050, AT3G02470, AT5G01190, AT4G34230, AT1G51680	311	280	13998	3.05423	0.0439102	0.00249153	0.0823773
GOTERM_BP_FAT	GO:0009809~lignin biosynthetic process	8	1.67364	5.37946e-05	AT5G54160, AT4G34050, AT2G40890, AT3G19450, AT1G67990, AT4G34230, AT1G15950, AT5G48930	311	45	13998	8.00171	0.0442857	0.00238118	0.0830977
KEGG_PATHWAY	ath00940:Phenylpropanoid biosynthesis	10	2.09205	0.000286957	AT4G34050, AT2G40890, AT3G19450, AT1G67990, AT4G21960, AT4G37530, AT4G34230, AT1G15950, AT1G51680, AT1G71695	54	104	2458	4.37678	0.0159435	0.00800376	0.282992
GOTERM_BP_FAT	GO:0009698~phenylpropanoid metabolic process	13	2.71967	0.000327341	AT5G54160, AT1G58170, AT2G40890, AT3G19450, AT1G67990, AT1G15950, AT5G48930, AT1G32100, AT2G38080, AT4G34050, AT5G01190, AT4G34230, AT1G51680	311	166	13998	3.52485	0.240934	0.0105465	0.504652
GOTERM_BP_FAT	GO:0042398~cellular amino acid derivative biosynthetic process	14	2.92887	0.000389506	AT5G54160, AT1G02500, AT1G58170, AT2G40890, AT3G19450, AT1G67990, AT4G34710, AT1G15950, AT5G48930, AT1G32100, AT4G01850, AT4G34050, AT3G02470, AT4G34230	311	194	13998	3.24812	0.279657	0.0120757	0.60022
SP_PIR_KEYWORDS	lignin biosynthesis	4	0.83682	0.00176915	AT4G34050, AT3G19450, AT1G67990, AT4G34230	474	14	26538	15.9964	0.332171	0.0174	2.24146
GOTERM_BP_FAT	GO:0009699~phenylpropanoid biosynthetic process	10	2.09205	0.00217383	AT5G54160, AT1G58170, AT4G34050, AT2G40890, AT3G19450, AT1G67990, AT4G34230, AT1G15950, AT1G32100, AT5G48930	311	128	13998	3.51638	0.839964	0.0470759	3.30701
GOTERM_BP_FAT	GO:0019748~secondary metabolic process	20	4.1841	0.00283771	AT2G04240, AT5G54160, AT3G21070, AT1G58170, AT2G40890, AT2G01290, AT1G67990, AT3G19450, AT1G15950, AT4G10490, AT5G48930, AT1G32100, AT2G38080, AT3G09270, AT4G34050, AT5G01190, AT1G24100, AT4G34230, AT1G51680, AT1G52340	311	423	13998	2.12812	0.908622	0.0566894	4.29638
KEGG_PATHWAY	ath01061:Biosynthesis of phenylpropanoids	12	2.51046	0.0139701	AT5G56630, AT1G48850, AT4G34050, AT2G40890, AT3G19450, AT4G21960, AT4G37530, AT4G34230, AT5G11520, AT1G15950, AT1G51680, AT1G71695	54	247	2458	2.21143	0.545174	0.230961	12.9701
GOTERM_BP_FAT	GO:0019438~aromatic compound biosynthetic process	11	2.30126	0.0215526	AT5G54160, AT1G48850, AT1G58170, AT4G34050, AT2G40890, AT3G19450, AT1G67990, AT4G34230, AT1G15950, AT1G32100, AT5G48930	311	215	13998	2.30282	1	0.23646	28.5875
Annotation Cluster 6	Enrichment Score: 3.1313091833829656
Category	Term	Count	%	PValue	Genes	List Total	Pop Hits	Pop Total	Fold Enrichment	Bonferroni	Benjamini	FDR
SP_PIR_KEYWORDS	glycoprotein	42	8.78661	2.62483e-06	AT3G02210, AT4G22130, AT5G44030, AT3G02110, AT1G70530, AT5G05170, AT3G45970, AT4G39350, AT4G23180, AT5G11920, AT4G12420, AT4G34260, AT4G26690, AT4G18990, AT5G06390, AT5G47550, AT3G14350, AT5G01190, AT3G13750, AT4G02320, AT5G60490, AT5G17420, AT5G03610, AT5G34940, AT1G70520, AT3G62020, AT1G18980, AT4G21960, AT4G37530, AT1G15950, AT2G45470, AT2G38080, AT4G08850, AT1G64760, AT1G32170, AT2G27500, AT5…	474	1051	26538	2.23736	0.000598282	0.000149604	0.00336039
SP_PIR_KEYWORDS	signal	49	10.251	9.23571e-05	AT3G02210, AT4G22130, AT3G02110, AT1G70530, AT2G38540, AT5G11920, AT4G12420, AT4G34260, AT3G51370, AT1G53730, AT5G47550, AT3G14350, AT3G13750, AT1G72970, AT5G03610, AT5G34940, AT3G62020, AT1G75750, AT4G37530, AT2G45470, AT1G75900, AT1G64760, AT1G32170, AT2G27500, AT4G39400, AT3G16860, AT5G49360, AT1G71695, AT3G45970, AT4G23180, AT4G26690, AT4G18990, AT5G06390, AT5G01190, AT4G02320, AT5G28540, AT5…	474	1518	26538	1.80723	0.0208382	0.00210362	0.118176
UP_SEQ_FEATURE	glycosylation site:N-linked (GlcNAc...)	42	8.78661	0.000417994	AT3G02210, AT4G22130, AT5G44030, AT3G02110, AT1G70530, AT5G05170, AT3G45970, AT4G39350, AT4G23180, AT5G11920, AT4G12420, AT4G34260, AT4G26690, AT4G18990, AT5G06390, AT5G47550, AT3G14350, AT5G01190, AT3G13750, AT4G02320, AT5G60490, AT5G17420, AT5G03610, AT5G34940, AT1G70520, AT3G62020, AT1G18980, AT4G21960, AT4G37530, AT1G15950, AT2G45470, AT2G38080, AT4G08850, AT1G64760, AT1G32170, AT2G27500, AT5…	215	1001	8885	1.73394	0.188977	0.067438	0.600414
GOTERM_CC_FAT	GO:0005576~extracellular region	39	8.159	0.00367424	AT3G02110, AT1G76160, AT3G57240, AT3G48990, AT2G38540, AT3G45970, AT1G17860, AT5G11920, AT4G12420, AT4G34260, AT4G18990, AT5G06390, AT5G47550, AT5G01190, AT3G13750, AT4G02320, AT1G72970, AT5G03610, AT1G78850, AT5G34940, AT1G06680, AT3G62020, AT1G18980, AT4G21960, AT1G75750, AT4G37530, AT4G14880, AT2G45470, AT2G38080, AT1G75900, AT1G64760, AT1G32170, AT5G10760, AT2G27500, AT3G44735, AT5G09760, AT1…	274	1225	13779	1.60102	0.436866	0.091269	4.32904
SP_PIR_KEYWORDS	Secreted	27	5.64854	0.018108	AT3G02110, AT2G38540, AT5G11920, AT4G12420, AT4G34260, AT4G18990, AT5G06390, AT5G47550, AT3G13750, AT5G01190, AT4G02320, AT5G03610, AT5G34940, AT3G62020, AT1G18980, AT4G21960, AT1G75750, AT4G37530, AT2G38080, AT1G75900, AT1G64760, AT1G32170, AT2G27500, AT3G44735, AT5G49360, AT1G71695, AT5G09760	474	936	26538	1.61502	0.984493	0.112229	20.8601
UP_SEQ_FEATURE	signal peptide	49	10.251	0.0241749	AT3G02210, AT4G22130, AT3G02110, AT1G70530, AT2G38540, AT5G11920, AT4G12420, AT4G34260, AT3G51370, AT1G53730, AT5G47550, AT3G14350, AT3G13750, AT1G72970, AT5G03610, AT5G34940, AT3G62020, AT1G75750, AT4G37530, AT2G45470, AT1G75900, AT1G64760, AT1G32170, AT2G27500, AT4G39400, AT3G16860, AT5G49360, AT1G71695, AT3G45970, AT4G23180, AT4G26690, AT4G18990, AT5G06390, AT5G01190, AT4G02320, AT5G28540, AT5…	215	1515	8885	1.3366	0.999995	0.458289	29.7075
Annotation Cluster 7	Enrichment Score: 2.986836026411938
Category	Term	Count	%	PValue	Genes	List Total	Pop Hits	Pop Total	Fold Enrichment	Bonferroni	Benjamini	FDR
GOTERM_BP_FAT	GO:0046165~alcohol biosynthetic process	8	1.67364	1.42038e-05	AT5G40390, AT3G62830, AT5G10170, AT3G51160, AT3G14790, AT2G20370, AT1G12780, AT1G30620	311	37	13998	9.73182	0.0118885	0.000919553	0.0219472
GOTERM_BP_FAT	GO:0046364~monosaccharide biosynthetic process	6	1.25523	4.64633e-05	AT3G62830, AT3G51160, AT3G14790, AT2G20370, AT1G12780, AT1G30620	311	19	13998	14.2136	0.0383676	0.00229871	0.0717767
INTERPRO	IPR001509:NAD-dependent epimerase/dehydratase	9	1.88285	7.40197e-05	AT3G62830, AT3G51160, AT2G28760, AT3G14790, AT4G10960, AT4G30440, AT1G12780, AT1G15950, AT1G30620	423	69	20885	6.44002	0.0408892	0.0408892	0.108341
GOTERM_BP_FAT	GO:0009225~nucleotide-sugar metabolic process	6	1.25523	0.000231439	AT3G62830, AT3G51160, AT2G28760, AT3G14790, AT4G30440, AT1G30620	311	26	13998	10.3868	0.177078	0.0080877	0.357049
GOTERM_BP_FAT	GO:0019319~hexose biosynthetic process	5	1.04603	0.000564728	AT3G62830, AT3G51160, AT3G14790, AT2G20370, AT1G12780	311	18	13998	12.5027	0.37851	0.015226	0.869134
GOTERM_BP_FAT	GO:0019318~hexose metabolic process	10	2.09205	0.00897551	AT3G62830, AT5G56630, AT3G06580, AT3G51160, AT2G01290, AT3G14790, AT4G10960, AT2G20370, AT1G12780, AT1G30620	311	159	13998	2.8308	0.999495	0.135834	13.0056
GOTERM_BP_FAT	GO:0009226~nucleotide-sugar biosynthetic process	3	0.627615	0.0158795	AT3G62830, AT3G51160, AT3G14790	311	9	13998	15.0032	0.999999	0.204225	21.914
GOTERM_BP_FAT	GO:0005996~monosaccharide metabolic process	10	2.09205	0.0220655	AT3G62830, AT5G56630, AT3G06580, AT3G51160, AT2G01290, AT3G14790, AT4G10960, AT2G20370, AT1G12780, AT1G30620	311	185	13998	2.43295	1	0.238358	29.1639
COG_ONTOLOGY	Cell envelope biogenesis, outer membrane / Carbohydrate transport and metabolism	4	0.83682	0.0654224	AT3G62830, AT2G28760, AT4G30440, AT1G15950	51	48	2563	4.18791	0.661276	0.418	38.1514
Annotation Cluster 8	Enrichment Score: 2.606988377870835
Category	Term	Count	%	PValue	Genes	List Total	Pop Hits	Pop Total	Fold Enrichment	Bonferroni	Benjamini	FDR
KEGG_PATHWAY	ath00520:Amino sugar and nucleotide sugar metabolism	10	2.09205	1.69313e-05	AT3G54420, AT3G06580, AT3G51160, AT3G14790, AT4G30440, AT1G12780, AT5G15490, AT3G29360, AT1G30620, AT3G24090	54	73	2458	6.23541	0.000947714	0.000947714	0.0167174
COG_ONTOLOGY	Cell envelope biogenesis, outer membrane	8	1.67364	2.09482e-05	AT3G14790, AT4G10960, AT1G12780, AT2G18700, AT5G15490, AT1G23870, AT3G29360, AT1G30620	51	46	2563	8.73998	0.000335119	0.000335119	0.0148751
SP_PIR_KEYWORDS	carbohydrate metabolism	10	2.09205	5.536e-05	AT5G40390, AT3G48530, AT3G54420, AT3G57520, AT3G06580, AT4G10960, AT4G30440, AT1G12780, AT3G16920, AT1G30620	474	96	26538	5.83201	0.0125431	0.00140151	0.0708517
INTERPRO	IPR001509:NAD-dependent epimerase/dehydratase	9	1.88285	7.40197e-05	AT3G62830, AT3G51160, AT2G28760, AT3G14790, AT4G10960, AT4G30440, AT1G12780, AT1G15950, AT1G30620	423	69	20885	6.44002	0.0408892	0.0408892	0.108341
SP_PIR_KEYWORDS	nad	11	2.30126	0.00086456	AT3G21070, AT5G10170, AT1G77120, AT3G14790, AT4G10960, AT4G30440, AT1G12780, AT3G29360, AT1G30620, AT4G33150, AT1G52340	474	167	26538	3.68779	0.178978	0.0115333	1.10123
PIR_SUPERFAMILY	PIRSF001459:UDP-glucose 4-epimerase	4	0.83682	0.00207906	AT2G28760, AT4G10960, AT1G12780, AT1G30620	211	11	8556	14.7454	0.332194	0.332194	2.56219
UP_SEQ_FEATURE	nucleotide phosphate-binding region:NAD	7	1.46444	0.00283059	AT1G77120, AT3G14790, AT4G10960, AT4G30440, AT1G12780, AT3G29360, AT1G30620	215	59	8885	4.90304	0.758319	0.210764	4.00086
INTERPRO	IPR016040:NAD(P)-binding domain	15	3.13808	0.00363333	AT3G51160, AT4G10960, AT1G15950, AT1G30620, AT1G32100, AT3G62830, AT5G10170, AT2G28760, AT4G30440, AT3G14790, AT1G12780, AT5G15490, AT3G29360, AT1G79750, AT1G52340	423	303	20885	2.44423	0.871642	0.226335	5.19081
GOTERM_MF_FAT	GO:0048037~cofactor binding	21	4.39331	0.00698032	AT4G05020, AT3G51160, AT4G10960, AT4G14880, AT1G15950, AT5G11520, AT2G22830, AT1G30620, AT1G64660, AT3G62830, AT3G05420, AT3G08860, AT2G28760, AT4G30440, AT3G14790, AT1G12780, AT5G15490, AT3G29360, AT1G79750, AT1G72970, AT2G02010	309	525	14806	1.91663	0.933984	0.321768	9.26892
GOTERM_MF_FAT	GO:0016854~racemase and epimerase activity	5	1.04603	0.00776924	AT4G10960, AT4G30440, AT1G12780, AT1G30620, AT1G65520	309	38	14806	6.30472	0.951502	0.314961	10.2648
INTERPRO	IPR008089:Nucleotide sugar epimerase	3	0.627615	0.0105215	AT4G10960, AT4G30440, AT1G12780	423	8	20885	18.5151	0.997434	0.368015	14.3495
GOTERM_MF_FAT	GO:0050662~coenzyme binding	16	3.34728	0.0111823	AT4G05020, AT3G51160, AT4G10960, AT1G15950, AT2G22830, AT1G30620, AT3G62830, AT3G05420, AT2G28760, AT4G30440, AT3G14790, AT1G12780, AT5G15490, AT3G29360, AT1G72970, AT1G79750	309	371	14806	2.06645	0.987262	0.353588	14.4573
GOTERM_BP_FAT	GO:0006012~galactose metabolic process	4	0.83682	0.015429	AT3G06580, AT4G10960, AT1G12780, AT1G30620	311	24	13998	7.50161	0.999998	0.202068	21.3597
INTERPRO	IPR005886:UDP-glucose 4-epimerase	3	0.627615	0.016464	AT4G10960, AT1G12780, AT1G30620	423	10	20885	14.8121	0.999914	0.405578	21.5813
GOTERM_MF_FAT	GO:0003978~UDP-glucose 4-epimerase activity	3	0.627615	0.0173834	AT4G10960, AT1G12780, AT1G30620	309	10	14806	14.3748	0.998891	0.432779	21.6131
GOTERM_MF_FAT	GO:0016857~racemase and epimerase activity, acting on carbohydrates and derivatives	4	0.83682	0.0307047	AT4G10960, AT4G30440, AT1G12780, AT1G30620	309	33	14806	5.80798	0.999994	0.45393	35.1475
SP_PIR_KEYWORDS	Isomerase	6	1.25523	0.206487	AT5G10170, AT2G01290, AT4G10960, AT4G30440, AT1G12780, AT1G30620	474	177	26538	1.89788	1	0.590894	94.8235
Annotation Cluster 9	Enrichment Score: 2.5780194145222586
Category	Term	Count	%	PValue	Genes	List Total	Pop Hits	Pop Total	Fold Enrichment	Bonferroni	Benjamini	FDR
GOTERM_BP_FAT	GO:0042742~defense response to bacterium	13	2.71967	0.000818029	AT5G44030, AT1G06680, AT3G04720, AT5G45110, AT1G80840, AT4G11650, AT4G33950, AT1G19180, AT3G52430, AT4G31800, AT1G20980, AT1G66340, AT1G24100	311	184	13998	3.18003	0.497953	0.021303	1.25667
GOTERM_BP_FAT	GO:0009617~response to bacterium	15	3.13808	0.00109876	AT5G44030, AT3G04720, AT1G06680, AT3G57240, AT5G45110, AT1G80840, AT4G11650, AT1G19180, AT4G33950, AT3G52430, AT4G31800, AT1G20980, AT1G66340, AT1G08720, AT1G24100	311	244	13998	2.76699	0.603734	0.0276608	1.68453
GOTERM_BP_FAT	GO:0006952~defense response	34	7.11297	0.0205243	AT5G44030, AT5G45110, AT5G05170, AT3G51660, AT3G52430, AT5G64750, AT4G31800, AT5G13220, AT1G66340, AT2G34600, AT5G61890, AT5G47550, AT1G70830, AT3G63420, AT4G34410, AT5G52020, AT3G54420, AT1G06680, AT3G04720, AT5G23570, AT1G58170, AT1G80840, AT4G11650, AT4G33950, AT1G19180, AT1G33590, AT1G20980, AT2G15220, AT1G74950, AT5G25110, AT1G64760, AT2G27500, AT1G24100, AT1G01470	311	1030	13998	1.48576	1	0.23246	27.419
Annotation Cluster 10	Enrichment Score: 2.2587532736187064
Category	Term	Count	%	PValue	Genes	List Total	Pop Hits	Pop Total	Fold Enrichment	Bonferroni	Benjamini	FDR
SP_PIR_KEYWORDS	cell membrane	24	5.02092	1.82464e-06	AT5G44030, AT3G02210, AT3G07160, AT5G47070, AT5G05170, AT4G39350, AT4G35230, AT4G12420, AT1G09960, AT2G45470, AT3G20410, AT4G26690, AT4G08850, AT1G14870, AT1G64760, AT4G26080, AT2G27500, AT5G14420, AT5G55480, AT3G08510, AT5G60490, AT4G39400, AT5G17420, AT3G16860	474	414	26538	3.24564	0.000415933	0.000207988	0.00233598
SP_PIR_KEYWORDS	gpi-anchor	9	1.88285	0.000555247	AT2G45470, AT3G02210, AT4G26690, AT1G64760, AT2G27500, AT5G55480, AT4G12420, AT5G60490, AT3G16860	474	104	26538	4.84506	0.118942	0.00900433	0.708533
SP_PIR_KEYWORDS	lipoprotein	12	2.51046	0.0014416	AT2G45470, AT3G20410, AT3G02210, AT4G26690, AT1G64760, AT5G14420, AT2G27500, AT5G55480, AT4G35230, AT4G12420, AT5G60490, AT3G16860	474	210	26538	3.19928	0.2803	0.0155409	1.82999
GOTERM_CC_FAT	GO:0009986~cell surface	4	0.83682	0.00896456	AT1G64760, AT2G34650, AT2G27500, AT4G12420	274	22	13779	9.14333	0.754578	0.161044	10.2609
GOTERM_CC_FAT	GO:0046658~anchored to plasma membrane	6	1.25523	0.0098396	AT2G45470, AT4G26690, AT1G64760, AT2G27500, AT5G55480, AT4G12420	274	66	13779	4.57167	0.786171	0.157514	11.2089
GOTERM_CC_FAT	GO:0031225~anchored to membrane	14	2.92887	0.0115392	AT3G02210, AT4G35230, AT4G12420, AT5G53870, AT3G20410, AT2G45470, AT4G26690, AT1G64760, AT2G17760, AT2G27500, AT5G14420, AT5G55480, AT5G60490, AT3G16860	274	320	13779	2.20011	0.83644	0.165613	13.024
GOTERM_CC_FAT	GO:0031226~intrinsic to plasma membrane	7	1.46444	0.0165504	AT2G45470, AT4G26690, AT1G64760, AT2G27500, AT5G55480, AT4G12420, AT1G09960	274	103	13779	3.41765	0.925984	0.210755	18.1797
UP_SEQ_FEATURE	propeptide:Removed in mature form	9	1.88285	0.0175362	AT2G45470, AT3G02210, AT4G26690, AT1G64760, AT2G27500, AT5G55480, AT4G12420, AT5G60490, AT3G16860	215	137	8885	2.71482	0.999859	0.372809	22.496
GOTERM_CC_FAT	GO:0044459~plasma membrane part	12	2.51046	0.0198998	AT2G45470, AT4G26690, AT3G07160, AT5G15550, AT1G64760, AT2G27500, AT5G55480, AT3G02230, AT4G34450, AT3G08900, AT4G12420, AT1G09960	274	272	13779	2.2186	0.95653	0.229955	21.4677
GOTERM_CC_FAT	GO:0009897~external side of plasma membrane	3	0.627615	0.0264165	AT1G64760, AT2G27500, AT4G12420	274	13	13779	11.605	0.984646	0.274766	27.5205
UP_SEQ_FEATURE	lipid moiety-binding region:GPI-anchor amidated asparagine	3	0.627615	0.0378232	AT2G45470, AT4G26690, AT3G16860	215	13	8885	9.53667	1	0.552858	42.6154
UP_SEQ_FEATURE	lipid moiety-binding region:GPI-anchor amidated serine	5	1.04603	0.091526	AT3G02210, AT1G64760, AT2G27500, AT5G55480, AT4G12420	215	71	8885	2.91025	1	0.798712	74.9092
Annotation Cluster 11	Enrichment Score: 2.170877681691609
Category	Term	Count	%	PValue	Genes	List Total	Pop Hits	Pop Total	Fold Enrichment	Bonferroni	Benjamini	FDR
SP_PIR_KEYWORDS	kinase	38	7.94979	1.34743e-05	AT4G22130, AT3G21070, AT1G70530, AT4G38230, AT3G55550, AT5G24430, AT5G47070, AT2G34650, AT4G23180, AT1G01140, AT1G66340, AT1G34420, AT1G53730, AT3G24550, AT3G14350, AT1G21920, AT1G71697, AT1G08650, AT1G70520, AT1G01540, AT4G33950, AT1G15950, AT4G35230, AT4G02630, AT5G66850, AT5G07920, AT3G20410, AT5G40390, AT2G02800, AT5G56630, AT4G08850, AT1G07570, AT3G06580, AT5G25110, AT1G68400, AT3G62220, AT1…	474	970	26538	2.19332	0.00306744	0.000438783	0.0172491
INTERPRO	IPR017441:Protein kinase, ATP binding site	31	6.48536	0.000144008	AT4G22130, AT1G68690, AT1G70530, AT4G38230, AT3G55550, AT5G24430, AT5G47070, AT4G23180, AT1G01140, AT1G53730, AT3G14350, AT3G24550, AT4G02420, AT1G08650, AT1G70520, AT1G01540, AT4G33950, AT4G35230, AT4G02630, AT5G66850, AT1G53050, AT3G20410, AT5G40390, AT2G02800, AT1G07570, AT5G25110, AT1G68400, AT1G08720, AT3G62220, AT2G33830, AT4G39400	423	715	20885	2.14067	0.078015	0.0397995	0.21068
SP_PIR_KEYWORDS	serine/threonine-protein kinase	28	5.85774	0.000168426	AT1G68690, AT1G70530, AT4G38230, AT3G55550, AT5G47070, AT5G24430, AT4G23180, AT1G01140, AT3G24550, AT4G02420, AT1G08650, AT1G70520, AT1G01540, AT4G33950, AT4G35230, AT1G15950, AT4G02630, AT1G53050, AT3G20410, AT5G40390, AT2G02800, AT1G07570, AT4G08850, AT5G25110, AT1G68400, AT1G08720, AT3G62220, AT4G39400	474	701	26538	2.2363	0.0376763	0.00348522	0.215414
UP_SEQ_FEATURE	binding site:ATP	24	5.02092	0.000537363	AT4G22130, AT1G02500, AT1G70530, AT1G70520, AT4G38230, AT5G47070, AT1G01540, AT4G33950, AT4G23180, AT1G15950, AT4G35230, AT1G01140, AT5G40390, AT3G20410, AT4G01850, AT2G02800, AT1G07570, AT4G08850, AT5G25110, AT1G53730, AT3G14350, AT5G63380, AT4G39400, AT1G51680	215	452	8885	2.19428	0.236079	0.0651067	0.771261
UP_SEQ_FEATURE	active site:Proton acceptor	27	5.64854	0.000637312	AT5G54160, AT1G70530, AT4G38230, AT5G47070, AT4G10960, AT4G23180, AT1G01140, AT1G30620, AT4G30440, AT1G70520, AT1G01540, AT4G21960, AT4G37530, AT4G33950, AT4G35230, AT1G15950, AT3G20410, AT5G40390, AT2G02800, AT5G56630, AT1G07570, AT4G08850, AT5G25110, AT3G14790, AT1G12780, AT4G39400, AT1G71695	215	546	8885	2.04357	0.273412	0.0618815	0.914103
SP_PIR_KEYWORDS	atp-binding	50	10.4603	0.000794606	AT4G22130, AT1G68690, AT1G70530, AT3G47780, AT4G38230, AT5G24430, AT5G15250, AT1G66340, AT1G53730, AT3G14350, AT1G08650, AT1G01540, AT4G02630, AT5G66850, AT1G53050, AT5G07920, AT5G40390, AT2G02800, AT1G07570, AT5G25110, AT1G08720, AT3G62220, AT4G39400, AT3G21070, AT3G55550, AT5G47070, AT1G63640, AT4G23180, AT1G01140, AT5G14610, AT3G24550, AT5G61690, AT5G63380, AT4G02420, AT3G47730, AT5G28540, AT1…	474	1716	26538	1.63133	0.165767	0.0112637	1.01254
INTERPRO	IPR000719:Protein kinase, core	35	7.32218	0.00135214	AT4G22130, AT1G68690, AT1G70530, AT4G38230, AT3G55550, AT5G24430, AT5G47070, AT2G34650, AT4G23180, AT1G01140, AT1G34420, AT1G53730, AT3G24550, AT3G14350, AT2G05940, AT4G02420, AT1G08650, AT1G70520, AT1G01540, AT4G33950, AT4G35230, AT4G02630, AT5G66850, AT1G53050, AT3G20410, AT5G40390, AT2G02800, AT2G31800, AT1G07570, AT5G25110, AT1G68400, AT1G08720, AT3G62220, AT1G11330, AT4G39400	423	970	20885	1.78152	0.533793	0.173687	1.96194
SP_PIR_KEYWORDS	nucleotide-binding	53	11.0879	0.00208502	AT4G22130, AT1G68690, AT1G70530, AT3G47780, AT4G38230, AT5G24430, AT5G15250, AT1G66340, AT1G53730, AT3G14350, AT1G08650, AT3G21700, AT1G01540, AT4G02630, AT5G66850, AT1G53050, AT5G07920, AT5G40390, AT2G02800, AT5G42080, AT1G07570, AT5G25110, AT1G08720, AT3G62220, AT4G39400, AT3G21070, AT3G55550, AT5G47070, AT1G63640, AT4G23180, AT1G01140, AT5G19780, AT5G14610, AT3G24550, AT5G61690, AT5G63380, AT4…	474	1935	26538	1.5335	0.378662	0.019633	2.63675
INTERPRO	IPR008271:Serine/threonine protein kinase, active site	29	6.06695	0.00209285	AT1G68690, AT1G70530, AT4G38230, AT3G55550, AT5G24430, AT5G47070, AT2G34650, AT4G23180, AT1G01140, AT2G05940, AT3G24550, AT4G02420, AT1G08650, AT1G70520, AT1G01540, AT4G33950, AT4G02630, AT1G53050, AT3G20410, AT5G40390, AT2G02800, AT2G31800, AT1G07570, AT5G25110, AT1G68400, AT1G08720, AT3G62220, AT1G11330, AT4G39400	423	770	20885	1.85952	0.693214	0.210473	3.02143
GOTERM_MF_FAT	GO:0004674~protein serine/threonine kinase activity	35	7.32218	0.00213595	AT4G22130, AT1G68690, AT1G70530, AT4G38230, AT3G55550, AT5G24430, AT5G47070, AT2G34650, AT4G23180, AT1G01140, AT1G53730, AT3G24550, AT3G14350, AT2G05940, AT4G02420, AT1G08650, AT1G70520, AT1G01540, AT4G33950, AT1G15950, AT4G35230, AT4G02630, AT5G66850, AT1G53050, AT3G20410, AT5G40390, AT2G02800, AT2G31800, AT1G07570, AT5G25110, AT1G68400, AT1G08720, AT3G62220, AT1G11330, AT4G39400	309	975	14806	1.72006	0.563792	0.152892	2.92556
INTERPRO	IPR017442:Serine/threonine protein kinase-related	30	6.27615	0.00261845	AT4G22130, AT1G68690, AT1G70530, AT4G38230, AT3G55550, AT5G24430, AT5G47070, AT2G34650, AT4G23180, AT1G01140, AT1G53730, AT3G14350, AT2G05940, AT4G02420, AT1G08650, AT1G70520, AT1G01540, AT4G33950, AT4G02630, AT5G66850, AT1G53050, AT3G20410, AT5G40390, AT2G02800, AT1G07570, AT5G25110, AT1G68400, AT3G62220, AT1G11330, AT4G39400	423	820	20885	1.80635	0.772076	0.218435	3.76675
GOTERM_MF_FAT	GO:0004672~protein kinase activity	38	7.94979	0.00292204	AT4G22130, AT1G68690, AT1G70530, AT4G38230, AT3G55550, AT5G24430, AT5G47070, AT2G34650, AT4G23180, AT1G01140, AT1G66340, AT1G34420, AT1G53730, AT3G24550, AT3G14350, AT2G05940, AT4G02420, AT1G08650, AT1G70520, AT1G01540, AT4G33950, AT1G15950, AT4G35230, AT4G02630, AT5G66850, AT1G53050, AT3G20410, AT5G40390, AT2G02800, AT2G31800, AT4G08850, AT1G07570, AT5G25110, AT1G68400, AT1G08720, AT3G62220, AT1…	309	1110	14806	1.64036	0.67871	0.172408	3.9821
UP_SEQ_FEATURE	nucleotide phosphate-binding region:ATP	32	6.69456	0.00318006	AT4G22130, AT1G70530, AT3G47780, AT4G38230, AT5G47070, AT4G23180, AT1G01140, AT5G15250, AT5G14610, AT1G53730, AT3G14350, AT5G63380, AT5G61690, AT3G47730, AT1G51680, AT1G02500, AT1G70520, AT1G01540, AT4G33950, AT1G15950, AT4G35230, AT1G63270, AT3G20410, AT5G40390, AT4G01850, AT2G02800, AT5G56630, AT4G08850, AT3G06580, AT1G07570, AT5G25110, AT4G39400	215	773	8885	1.71076	0.797244	0.203847	4.48435
GOTERM_BP_FAT	GO:0006793~phosphorus metabolic process	44	9.20502	0.00343935	AT4G22130, AT1G68690, AT1G70530, AT4G38230, AT3G55550, AT5G24430, AT5G47070, AT2G34650, AT4G23180, AT1G01140, AT3G51370, AT1G66340, AT1G34420, AT4G26080, AT1G53730, AT3G24550, AT3G14350, AT2G05940, AT4G02420, AT5G51760, AT1G08650, AT3G17090, AT1G70520, AT1G01540, AT4G33950, AT1G15950, AT4G35230, AT4G02630, AT5G66850, AT1G53050, AT3G20410, AT5G40390, AT5G57050, AT2G02800, AT2G31800, AT4G08850, AT1…	311	1274	13998	1.55449	0.945027	0.0667382	5.18481
GOTERM_BP_FAT	GO:0006796~phosphate metabolic process	44	9.20502	0.00343965	AT4G22130, AT1G68690, AT1G70530, AT4G38230, AT3G55550, AT5G24430, AT5G47070, AT2G34650, AT4G23180, AT1G01140, AT3G51370, AT1G66340, AT1G34420, AT4G26080, AT1G53730, AT3G24550, AT3G14350, AT2G05940, AT4G02420, AT5G51760, AT1G08650, AT3G17090, AT1G70520, AT1G01540, AT4G33950, AT1G15950, AT4G35230, AT4G02630, AT5G66850, AT1G53050, AT3G20410, AT5G40390, AT5G57050, AT2G02800, AT2G31800, AT4G08850, AT1…	311	1273	13998	1.55571	0.945042	0.0652436	5.18526
GOTERM_BP_FAT	GO:0006468~protein amino acid phosphorylation	38	7.94979	0.00410539	AT4G22130, AT1G68690, AT1G70530, AT4G38230, AT3G55550, AT5G24430, AT5G47070, AT2G34650, AT4G23180, AT1G01140, AT1G66340, AT1G34420, AT1G53730, AT3G24550, AT3G14350, AT2G05940, AT4G02420, AT1G08650, AT1G70520, AT1G01540, AT4G33950, AT1G15950, AT4G35230, AT4G02630, AT5G66850, AT1G53050, AT3G20410, AT5G40390, AT2G02800, AT2G31800, AT4G08850, AT1G07570, AT5G25110, AT1G68400, AT1G08720, AT3G62220, AT1…	311	1065	13998	1.60598	0.968691	0.075705	6.15935
UP_SEQ_FEATURE	domain:Protein kinase	20	4.1841	0.00715276	AT4G22130, AT1G70530, AT4G38230, AT1G70520, AT5G47070, AT1G01540, AT4G33950, AT4G23180, AT1G15950, AT4G35230, AT1G01140, AT5G40390, AT3G20410, AT2G02800, AT1G07570, AT4G08850, AT5G25110, AT1G53730, AT3G14350, AT4G39400	215	427	8885	1.93562	0.972578	0.329413	9.82355
GOTERM_BP_FAT	GO:0016310~phosphorylation	39	8.159	0.0119415	AT4G22130, AT1G68690, AT1G70530, AT4G38230, AT3G55550, AT5G24430, AT5G47070, AT2G34650, AT4G23180, AT1G01140, AT1G66340, AT1G34420, AT1G53730, AT3G24550, AT3G14350, AT2G05940, AT4G02420, AT1G08650, AT1G70520, AT1G01540, AT4G33950, AT1G15950, AT4G35230, AT4G02630, AT5G66850, AT1G53050, AT3G20410, AT5G40390, AT2G02800, AT2G31800, AT4G08850, AT1G07570, AT3G06580, AT5G25110, AT1G68400, AT1G08720, AT3…	311	1178	13998	1.49013	0.99996	0.170821	16.9431
GOTERM_MF_FAT	GO:0032559~adenyl ribonucleotide binding	58	12.1339	0.128576	AT4G22130, AT1G68690, AT1G70530, AT4G38230, AT3G47780, AT5G24430, AT2G22840, AT5G15250, AT1G66340, AT1G53730, AT3G14350, AT1G08650, AT1G01540, AT4G02630, AT5G66850, AT1G53050, AT5G07920, AT5G40390, AT2G02800, AT2G31800, AT1G07570, AT5G25110, AT1G08720, AT3G62220, AT1G11330, AT4G39400, AT1G35720, AT3G21070, AT3G48990, AT3G55550, AT5G47070, AT1G63640, AT2G34650, AT4G23180, AT1G01140, AT1G34420, AT5…	309	2368	14806	1.17361	1	0.821391	85.2085
GOTERM_MF_FAT	GO:0005524~ATP binding	57	11.9247	0.141225	AT4G22130, AT1G68690, AT1G70530, AT4G38230, AT3G47780, AT5G24430, AT2G22840, AT5G15250, AT1G66340, AT1G53730, AT3G14350, AT1G08650, AT1G01540, AT4G02630, AT5G66850, AT1G53050, AT5G07920, AT5G40390, AT2G02800, AT2G31800, AT1G07570, AT5G25110, AT1G08720, AT3G62220, AT1G11330, AT4G39400, AT1G35720, AT3G21070, AT3G55550, AT5G47070, AT1G63640, AT2G34650, AT4G23180, AT1G01140, AT1G34420, AT5G14610, AT3…	309	2340	14806	1.16718	1	0.824027	87.9265
GOTERM_MF_FAT	GO:0001883~purine nucleoside binding	61	12.7615	0.145419	AT4G22130, AT1G68690, AT1G70530, AT4G38230, AT3G47780, AT5G24430, AT2G22840, AT5G15250, AT1G66340, AT1G53730, AT3G14350, AT1G72970, AT1G08650, AT4G05020, AT1G01540, AT4G02630, AT2G22830, AT5G66850, AT5G07920, AT1G53050, AT5G40390, AT2G02800, AT2G31800, AT1G07570, AT5G25110, AT1G08720, AT3G62220, AT1G11330, AT4G39400, AT1G35720, AT3G21070, AT3G48990, AT3G55550, AT5G47070, AT1G63640, AT2G34650, AT4…	309	2528	14806	1.1562	1	0.816156	88.72
GOTERM_MF_FAT	GO:0030554~adenyl nucleotide binding	61	12.7615	0.145419	AT4G22130, AT1G68690, AT1G70530, AT4G38230, AT3G47780, AT5G24430, AT2G22840, AT5G15250, AT1G66340, AT1G53730, AT3G14350, AT1G72970, AT1G08650, AT4G05020, AT1G01540, AT4G02630, AT2G22830, AT5G66850, AT5G07920, AT1G53050, AT5G40390, AT2G02800, AT2G31800, AT1G07570, AT5G25110, AT1G08720, AT3G62220, AT1G11330, AT4G39400, AT1G35720, AT3G21070, AT3G48990, AT3G55550, AT5G47070, AT1G63640, AT2G34650, AT4…	309	2528	14806	1.1562	1	0.816156	88.72
GOTERM_MF_FAT	GO:0001882~nucleoside binding	61	12.7615	0.15142	AT4G22130, AT1G68690, AT1G70530, AT4G38230, AT3G47780, AT5G24430, AT2G22840, AT5G15250, AT1G66340, AT1G53730, AT3G14350, AT1G72970, AT1G08650, AT4G05020, AT1G01540, AT4G02630, AT2G22830, AT5G66850, AT5G07920, AT1G53050, AT5G40390, AT2G02800, AT2G31800, AT1G07570, AT5G25110, AT1G08720, AT3G62220, AT1G11330, AT4G39400, AT1G35720, AT3G21070, AT3G48990, AT3G55550, AT5G47070, AT1G63640, AT2G34650, AT4…	309	2536	14806	1.15255	1	0.804753	89.7715
GOTERM_MF_FAT	GO:0032553~ribonucleotide binding	62	12.9707	0.182784	AT4G22130, AT1G68690, AT1G70530, AT4G38230, AT3G47780, AT5G24430, AT2G22840, AT5G15250, AT1G66340, AT1G53730, AT3G14350, AT1G08650, AT3G21700, AT1G01540, AT4G02630, AT5G66850, AT5G07920, AT1G53050, AT5G40390, AT2G02800, AT2G31800, AT5G42080, AT1G07570, AT5G25110, AT1G08720, AT3G62220, AT1G11330, AT4G39400, AT1G35720, AT3G21070, AT3G48990, AT3G55550, AT5G47070, AT1G63640, AT2G34650, AT4G23180, AT1…	309	2621	14806	1.13345	1	0.838195	93.937
GOTERM_MF_FAT	GO:0032555~purine ribonucleotide binding	62	12.9707	0.182784	AT4G22130, AT1G68690, AT1G70530, AT4G38230, AT3G47780, AT5G24430, AT2G22840, AT5G15250, AT1G66340, AT1G53730, AT3G14350, AT1G08650, AT3G21700, AT1G01540, AT4G02630, AT5G66850, AT5G07920, AT1G53050, AT5G40390, AT2G02800, AT2G31800, AT5G42080, AT1G07570, AT5G25110, AT1G08720, AT3G62220, AT1G11330, AT4G39400, AT1G35720, AT3G21070, AT3G48990, AT3G55550, AT5G47070, AT1G63640, AT2G34650, AT4G23180, AT1…	309	2621	14806	1.13345	1	0.838195	93.937
GOTERM_MF_FAT	GO:0017076~purine nucleotide binding	65	13.5983	0.204707	AT4G22130, AT1G68690, AT1G70530, AT4G38230, AT3G47780, AT5G24430, AT2G22840, AT5G15250, AT1G66340, AT1G53730, AT3G14350, AT1G72970, AT1G08650, AT4G05020, AT3G21700, AT1G01540, AT4G02630, AT2G22830, AT5G66850, AT5G07920, AT1G53050, AT5G40390, AT2G02800, AT2G31800, AT5G42080, AT1G07570, AT5G25110, AT1G08720, AT3G62220, AT1G11330, AT4G39400, AT1G35720, AT3G21070, AT3G48990, AT3G55550, AT5G47070, AT1…	309	2785	14806	1.11832	1	0.855133	95.8438
GOTERM_MF_FAT	GO:0000166~nucleotide binding	70	14.6444	0.541022	AT4G22130, AT1G68690, AT1G70530, AT4G38230, AT3G47780, AT5G24430, AT2G22840, AT5G15250, AT1G66340, AT1G53730, AT3G14350, AT1G79750, AT1G72970, AT1G08650, AT4G05020, AT3G21700, AT1G01540, AT4G02630, AT2G22830, AT5G66850, AT5G07920, AT1G53050, AT5G40390, AT2G02800, AT2G31800, AT5G42080, AT1G07570, AT5G25110, AT1G08720, AT3G62220, AT1G11330, AT4G39400, AT1G35720, AT3G21070, AT3G48990, AT3G55550, AT5…	309	3333	14806	1.00633	1	0.984063	99.998
Annotation Cluster 12	Enrichment Score: 2.0676375573792782
Category	Term	Count	%	PValue	Genes	List Total	Pop Hits	Pop Total	Fold Enrichment	Bonferroni	Benjamini	FDR
GOTERM_BP_FAT	GO:0002697~regulation of immune effector process	3	0.627615	0.00467733	AT5G23570, AT1G80840, AT4G31800	311	5	13998	27.0058	0.980698	0.0839858	6.98872
GOTERM_BP_FAT	GO:0050688~regulation of defense response to virus	3	0.627615	0.00467733	AT5G23570, AT1G80840, AT4G31800	311	5	13998	27.0058	0.980698	0.0839858	6.98872
GOTERM_BP_FAT	GO:0002831~regulation of response to biotic stimulus	3	0.627615	0.0125326	AT5G23570, AT1G80840, AT4G31800	311	8	13998	16.8786	0.999976	0.172733	17.7077
GOTERM_BP_FAT	GO:0043900~regulation of multi-organism process	3	0.627615	0.0195619	AT5G23570, AT1G80840, AT4G31800	311	10	13998	13.5029	1	0.225791	26.3091
Annotation Cluster 13	Enrichment Score: 1.7783150710172304
Category	Term	Count	%	PValue	Genes	List Total	Pop Hits	Pop Total	Fold Enrichment	Bonferroni	Benjamini	FDR
INTERPRO	IPR017442:Serine/threonine protein kinase-related	30	6.27615	0.00261845	AT4G22130, AT1G68690, AT1G70530, AT4G38230, AT3G55550, AT5G24430, AT5G47070, AT2G34650, AT4G23180, AT1G01140, AT1G53730, AT3G14350, AT2G05940, AT4G02420, AT1G08650, AT1G70520, AT1G01540, AT4G33950, AT4G02630, AT5G66850, AT1G53050, AT3G20410, AT5G40390, AT2G02800, AT1G07570, AT5G25110, AT1G68400, AT3G62220, AT1G11330, AT4G39400	423	820	20885	1.80635	0.772076	0.218435	3.76675
SMART	SM00220:S_TKc	11	2.30126	0.0130584	AT5G40390, AT3G20410, AT1G08650, AT4G38230, AT5G25110, AT5G24430, AT2G34650, AT4G33950, AT1G01140, AT5G66850, AT1G53050	134	256	7691	2.46621	0.655166	0.412775	13.0715
INTERPRO	IPR002290:Serine/threonine protein kinase	11	2.30126	0.035901	AT5G40390, AT3G20410, AT1G08650, AT4G38230, AT5G25110, AT5G24430, AT2G34650, AT4G33950, AT1G01140, AT5G66850, AT1G53050	423	256	20885	2.12152	1	0.576495	41.457
UP_SEQ_FEATURE	region of interest:Activation loop	4	0.83682	0.0627626	AT5G40390, AT5G25110, AT4G33950, AT1G01140	215	38	8885	4.35006	1	0.699632	60.6895
Annotation Cluster 14	Enrichment Score: 1.737536111712258
Category	Term	Count	%	PValue	Genes	List Total	Pop Hits	Pop Total	Fold Enrichment	Bonferroni	Benjamini	FDR
GOTERM_BP_FAT	GO:0019751~polyol metabolic process	6	1.25523	0.00160136	AT5G40390, AT5G10170, AT4G26690, AT2G19800, AT3G02040, AT5G55480	311	39	13998	6.92456	0.74061	0.0367902	2.44618
GOTERM_BP_FAT	GO:0019400~alditol metabolic process	4	0.83682	0.0121268	AT5G40390, AT4G26690, AT3G02040, AT5G55480	311	22	13998	8.18357	0.999965	0.170378	17.1835
INTERPRO	IPR017946:PLC-like phosphodiesterase, TIM beta/alpha-barrel domain	4	0.83682	0.015087	AT4G26690, AT3G02040, AT5G55480, AT3G08510	423	26	20885	7.59593	0.999811	0.435375	19.9581
INTERPRO	IPR004129:Glycerophosphoryl diester phosphodiesterase	3	0.627615	0.027422	AT4G26690, AT3G02040, AT5G55480	423	13	20885	11.3939	1	0.50974	33.4476
GOTERM_MF_FAT	GO:0008889~glycerophosphodiester phosphodiesterase activity	3	0.627615	0.0289215	AT4G26690, AT3G02040, AT5G55480	309	13	14806	11.0575	0.999989	0.450813	33.471
GOTERM_MF_FAT	GO:0008081~phosphoric diester hydrolase activity	5	1.04603	0.0379816	AT4G26690, AT3G02040, AT5G55480, AT1G52570, AT3G08510	309	61	14806	3.92753	1	0.494855	41.5909
GOTERM_BP_FAT	GO:0006071~glycerol metabolic process	3	0.627615	0.0778967	AT4G26690, AT3G02040, AT5G55480	311	21	13998	6.42995	1	0.531733	71.4417
Annotation Cluster 15	Enrichment Score: 1.7081431774179676
Category	Term	Count	%	PValue	Genes	List Total	Pop Hits	Pop Total	Fold Enrichment	Bonferroni	Benjamini	FDR
SMART	SM00331:PP2C_SIG	7	1.46444	0.00236333	AT5G57050, AT5G59220, AT3G17090, AT2G28890, AT4G26080, AT5G51760, AT3G51370	134	79	7691	5.08568	0.17441	0.17441	2.49014
SMART	SM00332:PP2Cc	7	1.46444	0.00236333	AT5G57050, AT5G59220, AT3G17090, AT2G28890, AT4G26080, AT5G51760, AT3G51370	134	79	7691	5.08568	0.17441	0.17441	2.49014
INTERPRO	IPR015655:Protein phosphatase 2C	7	1.46444	0.00357521	AT5G57050, AT5G59220, AT3G17090, AT2G28890, AT4G26080, AT5G51760, AT3G51370	423	73	20885	4.73445	0.867349	0.25067	5.1098
INTERPRO	IPR014045:Protein phosphatase 2C, N-terminal	7	1.46444	0.00436587	AT5G57050, AT5G59220, AT3G17090, AT2G28890, AT4G26080, AT5G51760, AT3G51370	423	76	20885	4.54756	0.915224	0.239815	6.20648
INTERPRO	IPR001932:Protein phosphatase 2C-related	7	1.46444	0.00527857	AT5G57050, AT5G59220, AT3G17090, AT2G28890, AT4G26080, AT5G51760, AT3G51370	423	79	20885	4.37487	0.949461	0.25807	7.45775
INTERPRO	IPR000222:Protein phosphatase 2C, manganese/magnesium aspartate binding site	7	1.46444	0.00561173	AT5G57050, AT5G59220, AT3G17090, AT2G28890, AT4G26080, AT5G51760, AT3G51370	423	80	20885	4.32018	0.958161	0.232406	7.91061
SP_PIR_KEYWORDS	manganese	12	2.51046	0.00562391	AT5G40390, AT5G57050, AT5G59220, AT3G17090, AT2G28890, AT5G25110, AT3G62020, AT1G18980, AT4G26080, AT5G51760, AT1G01140, AT3G51370	474	251	26538	2.67669	0.72359	0.0482535	6.96585
UP_SEQ_FEATURE	metal ion-binding site:Manganese 1; via carbonyl oxygen	7	1.46444	0.0104303	AT5G57050, AT5G59220, AT3G17090, AT2G28890, AT4G26080, AT5G51760, AT3G51370	215	77	8885	3.75687	0.994768	0.332408	14.0179
UP_SEQ_FEATURE	domain:PP2C-like	7	1.46444	0.0117558	AT5G57050, AT5G59220, AT3G17090, AT2G28890, AT4G26080, AT5G51760, AT3G51370	215	79	8885	3.66176	0.997327	0.326299	15.6621
SP_PIR_KEYWORDS	protein phosphatase	7	1.46444	0.0140602	AT5G57050, AT5G59220, AT3G17090, AT2G28890, AT4G26080, AT5G51760, AT3G51370	474	110	26538	3.56283	0.960382	0.0989046	16.5801
UP_SEQ_FEATURE	metal ion-binding site:Manganese 1	7	1.46444	0.0155813	AT5G57050, AT5G59220, AT3G17090, AT2G28890, AT4G26080, AT5G51760, AT3G51370	215	84	8885	3.4438	0.999617	0.370485	20.2447
UP_SEQ_FEATURE	metal ion-binding site:Manganese 2	7	1.46444	0.0164388	AT5G57050, AT5G59220, AT3G17090, AT2G28890, AT4G26080, AT5G51760, AT3G51370	215	85	8885	3.40328	0.999753	0.369567	21.2396
GOTERM_MF_FAT	GO:0030145~manganese ion binding	12	2.51046	0.0189792	AT5G40390, AT5G57050, AT5G59220, AT3G17090, AT2G28890, AT5G25110, AT3G62020, AT1G18980, AT4G26080, AT5G51760, AT1G01140, AT3G51370	309	257	14806	2.23732	0.99941	0.435549	23.3624
GOTERM_CC_FAT	GO:0008287~protein serine/threonine phosphatase complex	5	1.04603	0.0398164	AT5G57050, AT3G17090, AT4G26080, AT5G51760, AT3G51370	274	65	13779	3.86833	0.998233	0.344633	38.6447
GOTERM_MF_FAT	GO:0004722~protein serine/threonine phosphatase activity	8	1.67364	0.0409553	AT5G57050, AT5G59220, AT3G17090, AT2G28890, AT5G24430, AT4G26080, AT5G51760, AT3G51370	309	153	14806	2.5054	1	0.491378	44.0487
GOTERM_BP_FAT	GO:0006470~protein amino acid dephosphorylation	5	1.04603	0.0724016	AT5G57050, AT3G17090, AT4G26080, AT5G51760, AT3G51370	311	71	13998	3.16969	1	0.508862	68.6955
SP_PIR_KEYWORDS	magnesium	10	2.09205	0.109685	AT5G57050, AT4G01850, AT1G02500, AT5G59220, AT3G17090, AT2G28890, AT4G26080, AT4G34710, AT5G51760, AT3G51370	474	314	26538	1.78304	1	0.417596	77.404
GOTERM_BP_FAT	GO:0016311~dephosphorylation	5	1.04603	0.115852	AT5G57050, AT3G17090, AT4G26080, AT5G51760, AT3G51370	311	84	13998	2.67915	1	0.645398	85.0844
GOTERM_MF_FAT	GO:0004721~phosphoprotein phosphatase activity	8	1.67364	0.138969	AT5G57050, AT5G59220, AT3G17090, AT2G28890, AT5G24430, AT4G26080, AT5G51760, AT3G51370	309	206	14806	1.86081	1	0.827822	87.4785
GOTERM_MF_FAT	GO:0016791~phosphatase activity	10	2.09205	0.19655	AT5G57050, AT5G59220, AT3G17090, AT2G28890, AT5G24430, AT4G26080, AT1G23870, AT5G51760, AT1G60140, AT3G51370	309	308	14806	1.55571	1	0.848457	95.211
GOTERM_MF_FAT	GO:0000287~magnesium ion binding	10	2.09205	0.269817	AT5G57050, AT4G01850, AT1G02500, AT5G59220, AT3G17090, AT2G28890, AT4G26080, AT4G34710, AT5G51760, AT3G51370	309	336	14806	1.42607	1	0.908586	98.7306
Annotation Cluster 16	Enrichment Score: 1.6824029314727986
Category	Term	Count	%	PValue	Genes	List Total	Pop Hits	Pop Total	Fold Enrichment	Bonferroni	Benjamini	FDR
GOTERM_BP_FAT	GO:0009312~oligosaccharide biosynthetic process	6	1.25523	0.00142145	AT5G40390, AT3G63010, AT2G18700, AT4G02280, AT1G23870, AT1G60140	311	38	13998	7.10679	0.698115	0.0336414	2.17417
GOTERM_BP_FAT	GO:0009311~oligosaccharide metabolic process	6	1.25523	0.00526689	AT5G40390, AT3G63010, AT2G18700, AT4G02280, AT1G23870, AT1G60140	311	51	13998	5.29525	0.98828	0.0902678	7.83644
GOTERM_BP_FAT	GO:0046351~disaccharide biosynthetic process	5	1.04603	0.00648163	AT5G40390, AT2G18700, AT4G02280, AT1G23870, AT1G60140	311	34	13998	6.61907	0.995811	0.105724	9.5604
GOTERM_BP_FAT	GO:0016138~glycoside biosynthetic process	6	1.25523	0.0119239	AT5G40390, AT2G18700, AT4G02280, AT1G23870, AT1G24100, AT1G60140	311	62	13998	4.35577	0.999959	0.173513	16.9203
GOTERM_BP_FAT	GO:0005984~disaccharide metabolic process	5	1.04603	0.014774	AT5G40390, AT2G18700, AT4G02280, AT1G23870, AT1G60140	311	43	13998	5.23368	0.999996	0.197376	20.5474
INTERPRO	IPR001830:Glycosyl transferase, family 20	3	0.627615	0.0198565	AT2G18700, AT1G23870, AT1G60140	423	11	20885	13.4655	0.999988	0.431974	25.4505
GOTERM_MF_FAT	GO:0003825~alpha,alpha-trehalose-phosphate synthase (UDP-forming) activity	3	0.627615	0.0209577	AT2G18700, AT1G23870, AT1G60140	309	11	14806	13.068	0.99973	0.444007	25.481
PIR_SUPERFAMILY	PIRSF015826:PIRSF015826	3	0.627615	0.0236975	AT2G18700, AT1G23870, AT1G60140	211	10	8556	12.1649	0.990464	0.902347	25.8514
UP_SEQ_FEATURE	region of interest:Glycosyltransferase	3	0.627615	0.027523	AT2G18700, AT1G23870, AT1G60140	215	11	8885	11.2706	0.999999	0.48615	33.1027
GOTERM_BP_FAT	GO:0016137~glycoside metabolic process	6	1.25523	0.0385792	AT5G40390, AT2G18700, AT4G02280, AT1G23870, AT1G24100, AT1G60140	311	84	13998	3.21497	1	0.353304	45.5548
INTERPRO	IPR003337:Trehalose-phosphatase	3	0.627615	0.0609117	AT2G18700, AT1G23870, AT1G60140	423	20	20885	7.40603	1	0.669668	60.1609
INTERPRO	IPR006379:HAD-superfamily hydrolase, subfamily IIB	3	0.627615	0.072145	AT2G18700, AT1G23870, AT1G60140	423	22	20885	6.73275	1	0.721897	66.5979
GOTERM_BP_FAT	GO:0005992~trehalose biosynthetic process	3	0.627615	0.0778967	AT2G18700, AT1G23870, AT1G60140	311	21	13998	6.42995	1	0.531733	71.4417
GOTERM_BP_FAT	GO:0005991~trehalose metabolic process	3	0.627615	0.091212	AT2G18700, AT1G23870, AT1G60140	311	23	13998	5.87082	1	0.575448	77.1906
Annotation Cluster 17	Enrichment Score: 1.6738467301225919
Category	Term	Count	%	PValue	Genes	List Total	Pop Hits	Pop Total	Fold Enrichment	Bonferroni	Benjamini	FDR
GOTERM_BP_FAT	GO:0006979~response to oxidative stress	16	3.34728	0.00187205	AT2G40300, AT1G17870, AT4G21960, AT1G27330, AT4G37530, AT5G56550, AT4G34710, AT2G26150, AT1G13340, AT1G14870, AT1G27730, AT3G13750, AT4G02380, AT3G11050, AT1G71695, AT1G35720	311	287	13998	2.50925	0.79356	0.0417454	2.85411
GOTERM_BP_FAT	GO:0010035~response to inorganic substance	19	3.9749	0.055825	AT1G02500, AT3G48990, AT2G40300, AT1G17870, AT4G21960, AT4G37530, AT4G14880, AT5G56550, AT5G19780, AT2G26150, AT3G09270, AT2G21250, AT4G34050, AT5G55850, AT1G77120, AT4G02380, AT1G71695, AT1G35720, AT1G03120	311	540	13998	1.58367	1	0.453705	58.8395
GOTERM_BP_FAT	GO:0000302~response to reactive oxygen species	7	1.46444	0.0910569	AT2G26150, AT2G40300, AT1G17870, AT4G21960, AT4G37530, AT4G02380, AT1G71695	311	140	13998	2.25048	1	0.578691	77.1304
Annotation Cluster 18	Enrichment Score: 1.6433866091521843
Category	Term	Count	%	PValue	Genes	List Total	Pop Hits	Pop Total	Fold Enrichment	Bonferroni	Benjamini	FDR
INTERPRO	IPR010399:Tify	4	0.83682	0.00533344	AT2G34600, AT1G74950, AT1G19180, AT5G13220	423	18	20885	10.9719	0.951009	0.239814	7.53247
UP_SEQ_FEATURE	domain:Tify	4	0.83682	0.00730003	AT2G34600, AT1G74950, AT1G19180, AT5G13220	215	17	8885	9.72367	0.974542	0.307241	10.016
GOTERM_BP_FAT	GO:0009753~response to jasmonic acid stimulus	10	2.09205	0.0079688	AT5G44030, AT2G34600, AT2G44050, AT1G28290, AT3G05420, AT1G74950, AT1G19180, AT1G19640, AT4G34710, AT5G13220	311	156	13998	2.88523	0.998813	0.123738	11.6299
SP_PIR_KEYWORDS	ubl conjugation	6	1.25523	0.0156602	AT2G34600, AT1G74950, AT2G40890, AT1G19180, AT5G13220, AT5G07920	474	82	26538	4.09663	0.972643	0.103318	18.2968
INTERPRO	IPR018467:CCT domain-like	3	0.627615	0.0315713	AT1G74950, AT1G19180, AT5G13220	423	14	20885	10.58	1	0.54464	37.4867
SP_PIR_KEYWORDS	Plant defense	8	1.67364	0.899219	AT2G34600, AT1G74950, AT1G64760, AT2G27500, AT5G47550, AT1G19180, AT4G33950, AT5G13220	474	585	26538	0.765639	1	0.996611	100
Annotation Cluster 19	Enrichment Score: 1.6236431631081654
Category	Term	Count	%	PValue	Genes	List Total	Pop Hits	Pop Total	Fold Enrichment	Bonferroni	Benjamini	FDR
GOTERM_BP_FAT	GO:0009809~lignin biosynthetic process	8	1.67364	5.37946e-05	AT5G54160, AT4G34050, AT2G40890, AT3G19450, AT1G67990, AT4G34230, AT1G15950, AT5G48930	311	45	13998	8.00171	0.0442857	0.00238118	0.0830977
UP_SEQ_FEATURE	binding site:S-adenosyl-L-methionine; via amide nitrogen	3	0.627615	0.00550392	AT5G54160, AT4G34050, AT1G67990	215	5	8885	24.7953	0.937029	0.292229	7.64219
UP_SEQ_FEATURE	binding site:S-adenosyl-L-methionine	3	0.627615	0.0899036	AT5G54160, AT4G34050, AT1G67990	215	21	8885	5.90365	1	0.803574	74.256
SP_PIR_KEYWORDS	s-adenosyl-l-methionine	5	1.04603	0.103772	AT5G54160, AT4G34050, AT3G02470, AT1G67990, AT1G19640	474	100	26538	2.79937	1	0.405724	75.4055
GOTERM_MF_FAT	GO:0008171~O-methyltransferase activity	3	0.627615	0.149826	AT5G54160, AT4G34050, AT1G67990	309	33	14806	4.35599	1	0.809349	89.5014
SP_PIR_KEYWORDS	methyltransferase	4	0.83682	0.437812	AT5G54160, AT4G34050, AT1G67990, AT1G19640	474	136	26538	1.64669	1	0.83858	99.9372
Annotation Cluster 20	Enrichment Score: 1.4304796505302897
Category	Term	Count	%	PValue	Genes	List Total	Pop Hits	Pop Total	Fold Enrichment	Bonferroni	Benjamini	FDR
GOTERM_BP_FAT	GO:0044036~cell wall macromolecule metabolic process	6	1.25523	0.00483633	AT3G54420, AT3G04720, AT4G26690, AT5G55480, AT3G16920, AT5G17420	311	50	13998	5.40116	0.983127	0.0849171	7.21806
GOTERM_BP_FAT	GO:0010383~cell wall polysaccharide metabolic process	3	0.627615	0.042451	AT4G26690, AT5G55480, AT5G17420	311	15	13998	9.00193	1	0.37019	48.8463
GOTERM_BP_FAT	GO:0009664~plant-type cell wall organization	4	0.83682	0.248976	AT4G26690, AT3G45970, AT5G55480, AT5G17420	311	78	13998	2.30819	1	0.845696	98.802
Annotation Cluster 21	Enrichment Score: 1.3888160768920428
Category	Term	Count	%	PValue	Genes	List Total	Pop Hits	Pop Total	Fold Enrichment	Bonferroni	Benjamini	FDR
SP_PIR_KEYWORDS	abscisic acid signaling pathway	5	1.04603	0.0112195	AT5G57050, AT4G26080, AT4G33950, AT1G52570, AT5G64750	474	49	26538	5.71299	0.923656	0.0848864	13.4502
GOTERM_BP_FAT	GO:0048585~negative regulation of response to stimulus	6	1.25523	0.0162846	AT5G57050, AT1G66340, AT4G26080, AT4G12560, AT3G52430, AT5G64750	311	67	13998	4.03071	0.999999	0.202785	22.4091
GOTERM_BP_FAT	GO:0009738~abscisic acid mediated signaling	6	1.25523	0.0240001	AT2G46680, AT5G57050, AT4G26080, AT4G33950, AT1G52570, AT5G64750	311	74	13998	3.64943	1	0.247301	31.2986
GOTERM_BP_FAT	GO:0009968~negative regulation of signal transduction	4	0.83682	0.0618621	AT5G57050, AT1G66340, AT4G26080, AT5G64750	311	41	13998	4.39119	1	0.476813	62.7238
GOTERM_BP_FAT	GO:0010648~negative regulation of cell communication	4	0.83682	0.0618621	AT5G57050, AT1G66340, AT4G26080, AT5G64750	311	41	13998	4.39119	1	0.476813	62.7238
GOTERM_BP_FAT	GO:0009788~negative regulation of abscisic acid mediated signaling	3	0.627615	0.0652699	AT5G57050, AT4G26080, AT5G64750	311	19	13998	7.10679	1	0.483586	64.7623
GOTERM_BP_FAT	GO:0009787~regulation of abscisic acid mediated signaling	3	0.627615	0.173286	AT5G57050, AT4G26080, AT5G64750	311	34	13998	3.97144	1	0.754761	94.7171
Annotation Cluster 22	Enrichment Score: 1.2818176763071953
Category	Term	Count	%	PValue	Genes	List Total	Pop Hits	Pop Total	Fold Enrichment	Bonferroni	Benjamini	FDR
GOTERM_MF_FAT	GO:0005507~copper ion binding	9	1.88285	0.0275766	AT2G38080, AT1G66340, AT4G01850, AT1G76160, AT5G01190, AT3G09390, AT4G12420, AT1G35720, AT5G53870	309	172	14806	2.50723	0.999981	0.492433	32.1801
INTERPRO	IPR011707:Multicopper oxidase, type 3	4	0.83682	0.0466684	AT2G38080, AT1G76160, AT5G01190, AT4G12420	423	40	20885	4.93735	1	0.61813	50.3355
INTERPRO	IPR011706:Multicopper oxidase, type 2	4	0.83682	0.0496243	AT2G38080, AT1G76160, AT5G01190, AT4G12420	423	41	20885	4.81693	1	0.628377	52.5435
INTERPRO	IPR001117:Multicopper oxidase, type 1	4	0.83682	0.0496243	AT2G38080, AT1G76160, AT5G01190, AT4G12420	423	41	20885	4.81693	1	0.628377	52.5435
SP_PIR_KEYWORDS	copper	4	0.83682	0.062528	AT2G38080, AT1G66340, AT5G01190, AT4G12420	474	51	26538	4.39116	1	0.284363	56.2483
INTERPRO	IPR008972:Cupredoxin	5	1.04603	0.102818	AT2G38080, AT1G76160, AT5G01190, AT4G12420, AT5G53870	423	88	20885	2.80531	1	0.800175	79.5836
Annotation Cluster 23	Enrichment Score: 1.277489836020091
Category	Term	Count	%	PValue	Genes	List Total	Pop Hits	Pop Total	Fold Enrichment	Bonferroni	Benjamini	FDR
UP_SEQ_FEATURE	metal ion-binding site:Zinc 2	9	1.88285	0.000347948	AT5G44030, AT3G15270, AT1G77120, AT3G19450, AT5G05170, AT4G39350, AT4G34230, AT5G17420, AT1G20980	215	73	8885	5.09493	0.159999	0.0834843	0.500033
INTERPRO	IPR002328:Alcohol dehydrogenase, zinc-containing, conserved site	3	0.627615	0.0503538	AT1G77120, AT3G19450, AT4G34230	423	18	20885	8.22892	1	0.621416	53.0742
UP_SEQ_FEATURE	metal ion-binding site:Zinc 1; catalytic	3	0.627615	0.068617	AT1G77120, AT3G19450, AT4G34230	215	18	8885	6.8876	1	0.719704	64.0822
INTERPRO	IPR013154:Alcohol dehydrogenase GroES-like	3	0.627615	0.0901081	AT1G77120, AT3G19450, AT4G34230	423	25	20885	5.92482	1	0.781652	74.9135
PIR_SUPERFAMILY	PIRSF000091:alcohol dehydrogenase	3	0.627615	0.116405	AT1G77120, AT3G19450, AT4G34230	211	24	8556	5.06872	1	0.997527	78.635
SP_PIR_KEYWORDS	metalloprotein	6	1.25523	0.149801	AT3G61880, AT2G40890, AT1G77120, AT3G19450, AT4G37530, AT4G34230	474	157	26538	2.13964	1	0.502485	87.4777
INTERPRO	IPR013149:Alcohol dehydrogenase, zinc-binding	3	0.627615	0.171496	AT1G77120, AT3G19450, AT4G34230	423	37	20885	4.00326	1	0.924828	93.6394
INTERPRO	IPR002085:Alcohol dehydrogenase superfamily, zinc-containing	3	0.627615	0.186038	AT1G77120, AT3G19450, AT4G34230	423	39	20885	3.79796	1	0.928533	95.0923
Annotation Cluster 24	Enrichment Score: 1.2735458670135331
Category	Term	Count	%	PValue	Genes	List Total	Pop Hits	Pop Total	Fold Enrichment	Bonferroni	Benjamini	FDR
GOTERM_BP_FAT	GO:0009644~response to high light intensity	6	1.25523	0.00276063	AT2G26150, AT5G57050, AT1G17870, AT1G27730, AT2G17840, AT1G01470	311	44	13998	6.13768	0.902477	0.0565309	4.182
GOTERM_BP_FAT	GO:0009642~response to light intensity	6	1.25523	0.0227769	AT2G26150, AT5G57050, AT1G17870, AT1G27730, AT2G17840, AT1G01470	311	73	13998	3.69942	1	0.242053	29.956
GOTERM_BP_FAT	GO:0009416~response to light stimulus	13	2.71967	0.338333	AT1G17870, AT2G17840, AT5G48150, AT2G26150, AT5G57050, AT3G05420, AT4G36930, AT2G35940, AT1G27730, AT1G51680, AT4G39400, AT1G01470, AT1G69640	311	466	13998	1.25563	1	0.898507	99.8308
GOTERM_BP_FAT	GO:0009314~response to radiation	13	2.71967	0.378416	AT1G17870, AT2G17840, AT5G48150, AT2G26150, AT5G57050, AT3G05420, AT4G36930, AT2G35940, AT1G27730, AT1G51680, AT4G39400, AT1G01470, AT1G69640	311	482	13998	1.21395	1	0.921922	99.9356
Annotation Cluster 25	Enrichment Score: 1.155195867400921
Category	Term	Count	%	PValue	Genes	List Total	Pop Hits	Pop Total	Fold Enrichment	Bonferroni	Benjamini	FDR
SP_PIR_KEYWORDS	membrane	66	13.8075	0.00022523	AT1G79820, AT3G02210, AT4G22130, AT1G70530, AT4G35300, AT3G47780, AT3G28960, AT5G05170, AT4G39350, AT1G52570, AT4G12420, AT5G15250, AT1G66340, AT4G30440, AT1G53730, AT3G14350, AT5G17420, AT5G34940, AT1G01540, AT5G02040, AT2G32670, AT4G03560, AT5G07920, AT2G45470, AT3G10960, AT1G64760, AT3G56200, AT2G27500, AT5G16910, AT4G39400, AT3G08510, AT3G16860, AT1G35720, AT1G53210, AT5G44030, AT3G60220, AT3…	474	2340	26538	1.57913	0.0500616	0.0042707	0.287968
SP_PIR_KEYWORDS	transmembrane	46	9.62343	0.0542968	AT1G79820, AT1G53210, AT5G44030, AT4G22130, AT1G70530, AT4G35300, AT3G47780, AT3G60220, AT3G28960, AT3G07160, AT5G05170, AT3G45970, AT4G39350, AT4G23180, AT1G30620, AT5G15250, AT1G66340, AT1G21790, AT1G14870, AT4G30440, AT1G53730, AT3G14350, AT5G61690, AT3G47730, AT5G17420, AT4G24560, AT3G06390, AT1G70520, AT2G40890, AT1G01540, AT5G02040, AT2G32670, AT2G20370, AT4G24010, AT1G15950, AT3G27170, AT4…	474	1973	26538	1.30533	0.999997	0.266883	51.0671
GOTERM_CC_FAT	GO:0031224~intrinsic to membrane	64	13.3891	0.0660193	AT1G79820, AT3G02210, AT4G22130, AT1G70530, AT4G35300, AT3G47780, AT3G28960, AT5G35160, AT5G05170, AT4G39350, AT3G24180, AT4G12420, AT5G15250, AT1G66340, AT4G30440, AT2G17760, AT1G53730, AT3G14350, AT5G17420, AT1G01540, AT5G02040, AT2G32670, AT2G22830, AT4G03560, AT5G07920, AT2G45470, AT3G10960, AT5G07250, AT1G64760, AT3G56200, AT1G11905, AT2G27500, AT5G16910, AT4G39400, AT1G31830, AT3G16860, AT1…	274	2658	13779	1.21085	0.999976	0.446741	56.007
GOTERM_CC_FAT	GO:0016021~integral to membrane	50	10.4603	0.197825	AT1G79820, AT4G22130, AT1G70530, AT4G35300, AT3G47780, AT3G28960, AT5G35160, AT5G05170, AT4G39350, AT3G24180, AT5G15250, AT1G66340, AT4G30440, AT1G53730, AT3G14350, AT5G17420, AT1G01540, AT5G02040, AT2G32670, AT2G22830, AT4G03560, AT5G07920, AT3G10960, AT5G07250, AT1G11905, AT3G56200, AT1G31830, AT4G39400, AT5G16910, AT1G53210, AT5G44030, AT3G07160, AT3G60220, AT3G45970, AT4G23180, AT1G30620, AT1…	274	2193	13779	1.14656	1	0.820816	92.9358
UP_SEQ_FEATURE	topological domain:Extracellular	14	2.92887	0.234612	AT4G22130, AT5G44030, AT1G70530, AT1G70520, AT3G07160, AT5G05170, AT4G39350, AT4G23180, AT1G15950, AT1G09960, AT4G08850, AT1G53730, AT3G14350, AT5G17420	215	429	8885	1.34862	1	0.967765	97.8749
UP_SEQ_FEATURE	topological domain:Cytoplasmic	18	3.76569	0.338769	AT4G22130, AT5G44030, AT1G70530, AT1G70520, AT3G07160, AT2G20370, AT2G32670, AT5G05170, AT4G39350, AT4G23180, AT1G15950, AT1G30620, AT4G03560, AT1G09960, AT4G08850, AT1G53730, AT3G14350, AT5G17420	215	626	8885	1.18828	1	0.994378	99.7416
UP_SEQ_FEATURE	transmembrane region	40	8.3682	0.64569	AT1G79820, AT5G44030, AT4G22130, AT1G70530, AT4G35300, AT3G47780, AT3G60220, AT3G07160, AT5G05170, AT3G45970, AT4G39350, AT4G23180, AT1G30620, AT5G15250, AT1G66340, AT1G14870, AT4G30440, AT1G53730, AT3G14350, AT5G61690, AT3G47730, AT5G17420, AT3G06390, AT4G24560, AT1G70520, AT2G40890, AT1G01540, AT5G02040, AT2G32670, AT2G20370, AT4G24010, AT1G15950, AT3G27170, AT4G03560, AT5G07920, AT1G09960, AT3…	215	1690	8885	0.97812	1	0.999851	100
Annotation Cluster 26	Enrichment Score: 1.1108912686618906
Category	Term	Count	%	PValue	Genes	List Total	Pop Hits	Pop Total	Fold Enrichment	Bonferroni	Benjamini	FDR
INTERPRO	IPR013781:Glycoside hydrolase, subgroup, catalytic core	9	1.88285	0.0157222	AT5G18670, AT3G57240, AT5G24318, AT1G64760, AT2G27500, AT3G13750, AT3G06510, AT1G09010, AT3G55430	423	159	20885	2.79473	0.999869	0.427997	20.7108
INTERPRO	IPR000490:Glycoside hydrolase, family 17	5	1.04603	0.0194647	AT3G57240, AT5G24318, AT1G64760, AT2G27500, AT3G55430	423	51	20885	4.84054	0.999985	0.442053	25.0129
SMART	SM00768:X8	3	0.627615	0.310317	AT5G24318, AT1G64760, AT3G55430	134	65	7691	2.64902	1	0.950676	98.0926
INTERPRO	IPR012946:X8	3	0.627615	0.379199	AT5G24318, AT1G64760, AT3G55430	423	65	20885	2.27878	1	0.991783	99.9071
Annotation Cluster 27	Enrichment Score: 1.0563561246099744
Category	Term	Count	%	PValue	Genes	List Total	Pop Hits	Pop Total	Fold Enrichment	Bonferroni	Benjamini	FDR
GOTERM_BP_FAT	GO:0044036~cell wall macromolecule metabolic process	6	1.25523	0.00483633	AT3G54420, AT3G04720, AT4G26690, AT5G55480, AT3G16920, AT5G17420	311	50	13998	5.40116	0.983127	0.0849171	7.21806
INTERPRO	IPR000726:Glycoside hydrolase, family 19, catalytic	3	0.627615	0.0359499	AT3G54420, AT3G04720, AT3G16920	423	15	20885	9.8747	1	0.562189	41.5005
GOTERM_MF_FAT	GO:0004568~chitinase activity	3	0.627615	0.101158	AT3G54420, AT3G04720, AT3G16920	309	26	14806	5.52875	1	0.759942	77.2575
GOTERM_BP_FAT	GO:0006030~chitin metabolic process	3	0.627615	0.105132	AT3G54420, AT3G04720, AT3G16920	311	25	13998	5.40116	1	0.618716	82.031
GOTERM_BP_FAT	GO:0006026~aminoglycan catabolic process	3	0.627615	0.105132	AT3G54420, AT3G04720, AT3G16920	311	25	13998	5.40116	1	0.618716	82.031
GOTERM_BP_FAT	GO:0006032~chitin catabolic process	3	0.627615	0.105132	AT3G54420, AT3G04720, AT3G16920	311	25	13998	5.40116	1	0.618716	82.031
GOTERM_BP_FAT	GO:0006022~aminoglycan metabolic process	3	0.627615	0.126976	AT3G54420, AT3G04720, AT3G16920	311	28	13998	4.82246	1	0.674029	87.735
GOTERM_BP_FAT	GO:0016998~cell wall macromolecule catabolic process	3	0.627615	0.157534	AT3G54420, AT3G04720, AT3G16920	311	32	13998	4.21965	1	0.733983	92.9279
GOTERM_BP_FAT	GO:0000272~polysaccharide catabolic process	4	0.83682	0.225375	AT5G18670, AT3G54420, AT3G04720, AT3G16920	311	74	13998	2.43295	1	0.828387	98.0675
GOTERM_BP_FAT	GO:0016052~carbohydrate catabolic process	7	1.46444	0.296499	AT5G18670, AT3G54420, AT3G04720, AT5G56630, AT2G19800, AT2G01290, AT3G16920	311	204	13998	1.54445	1	0.870258	99.5637
Annotation Cluster 28	Enrichment Score: 1.0028640071996322
Category	Term	Count	%	PValue	Genes	List Total	Pop Hits	Pop Total	Fold Enrichment	Bonferroni	Benjamini	FDR
UP_SEQ_FEATURE	region of interest:Activation loop	4	0.83682	0.0627626	AT5G40390, AT5G25110, AT4G33950, AT1G01140	215	38	8885	4.35006	1	0.699632	60.6895
INTERPRO	IPR018451:NAF/FISL domain	3	0.627615	0.0963599	AT5G40390, AT5G25110, AT1G01140	423	26	20885	5.69694	1	0.795546	77.3227
INTERPRO	IPR004041:NAF	3	0.627615	0.0963599	AT5G40390, AT5G25110, AT1G01140	423	26	20885	5.69694	1	0.795546	77.3227
UP_SEQ_FEATURE	domain:NAF	3	0.627615	0.128853	AT5G40390, AT5G25110, AT1G01140	215	26	8885	4.76834	1	0.876837	86.2895
UP_SEQ_FEATURE	region of interest:PPI	3	0.627615	0.128853	AT5G40390, AT5G25110, AT1G01140	215	26	8885	4.76834	1	0.876837	86.2895
Annotation Cluster 29	Enrichment Score: 1.0003742328159992
Category	Term	Count	%	PValue	Genes	List Total	Pop Hits	Pop Total	Fold Enrichment	Bonferroni	Benjamini	FDR
GOTERM_BP_FAT	GO:0009723~response to ethylene stimulus	11	2.30126	0.0588369	AT1G12630, AT4G34410, AT1G66340, AT5G44030, AT5G52020, AT3G04720, AT3G05420, AT5G61890, AT1G08720, AT1G52570, AT5G64750	311	256	13998	1.93401	1	0.467592	60.8224
GOTERM_BP_FAT	GO:0009620~response to fungus	16	3.34728	0.062753	AT4G34410, AT5G44030, AT5G52020, AT3G04720, AT5G45110, AT1G80840, AT5G64750, AT4G31800, AT5G25110, AT5G61890, AT2G35940, AT1G08720, AT3G24550, AT3G63420, AT1G51680, AT1G01470	311	438	13998	1.64419	1	0.473753	63.2671
GOTERM_BP_FAT	GO:0050832~defense response to fungus	12	2.51046	0.270143	AT4G34410, AT5G44030, AT5G52020, AT3G04720, AT1G80840, AT5G25110, AT5G45110, AT5G61890, AT3G63420, AT5G64750, AT1G01470, AT4G31800	311	399	13998	1.35367	1	0.859715	99.2298
Annotation Cluster 30	Enrichment Score: 0.9990574949650756
Category	Term	Count	%	PValue	Genes	List Total	Pop Hits	Pop Total	Fold Enrichment	Bonferroni	Benjamini	FDR
GOTERM_BP_FAT	GO:0006596~polyamine biosynthetic process	3	0.627615	0.0324607	AT3G02470, AT1G67990, AT4G34710	311	13	13998	10.3868	1	0.316563	39.9471
GOTERM_BP_FAT	GO:0006595~polyamine metabolic process	3	0.627615	0.0592428	AT3G02470, AT1G67990, AT4G34710	311	18	13998	7.50161	1	0.465854	61.0827
GOTERM_BP_FAT	GO:0006576~biogenic amine metabolic process	4	0.83682	0.142246	AT3G02470, AT1G67990, AT4G34710, AT1G52570	311	59	13998	3.0515	1	0.704421	90.6623
GOTERM_BP_FAT	GO:0009309~amine biosynthetic process	8	1.67364	0.16663	AT4G01850, AT1G02500, AT1G48850, AT3G02470, AT1G67990, AT4G14880, AT4G34710, AT1G52340	311	204	13998	1.76508	1	0.745979	94.0201
GOTERM_BP_FAT	GO:0042401~biogenic amine biosynthetic process	3	0.627615	0.221782	AT3G02470, AT1G67990, AT4G34710	311	40	13998	3.37572	1	0.825333	97.9243
Annotation Cluster 31	Enrichment Score: 0.9706423258773538
Category	Term	Count	%	PValue	Genes	List Total	Pop Hits	Pop Total	Fold Enrichment	Bonferroni	Benjamini	FDR
GOTERM_BP_FAT	GO:0032870~cellular response to hormone stimulus	18	3.76569	0.0162821	AT4G34410, AT1G12630, AT5G44030, AT2G33310, AT5G52020, AT2G34650, AT4G33950, AT1G52570, AT4G35230, AT5G64750, AT2G46680, AT3G63010, AT5G57050, AT1G66340, AT5G61890, AT4G26080, AT5G43700, AT4G39400	311	432	13998	1.8754	0.999999	0.205763	22.4061
GOTERM_BP_FAT	GO:0009755~hormone-mediated signaling	18	3.76569	0.0162821	AT4G34410, AT1G12630, AT5G44030, AT2G33310, AT5G52020, AT2G34650, AT4G33950, AT1G52570, AT4G35230, AT5G64750, AT2G46680, AT3G63010, AT5G57050, AT1G66340, AT5G61890, AT4G26080, AT5G43700, AT4G39400	311	432	13998	1.8754	0.999999	0.205763	22.4061
GOTERM_BP_FAT	GO:0009723~response to ethylene stimulus	11	2.30126	0.0588369	AT1G12630, AT4G34410, AT1G66340, AT5G44030, AT5G52020, AT3G04720, AT3G05420, AT5G61890, AT1G08720, AT1G52570, AT5G64750	311	256	13998	1.93401	1	0.467592	60.8224
SP_PIR_KEYWORDS	Ethylene signaling pathway	7	1.46444	0.0596463	AT1G12630, AT4G34410, AT1G66340, AT5G52020, AT5G61890, AT1G52570, AT5G64750	474	155	26538	2.52846	0.999999	0.278259	54.4949
GOTERM_BP_FAT	GO:0009873~ethylene mediated signaling pathway	8	1.67364	0.0840859	AT1G12630, AT4G34410, AT1G66340, AT5G44030, AT5G52020, AT5G61890, AT1G52570, AT5G64750	311	170	13998	2.1181	1	0.552402	74.2645
GOTERM_BP_FAT	GO:0000160~two-component signal transduction system (phosphorelay)	8	1.67364	0.208511	AT1G12630, AT4G34410, AT1G66340, AT5G44030, AT5G52020, AT5G61890, AT1G52570, AT5G64750	311	218	13998	1.65173	1	0.808825	97.3045
SMART	SM00380:AP2	5	1.04603	0.249574	AT1G12630, AT4G34410, AT5G52020, AT5G61890, AT5G64750	134	147	7691	1.95223	1	0.945363	95.3106
INTERPRO	IPR001471:Pathogenesis-related transcriptional factor and ERF, DNA-binding	5	1.04603	0.34599	AT1G12630, AT4G34410, AT5G52020, AT5G61890, AT5G64750	423	147	20885	1.67937	1	0.988145	99.8008
SP_PIR_KEYWORDS	activator	8	1.67364	0.349741	AT2G26150, AT1G12630, AT4G34410, AT5G52020, AT3G61890, AT5G61890, AT5G66320, AT5G64750	474	323	26538	1.38668	1	0.758803	99.5954
UP_SEQ_FEATURE	DNA-binding region:AP2/ERF	5	1.04603	0.399079	AT1G12630, AT4G34410, AT5G52020, AT5G61890, AT5G64750	215	133	8885	1.55359	1	0.9961	99.9348
Annotation Cluster 32	Enrichment Score: 0.9462634967435308
Category	Term	Count	%	PValue	Genes	List Total	Pop Hits	Pop Total	Fold Enrichment	Bonferroni	Benjamini	FDR
SMART	SM00554:FAS1	3	0.627615	0.0736576	AT2G45470, AT5G06390, AT5G60490	134	26	7691	6.62256	0.997965	0.787615	55.754
INTERPRO	IPR000782:FAS1 domain	3	0.627615	0.0963599	AT2G45470, AT5G06390, AT5G60490	423	26	20885	5.69694	1	0.795546	77.3227
SP_PIR_KEYWORDS	proteoglycan	3	0.627615	0.204219	AT2G45470, AT5G06390, AT5G60490	474	47	26538	3.57366	1	0.598972	94.6308
Annotation Cluster 33	Enrichment Score: 0.9429670644454382
Category	Term	Count	%	PValue	Genes	List Total	Pop Hits	Pop Total	Fold Enrichment	Bonferroni	Benjamini	FDR
GOTERM_MF_FAT	GO:0004713~protein tyrosine kinase activity	14	2.92887	0.0138291	AT4G22130, AT1G01540, AT4G23180, AT4G35230, AT1G34420, AT2G31800, AT1G07570, AT4G08850, AT1G08720, AT1G53730, AT3G14350, AT3G24550, AT1G11330, AT4G39400	309	312	14806	2.15007	0.995498	0.388105	17.5827
SMART	SM00219:TyrKc	5	1.04603	0.280199	AT2G31800, AT1G34420, AT1G08720, AT3G24550, AT4G35230	134	155	7691	1.85147	1	0.94813	96.9921
INTERPRO	IPR001245:Tyrosine protein kinase	5	1.04603	0.382682	AT2G31800, AT1G34420, AT1G08720, AT3G24550, AT4G35230	423	155	20885	1.59269	1	0.991544	99.9145
Annotation Cluster 34	Enrichment Score: 0.9358711130544641
Category	Term	Count	%	PValue	Genes	List Total	Pop Hits	Pop Total	Fold Enrichment	Bonferroni	Benjamini	FDR
SP_PIR_KEYWORDS	rna-directed dna polymerase	3	0.627615	0.0185899	AT3G25270, AT4G29090, AT3G09510	474	12	26538	13.9968	0.986135	0.112054	21.3559
GOTERM_MF_FAT	GO:0003964~RNA-directed DNA polymerase activity	3	0.627615	0.0530112	AT3G25270, AT4G29090, AT3G09510	309	18	14806	7.98598	1	0.57059	53.0625
INTERPRO	IPR015706:RNA-directed DNA polymerase (reverse transcriptase), related	3	0.627615	0.102731	AT3G25270, AT4G29090, AT3G09510	423	27	20885	5.48595	1	0.808402	79.5547
GOTERM_MF_FAT	GO:0034061~DNA polymerase activity	3	0.627615	0.232721	AT3G25270, AT4G29090, AT3G09510	309	44	14806	3.26699	1	0.8825	97.474
GOTERM_MF_FAT	GO:0016779~nucleotidyltransferase activity	3	0.627615	0.888104	AT3G25270, AT4G29090, AT3G09510	309	178	14806	0.807571	1	0.999903	100
Annotation Cluster 35	Enrichment Score: 0.921303020510714
Category	Term	Count	%	PValue	Genes	List Total	Pop Hits	Pop Total	Fold Enrichment	Bonferroni	Benjamini	FDR
INTERPRO	IPR009007:Peptidase aspartic, catalytic	6	1.25523	0.0128415	AT1G03220, AT2G17760, AT1G66180, AT5G10760, AT1G44130, AT5G10770	423	69	20885	4.29335	0.999317	0.405883	17.2438
INTERPRO	IPR001461:Peptidase A1	6	1.25523	0.0160842	AT1G03220, AT2G17760, AT1G66180, AT5G10760, AT1G44130, AT5G10770	423	73	20885	4.0581	0.999893	0.416058	21.1366
INTERPRO	IPR001969:Peptidase aspartic, active site	5	1.04603	0.0264634	AT2G17760, AT1G66180, AT5G10760, AT1G44130, AT5G10770	423	56	20885	4.40835	1	0.513396	32.4805
GOTERM_MF_FAT	GO:0070001~aspartic-type peptidase activity	6	1.25523	0.0280514	AT1G03220, AT2G17760, AT1G66180, AT5G10760, AT1G44130, AT5G10770	309	82	14806	3.50604	0.999984	0.477632	32.6384
GOTERM_MF_FAT	GO:0004190~aspartic-type endopeptidase activity	6	1.25523	0.0280514	AT1G03220, AT2G17760, AT1G66180, AT5G10760, AT1G44130, AT5G10770	309	82	14806	3.50604	0.999984	0.477632	32.6384
GOTERM_MF_FAT	GO:0004175~endopeptidase activity	8	1.67364	0.481528	AT1G03220, AT2G17760, AT1G66180, AT5G10760, AT2G27420, AT1G44130, AT5G10770, AT5G15250	309	311	14806	1.23256	1	0.978966	99.9891
SP_PIR_KEYWORDS	Protease	7	1.46444	0.538165	AT3G02110, AT4G24560, AT5G22030, AT2G17760, AT2G27420, AT1G44130, AT5G15250	474	333	26538	1.17691	1	0.892432	99.9949
GOTERM_MF_FAT	GO:0070011~peptidase activity, acting on L-amino acid peptides	11	2.30126	0.710446	AT3G02110, AT4G24560, AT5G22030, AT1G03220, AT2G17760, AT1G66180, AT5G10760, AT2G27420, AT1G44130, AT5G10770, AT5G15250	309	549	14806	0.960063	1	0.99736	100
GOTERM_MF_FAT	GO:0008233~peptidase activity	11	2.30126	0.793957	AT3G02110, AT4G24560, AT5G22030, AT1G03220, AT2G17760, AT1G66180, AT5G10760, AT2G27420, AT1G44130, AT5G10770, AT5G15250	309	593	14806	0.888827	1	0.999197	100
GOTERM_BP_FAT	GO:0006508~proteolysis	16	3.34728	0.97395	AT3G02110, AT4G24560, AT5G22030, AT3G60220, AT3G02290, AT2G02870, AT2G27420, AT1G44130, AT5G15250, AT1G03220, AT2G17760, AT5G10760, AT1G66180, AT1G21410, AT5G28540, AT5G10770	311	1036	13998	0.69513	1	0.999999	100
Annotation Cluster 36	Enrichment Score: 0.9101144707351962
Category	Term	Count	%	PValue	Genes	List Total	Pop Hits	Pop Total	Fold Enrichment	Bonferroni	Benjamini	FDR
SP_PIR_KEYWORDS	metal-binding	55	11.5063	0.0014902	AT5G59220, AT3G28210, AT5G05170, AT4G39350, AT4G12420, AT3G51370, AT5G15250, AT5G24910, AT1G66340, AT2G28890, AT1G77120, AT1G79750, AT5G17420, AT2G04240, AT3G17090, AT3G62020, AT1G67990, AT3G19450, AT4G37530, AT3G09390, AT5G07920, AT5G57050, AT4G34050, AT2G03800, AT5G66320, AT1G71695, AT5G44030, AT3G09770, AT3G60220, AT3G02290, AT2G19810, AT2G27580, AT5G59550, AT3G15270, AT4G26080, AT5G14420, AT5…	474	1998	26538	1.54119	0.288243	0.0153366	1.89114
GOTERM_MF_FAT	GO:0043167~ion binding	91	19.0377	0.0220444	AT5G59220, AT1G76160, AT4G38230, AT3G28210, AT3G07780, AT5G24430, AT5G05170, AT4G39350, AT1G52570, AT4G12420, AT3G55430, AT3G51370, AT5G15250, AT5G24910, AT1G66340, AT2G28890, AT1G77120, AT1G27730, AT3G13750, AT1G79750, AT1G09010, AT5G17420, AT2G04240, AT3G28480, AT5G54130, AT1G06680, AT3G17090, AT4G05020, AT2G48100, AT3G62020, AT3G19450, AT1G67990, AT4G37530, AT3G09390, AT4G10490, AT4G03560, AT5…	309	3572	14806	1.2207	0.999825	0.438192	26.6214
GOTERM_MF_FAT	GO:0043169~cation binding	90	18.8285	0.0282778	AT5G59220, AT1G76160, AT4G38230, AT3G28210, AT3G07780, AT5G24430, AT5G05170, AT4G39350, AT1G52570, AT4G12420, AT3G55430, AT3G51370, AT5G15250, AT5G24910, AT1G66340, AT2G28890, AT1G77120, AT1G27730, AT3G13750, AT1G79750, AT1G09010, AT5G17420, AT2G04240, AT3G28480, AT5G54130, AT1G06680, AT3G17090, AT4G05020, AT2G48100, AT3G62020, AT3G19450, AT1G67990, AT4G37530, AT3G09390, AT4G10490, AT4G03560, AT5…	309	3564	14806	1.21	0.999985	0.461156	32.856
GOTERM_MF_FAT	GO:0046872~metal ion binding	82	17.1548	0.0871752	AT1G76160, AT5G59220, AT4G38230, AT3G28210, AT5G24430, AT3G07780, AT5G05170, AT4G39350, AT1G52570, AT4G12420, AT3G51370, AT5G15250, AT5G24910, AT1G66340, AT2G28890, AT1G77120, AT1G27730, AT3G13750, AT1G79750, AT5G17420, AT2G04240, AT3G28480, AT5G54130, AT1G06680, AT3G17090, AT4G05020, AT2G48100, AT3G62020, AT3G19450, AT1G67990, AT4G37530, AT3G09390, AT4G10490, AT4G03560, AT5G07920, AT5G40390, AT5…	309	3390	14806	1.15903	1	0.73038	71.8207
GOTERM_MF_FAT	GO:0046914~transition metal ion binding	66	13.8075	0.144766	AT1G76160, AT5G59220, AT3G28210, AT3G07780, AT5G05170, AT4G39350, AT4G12420, AT3G51370, AT5G15250, AT5G24910, AT1G66340, AT2G28890, AT1G77120, AT1G27730, AT3G13750, AT5G17420, AT2G04240, AT3G28480, AT3G17090, AT2G48100, AT3G62020, AT3G19450, AT4G37530, AT3G09390, AT4G10490, AT5G07920, AT5G40390, AT5G57050, AT5G25110, AT2G03800, AT5G66320, AT1G71695, AT1G35720, AT5G44030, AT3G09770, AT3G60220, AT3…	309	2756	14806	1.14748	1	0.823349	88.5996
SP_PIR_KEYWORDS	zinc-finger	20	4.1841	0.168983	AT2G04240, AT2G41900, AT5G44030, AT3G09770, AT4G24560, AT3G60220, AT3G28210, AT3G02290, AT5G05170, AT2G19810, AT4G39350, AT1G20980, AT2G27580, AT5G07920, AT5G59550, AT3G15270, AT4G33565, AT5G14420, AT5G66320, AT5G17420	474	837	26538	1.33781	1	0.535755	90.6502
SP_PIR_KEYWORDS	zinc	25	5.23013	0.205755	AT5G44030, AT3G09770, AT3G28210, AT3G60220, AT3G02290, AT5G05170, AT2G19810, AT4G39350, AT2G27580, AT5G15250, AT5G59550, AT3G15270, AT1G77120, AT5G14420, AT4G34230, AT5G17420, AT2G04240, AT2G41900, AT4G24560, AT3G19450, AT5G07920, AT1G20980, AT2G03800, AT4G33565, AT5G66320	474	1124	26538	1.24527	1	0.595687	94.762
SMART	SM00184:RING	10	2.09205	0.520169	AT2G04240, AT5G59550, AT3G09770, AT3G60220, AT3G02290, AT5G05170, AT5G14420, AT4G33565, AT4G39350, AT5G17420	134	508	7691	1.12983	1	0.981038	99.9601
INTERPRO	IPR001841:Zinc finger, RING-type	10	2.09205	0.701605	AT2G04240, AT5G59550, AT3G09770, AT3G60220, AT3G02290, AT5G05170, AT5G14420, AT4G33565, AT4G39350, AT5G17420	423	508	20885	0.97192	1	0.999858	100
INTERPRO	IPR018957:Zinc finger, C3HC4 RING-type	7	1.46444	0.728264	AT2G04240, AT5G59550, AT3G09770, AT3G60220, AT3G47550, AT3G02290, AT4G33565	423	356	20885	0.970828	1	0.999897	100
GOTERM_MF_FAT	GO:0008270~zinc ion binding	29	6.06695	0.899448	AT3G09770, AT5G44030, AT3G60220, AT3G28210, AT3G02290, AT3G07780, AT5G05170, AT2G19810, AT4G39350, AT2G27580, AT5G15250, AT5G59550, AT3G15270, AT3G47550, AT1G77120, AT1G27730, AT5G14420, AT4G34230, AT5G17420, AT2G04240, AT2G41900, AT4G24560, AT2G48100, AT3G19450, AT1G20980, AT5G07920, AT2G03800, AT4G33565, AT5G66320	309	1654	14806	0.840121	1	0.999931	100
Annotation Cluster 37	Enrichment Score: 0.9089130894084247
Category	Term	Count	%	PValue	Genes	List Total	Pop Hits	Pop Total	Fold Enrichment	Bonferroni	Benjamini	FDR
GOTERM_BP_FAT	GO:0052543~callose deposition in cell wall	3	0.627615	0.0592428	AT1G66340, AT3G07160, AT1G24100	311	18	13998	7.50161	1	0.465854	61.0827
GOTERM_BP_FAT	GO:0052386~cell wall thickening	3	0.627615	0.0652699	AT1G66340, AT3G07160, AT1G24100	311	19	13998	7.10679	1	0.483586	64.7623
GOTERM_BP_FAT	GO:0052545~callose localization	3	0.627615	0.0714917	AT1G66340, AT3G07160, AT1G24100	311	20	13998	6.75145	1	0.512218	68.2176
GOTERM_BP_FAT	GO:0033037~polysaccharide localization	3	0.627615	0.0778967	AT1G66340, AT3G07160, AT1G24100	311	21	13998	6.42995	1	0.531733	71.4417
GOTERM_BP_FAT	GO:0042545~cell wall modification	6	1.25523	0.180255	AT1G66340, AT3G07160, AT3G45970, AT4G02320, AT1G24100, AT5G09760	311	135	13998	2.00043	1	0.766667	95.3649
GOTERM_BP_FAT	GO:0070727~cellular macromolecule localization	5	1.04603	0.906796	AT1G66340, AT3G07160, AT1G11905, AT1G24100, AT4G34450	311	303	13998	0.742733	1	0.99993	100
Annotation Cluster 38	Enrichment Score: 0.8489515557432408
Category	Term	Count	%	PValue	Genes	List Total	Pop Hits	Pop Total	Fold Enrichment	Bonferroni	Benjamini	FDR
GOTERM_BP_FAT	GO:0042278~purine nucleoside metabolic process	3	0.627615	0.105132	AT4G01850, AT1G02500, AT1G54130	311	25	13998	5.40116	1	0.618716	82.031
GOTERM_BP_FAT	GO:0046128~purine ribonucleoside metabolic process	3	0.627615	0.105132	AT4G01850, AT1G02500, AT1G54130	311	25	13998	5.40116	1	0.618716	82.031
GOTERM_BP_FAT	GO:0009116~nucleoside metabolic process	4	0.83682	0.152679	AT4G01850, AT1G02500, AT1G54130, AT5G11160	311	61	13998	2.95145	1	0.725184	92.2712
GOTERM_BP_FAT	GO:0009119~ribonucleoside metabolic process	3	0.627615	0.238203	AT4G01850, AT1G02500, AT1G54130	311	42	13998	3.21497	1	0.840019	98.5071
Annotation Cluster 39	Enrichment Score: 0.8434805995650142
Category	Term	Count	%	PValue	Genes	List Total	Pop Hits	Pop Total	Fold Enrichment	Bonferroni	Benjamini	FDR
GOTERM_BP_FAT	GO:0048589~developmental growth	10	2.09205	0.0187026	AT4G26690, AT3G07160, AT3G51160, AT2G34650, AT2G20370, AT1G75750, AT3G45970, AT4G12420, AT4G39400, AT5G16910	311	180	13998	2.50054	1	0.219941	25.3046
GOTERM_BP_FAT	GO:0040007~growth	12	2.51046	0.0212626	AT4G26690, AT3G07160, AT1G73030, AT3G51160, AT2G34650, AT2G20370, AT1G27730, AT1G75750, AT3G45970, AT4G12420, AT4G39400, AT5G16910	311	246	13998	2.19559	1	0.236691	28.2598
GOTERM_BP_FAT	GO:0000902~cell morphogenesis	10	2.09205	0.0420274	AT5G42080, AT4G26690, AT3G51160, AT2G34650, AT2G20370, AT1G75750, AT3G45970, AT5G55480, AT4G12420, AT4G39400	311	208	13998	2.16393	1	0.370916	48.4955
GOTERM_BP_FAT	GO:0032989~cellular component morphogenesis	10	2.09205	0.0715689	AT5G42080, AT4G26690, AT3G51160, AT2G34650, AT2G20370, AT1G75750, AT3G45970, AT5G55480, AT4G12420, AT4G39400	311	231	13998	1.94847	1	0.508614	68.2584
GOTERM_BP_FAT	GO:0016049~cell growth	9	1.88285	0.102922	AT4G26690, AT3G51160, AT2G34650, AT2G20370, AT1G75750, AT3G45970, AT4G12420, AT4G39400, AT5G16910	311	214	13998	1.89293	1	0.614271	81.3329
GOTERM_BP_FAT	GO:0008361~regulation of cell size	9	1.88285	0.129113	AT4G26690, AT3G51160, AT2G34650, AT2G20370, AT1G75750, AT3G45970, AT4G12420, AT4G39400, AT5G16910	311	226	13998	1.79242	1	0.677	88.1908
GOTERM_BP_FAT	GO:0009826~unidimensional cell growth	7	1.46444	0.133073	AT4G26690, AT3G51160, AT2G20370, AT1G75750, AT3G45970, AT4G12420, AT4G39400	311	156	13998	2.01966	1	0.685301	88.994
GOTERM_BP_FAT	GO:0060560~developmental growth involved in morphogenesis	7	1.46444	0.133073	AT4G26690, AT3G51160, AT2G20370, AT1G75750, AT3G45970, AT4G12420, AT4G39400	311	156	13998	2.01966	1	0.685301	88.994
GOTERM_BP_FAT	GO:0032535~regulation of cellular component size	9	1.88285	0.158166	AT4G26690, AT3G51160, AT2G34650, AT2G20370, AT1G75750, AT3G45970, AT4G12420, AT4G39400, AT5G16910	311	238	13998	1.70205	1	0.732304	93.0095
GOTERM_BP_FAT	GO:0048469~cell maturation	3	0.627615	0.197348	AT4G26690, AT2G34650, AT5G16910	311	37	13998	3.64943	1	0.791673	96.6531
GOTERM_BP_FAT	GO:0048765~root hair cell differentiation	3	0.627615	0.197348	AT4G26690, AT2G34650, AT5G16910	311	37	13998	3.64943	1	0.791673	96.6531
GOTERM_BP_FAT	GO:0048764~trichoblast maturation	3	0.627615	0.197348	AT4G26690, AT2G34650, AT5G16910	311	37	13998	3.64943	1	0.791673	96.6531
GOTERM_BP_FAT	GO:0010054~trichoblast differentiation	3	0.627615	0.221782	AT4G26690, AT2G34650, AT5G16910	311	40	13998	3.37572	1	0.825333	97.9243
GOTERM_BP_FAT	GO:0009913~epidermal cell differentiation	5	1.04603	0.241294	AT5G42080, AT4G26690, AT2G34650, AT5G55480, AT5G16910	311	113	13998	1.99158	1	0.842025	98.598
GOTERM_BP_FAT	GO:0007398~ectoderm development	5	1.04603	0.250932	AT5G42080, AT4G26690, AT2G34650, AT5G55480, AT5G16910	311	115	13998	1.95694	1	0.846084	98.8493
GOTERM_BP_FAT	GO:0008544~epidermis development	5	1.04603	0.250932	AT5G42080, AT4G26690, AT2G34650, AT5G55480, AT5G16910	311	115	13998	1.95694	1	0.846084	98.8493
GOTERM_BP_FAT	GO:0022622~root system development	7	1.46444	0.263814	AT4G24560, AT5G14170, AT4G26690, AT3G07780, AT2G34650, AT3G63420, AT5G16910	311	196	13998	1.60749	1	0.856146	99.1199
GOTERM_BP_FAT	GO:0048364~root development	7	1.46444	0.263814	AT4G24560, AT5G14170, AT4G26690, AT3G07780, AT2G34650, AT3G63420, AT5G16910	311	196	13998	1.60749	1	0.856146	99.1199
GOTERM_BP_FAT	GO:0010053~root epidermal cell differentiation	3	0.627615	0.271186	AT4G26690, AT2G34650, AT5G16910	311	46	13998	2.93541	1	0.85893	99.2467
GOTERM_BP_FAT	GO:0021700~developmental maturation	3	0.627615	0.287678	AT4G26690, AT2G34650, AT5G16910	311	48	13998	2.8131	1	0.866207	99.4711
GOTERM_BP_FAT	GO:0010015~root morphogenesis	4	0.83682	0.30925	AT4G26690, AT3G07780, AT2G34650, AT5G16910	311	88	13998	2.04589	1	0.87467	99.6712
Annotation Cluster 40	Enrichment Score: 0.8243616605265889
Category	Term	Count	%	PValue	Genes	List Total	Pop Hits	Pop Total	Fold Enrichment	Bonferroni	Benjamini	FDR
GOTERM_MF_FAT	GO:0008289~lipid binding	11	2.30126	0.0311303	AT3G53980, AT1G18100, AT3G05420, AT2G38540, AT2G37870, AT4G39670, AT4G39400, AT4G08180, AT1G35720, AT5G07920, AT5G59310	309	243	14806	2.16903	0.999995	0.442511	35.5418
SP_PIR_KEYWORDS	lipid-binding	4	0.83682	0.0539645	AT3G05420, AT2G38540, AT4G39400, AT5G59310	474	48	26538	4.66561	0.999997	0.271093	50.8466
INTERPRO	IPR000528:Plant lipid transfer protein/Par allergen	3	0.627615	0.102731	AT2G38540, AT2G37870, AT5G59310	423	27	20885	5.48595	1	0.808402	79.5547
GOTERM_BP_FAT	GO:0006869~lipid transport	6	1.25523	0.227072	AT3G53980, AT3G05420, AT2G38540, AT2G37870, AT4G39670, AT5G59310	311	147	13998	1.83713	1	0.828504	98.1319
GOTERM_BP_FAT	GO:0010876~lipid localization	6	1.25523	0.30275	AT3G53980, AT3G05420, AT2G38540, AT2G37870, AT4G39670, AT5G59310	311	165	13998	1.63671	1	0.871469	99.6199
SMART	SM00499:AAI	4	0.83682	0.334436	AT3G53980, AT2G38540, AT2G37870, AT5G59310	134	118	7691	1.94561	1	0.935948	98.6948
INTERPRO	IPR003612:Plant lipid transfer protein/seed storage/trypsin-alpha amylase inhibitor	4	0.83682	0.42748	AT3G53980, AT2G38540, AT2G37870, AT5G59310	423	118	20885	1.67368	1	0.994238	99.9716
Annotation Cluster 41	Enrichment Score: 0.8039878558150946
Category	Term	Count	%	PValue	Genes	List Total	Pop Hits	Pop Total	Fold Enrichment	Bonferroni	Benjamini	FDR
GOTERM_BP_FAT	GO:0010035~response to inorganic substance	19	3.9749	0.055825	AT1G02500, AT3G48990, AT2G40300, AT1G17870, AT4G21960, AT4G37530, AT4G14880, AT5G56550, AT5G19780, AT2G26150, AT3G09270, AT2G21250, AT4G34050, AT5G55850, AT1G77120, AT4G02380, AT1G71695, AT1G35720, AT1G03120	311	540	13998	1.58367	1	0.453705	58.8395
GOTERM_BP_FAT	GO:0010038~response to metal ion	12	2.51046	0.231743	AT5G19780, AT3G09270, AT1G02500, AT3G48990, AT2G21250, AT4G34050, AT2G40300, AT1G77120, AT4G14880, AT5G56550, AT1G35720, AT1G03120	311	384	13998	1.40655	1	0.833062	98.299
GOTERM_BP_FAT	GO:0046686~response to cadmium ion	10	2.09205	0.299366	AT5G19780, AT3G09270, AT1G02500, AT3G48990, AT2G21250, AT4G34050, AT1G77120, AT4G14880, AT5G56550, AT1G35720	311	327	13998	1.37644	1	0.869686	99.5904
Annotation Cluster 42	Enrichment Score: 0.7957541894210345
Category	Term	Count	%	PValue	Genes	List Total	Pop Hits	Pop Total	Fold Enrichment	Bonferroni	Benjamini	FDR
SMART	SM00774:WRKY	4	0.83682	0.132035	AT5G49520, AT1G80840, AT4G24240, AT4G31800	134	73	7691	3.14496	0.99999	0.852163	77.8894
UP_SEQ_FEATURE	DNA-binding region:WRKY	4	0.83682	0.16937	AT5G49520, AT1G80840, AT4G24240, AT4G31800	215	59	8885	2.80173	1	0.924418	93.0959
INTERPRO	IPR003657:DNA-binding WRKY	4	0.83682	0.183321	AT5G49520, AT1G80840, AT4G24240, AT4G31800	423	73	20885	2.7054	1	0.929783	94.8469
Annotation Cluster 43	Enrichment Score: 0.7817734652603584
Category	Term	Count	%	PValue	Genes	List Total	Pop Hits	Pop Total	Fold Enrichment	Bonferroni	Benjamini	FDR
GOTERM_BP_FAT	GO:0010150~leaf senescence	3	0.627615	0.0981013	AT3G48140, AT5G11520, AT3G52430	311	24	13998	5.62621	1	0.599543	79.7211
GOTERM_BP_FAT	GO:0010260~organ senescence	3	0.627615	0.105132	AT3G48140, AT5G11520, AT3G52430	311	25	13998	5.40116	1	0.618716	82.031
GOTERM_BP_FAT	GO:0010149~senescence	3	0.627615	0.149765	AT3G48140, AT5G11520, AT3G52430	311	31	13998	4.35577	1	0.721047	91.8501
GOTERM_BP_FAT	GO:0007568~aging	3	0.627615	0.483155	AT3G48140, AT5G11520, AT3G52430	311	73	13998	1.84971	1	0.960482	99.9963
Annotation Cluster 44	Enrichment Score: 0.7532834302986822
Category	Term	Count	%	PValue	Genes	List Total	Pop Hits	Pop Total	Fold Enrichment	Bonferroni	Benjamini	FDR
GOTERM_MF_FAT	GO:0005509~calcium ion binding	17	3.55649	0.0108824	AT1G53210, AT5G54130, AT1G06680, AT4G05020, AT4G38230, AT4G38810, AT5G24430, AT1G18210, AT4G21960, AT4G37530, AT1G52570, AT4G03560, AT5G07920, AT3G20410, AT4G26080, AT1G71695, AT1G35720	309	405	14806	2.01128	0.985672	0.376074	14.0963
SP_PIR_KEYWORDS	calcium	13	2.71967	0.0154738	AT1G53210, AT5G54130, AT4G05020, AT4G38230, AT4G38810, AT1G18210, AT4G21960, AT4G37530, AT1G52570, AT4G03560, AT3G20410, AT1G35720, AT1G71695	474	329	26538	2.21227	0.971436	0.105162	18.0985
INTERPRO	IPR018249:EF-HAND 2	8	1.67364	0.0442361	AT1G53210, AT3G20410, AT5G54130, AT4G05020, AT4G38230, AT4G38810, AT1G18210, AT4G03560	423	160	20885	2.46868	1	0.611361	48.4473
INTERPRO	IPR018248:EF hand	7	1.46444	0.0564846	AT1G53210, AT3G20410, AT5G54130, AT4G05020, AT4G38230, AT1G18210, AT4G03560	423	135	20885	2.56011	1	0.652788	57.3204
SMART	SM00054:EFh	6	1.25523	0.0743961	AT1G53210, AT3G20410, AT4G38230, AT4G38810, AT1G18210, AT4G03560	134	130	7691	2.64902	0.998093	0.714183	56.1286
INTERPRO	IPR011992:EF-Hand type	7	1.46444	0.0842596	AT1G53210, AT3G20410, AT5G54130, AT4G38230, AT5G24430, AT1G18210, AT4G03560	423	150	20885	2.3041	1	0.767795	72.4457
SP_PIR_KEYWORDS	EF hand	4	0.83682	0.109816	AT4G38230, AT4G38810, AT1G18210, AT5G07920	474	65	26538	3.44537	1	0.41166	77.4465
INTERPRO	IPR002048:Calcium-binding EF-hand	6	1.25523	0.123743	AT1G53210, AT3G20410, AT4G38230, AT4G38810, AT1G18210, AT4G03560	423	130	20885	2.27878	1	0.851965	85.5493
INTERPRO	IPR018247:EF-HAND 1	7	1.46444	0.271021	AT1G53210, AT3G20410, AT5G54130, AT4G05020, AT4G38230, AT4G38810, AT1G18210	423	216	20885	1.60007	1	0.973708	99.0237
UP_SEQ_FEATURE	calcium-binding region:4	3	0.627615	0.513416	AT3G20410, AT4G38230, AT1G18210	215	71	8885	1.74615	1	0.999367	99.9969
UP_SEQ_FEATURE	domain:EF-hand 2	4	0.83682	0.526766	AT3G20410, AT4G38230, AT1G18210, AT4G03560	215	115	8885	1.43741	1	0.999445	99.9979
UP_SEQ_FEATURE	domain:EF-hand 1	4	0.83682	0.532632	AT3G20410, AT4G38230, AT1G18210, AT4G03560	215	116	8885	1.42502	1	0.999343	99.9983
UP_SEQ_FEATURE	calcium-binding region:3	3	0.627615	0.604855	AT3G20410, AT4G38230, AT1G18210	215	84	8885	1.47591	1	0.999714	99.9998
UP_SEQ_FEATURE	domain:EF-hand 4	3	0.627615	0.611326	AT3G20410, AT4G38230, AT1G18210	215	85	8885	1.45855	1	0.999715	99.9999
UP_SEQ_FEATURE	domain:EF-hand 3	3	0.627615	0.654376	AT3G20410, AT4G38230, AT1G18210	215	92	8885	1.34757	1	0.99986	100
UP_SEQ_FEATURE	calcium-binding region:1	3	0.627615	0.665959	AT3G20410, AT4G38230, AT1G18210	215	94	8885	1.3189	1	0.999877	100
UP_SEQ_FEATURE	calcium-binding region:2	3	0.627615	0.693555	AT3G20410, AT4G38230, AT1G18210	215	99	8885	1.25229	1	0.999929	100
Annotation Cluster 45	Enrichment Score: 0.7303065446267473
Category	Term	Count	%	PValue	Genes	List Total	Pop Hits	Pop Total	Fold Enrichment	Bonferroni	Benjamini	FDR
SP_PIR_KEYWORDS	pyridoxal phosphate	5	1.04603	0.063294	AT3G08860, AT4G14880, AT5G11520, AT4G34710, AT2G02010	474	84	26538	3.33258	1	0.282002	56.7037
KEGG_PATHWAY	ath00270:Cysteine and methionine metabolism	4	0.83682	0.157982	AT3G02470, AT4G14880, AT5G11520, AT1G64660	54	64	2458	2.84491	0.999934	0.747321	81.694
GOTERM_MF_FAT	GO:0030170~pyridoxal phosphate binding	5	1.04603	0.235535	AT3G08860, AT4G14880, AT5G11520, AT2G02010, AT1G64660	309	119	14806	2.01327	1	0.88077	97.5996
GOTERM_MF_FAT	GO:0070279~vitamin B6 binding	5	1.04603	0.235535	AT3G08860, AT4G14880, AT5G11520, AT2G02010, AT1G64660	309	119	14806	2.01327	1	0.88077	97.5996
GOTERM_MF_FAT	GO:0019842~vitamin binding	6	1.25523	0.26801	AT3G28480, AT3G08860, AT4G14880, AT5G11520, AT2G02010, AT1G64660	309	167	14806	1.72153	1	0.91117	98.6863
INTERPRO	IPR015421:Pyridoxal phosphate-dependent transferase, major region, subdomain 1	4	0.83682	0.27921	AT3G08860, AT5G11520, AT2G02010, AT1G64660	423	91	20885	2.17026	1	0.975107	99.1726
Annotation Cluster 46	Enrichment Score: 0.7173698339900654
Category	Term	Count	%	PValue	Genes	List Total	Pop Hits	Pop Total	Fold Enrichment	Bonferroni	Benjamini	FDR
GOTERM_BP_FAT	GO:0009814~defense response, incompatible interaction	6	1.25523	0.0619524	AT1G66340, AT3G04720, AT5G45110, AT4G11650, AT3G63420, AT3G52430	311	96	13998	2.8131	1	0.473271	62.7792
GOTERM_BP_FAT	GO:0009816~defense response to bacterium, incompatible interaction	3	0.627615	0.112294	AT5G45110, AT4G11650, AT3G52430	311	26	13998	5.19342	1	0.640633	84.1294
GOTERM_BP_FAT	GO:0045087~innate immune response	8	1.67364	0.410648	AT1G66340, AT3G54420, AT3G04720, AT5G23570, AT5G45110, AT4G11650, AT3G63420, AT3G52430	311	275	13998	1.30937	1	0.938113	99.9717
GOTERM_BP_FAT	GO:0006955~immune response	8	1.67364	0.472757	AT1G66340, AT3G54420, AT3G04720, AT5G23570, AT5G45110, AT4G11650, AT3G63420, AT3G52430	311	293	13998	1.22893	1	0.957225	99.9949
Annotation Cluster 47	Enrichment Score: 0.6193472664146356
Category	Term	Count	%	PValue	Genes	List Total	Pop Hits	Pop Total	Fold Enrichment	Bonferroni	Benjamini	FDR
SP_PIR_KEYWORDS	transcription regulation	33	6.90377	0.0132634	AT4G24240, AT2G46270, AT3G47640, AT5G64750, AT4G31800, AT5G13220, AT2G26150, AT2G34600, AT3G15270, AT5G49520, AT3G61890, AT5G14170, AT4G36930, AT5G61890, AT4G27410, AT1G12630, AT4G34410, AT5G22380, AT2G24260, AT2G33310, AT5G52020, AT4G21550, AT1G80840, AT1G19180, AT5G48150, AT1G20980, AT2G46680, AT1G74950, AT2G35940, AT5G66320, AT5G43700, AT5G57150, AT2G16400	474	1184	26538	1.56046	0.952369	0.0964972	15.7129
SP_PIR_KEYWORDS	Transcription	33	6.90377	0.0175029	AT4G24240, AT2G46270, AT3G47640, AT5G64750, AT4G31800, AT5G13220, AT2G26150, AT2G34600, AT3G15270, AT5G49520, AT3G61890, AT5G14170, AT4G36930, AT5G61890, AT4G27410, AT1G12630, AT4G34410, AT5G22380, AT2G24260, AT2G33310, AT5G52020, AT4G21550, AT1G80840, AT1G19180, AT5G48150, AT1G20980, AT2G46680, AT1G74950, AT2G35940, AT5G66320, AT5G43700, AT5G57150, AT2G16400	474	1209	26538	1.52819	0.982154	0.11167	20.2334
SP_PIR_KEYWORDS	nucleus	43	8.99582	0.201083	AT4G24240, AT5G15550, AT2G46270, AT2G02870, AT3G47640, AT1G48130, AT5G64750, AT4G31800, AT5G13220, AT3G63010, AT2G26150, AT2G34600, AT3G15270, AT5G49520, AT3G61890, AT2G28890, AT5G14170, AT4G36930, AT5G61890, AT2G20570, AT4G26080, AT4G27410, AT1G12630, AT4G34410, AT5G22380, AT2G24260, AT2G33310, AT5G52020, AT4G38900, AT4G21550, AT1G80840, AT1G19180, AT1G19640, AT1G20980, AT2G46680, AT1G74950, AT2…	474	2052	26538	1.17322	1	0.599094	94.3536
SP_PIR_KEYWORDS	dna-binding	30	6.27615	0.223751	AT4G24240, AT2G46270, AT2G19810, AT3G47640, AT5G64750, AT4G31800, AT2G26150, AT3G15270, AT5G49520, AT3G61890, AT4G36930, AT5G61890, AT2G17760, AT4G27410, AT1G12630, AT4G34410, AT2G41900, AT5G22380, AT5G52020, AT2G24260, AT4G38900, AT1G80840, AT4G21550, AT1G20980, AT2G46680, AT2G35940, AT5G10760, AT5G66320, AT5G57150, AT2G16400	474	1398	26538	1.20145	1	0.611978	96.094
GOTERM_BP_FAT	GO:0006350~transcription	33	6.90377	0.298914	AT4G24240, AT2G46270, AT3G47640, AT5G64750, AT4G31800, AT5G13220, AT2G26150, AT2G34600, AT3G15270, AT5G49520, AT3G61890, AT5G14170, AT4G36930, AT5G61890, AT4G27410, AT1G12630, AT4G34410, AT5G22380, AT2G24260, AT2G33310, AT5G52020, AT4G21550, AT1G80840, AT1G19180, AT5G48150, AT1G20980, AT2G46680, AT1G74950, AT2G35940, AT5G66320, AT5G43700, AT5G57150, AT2G16400	311	1311	13998	1.13297	1	0.871013	99.5863
GOTERM_MF_FAT	GO:0043565~sequence-specific DNA binding	13	2.71967	0.305683	AT4G38900, AT4G24240, AT1G80840, AT2G46270, AT4G31800, AT2G46680, AT2G26150, AT5G49520, AT3G61890, AT2G35940, AT2G20570, AT5G66320, AT2G16400	309	483	14806	1.28966	1	0.934268	99.3693
GOTERM_MF_FAT	GO:0003700~transcription factor activity	39	8.159	0.312615	AT3G03200, AT4G24240, AT2G46270, AT2G19810, AT5G13180, AT3G47640, AT5G64750, AT4G31800, AT2G26150, AT3G15270, AT5G49520, AT3G61890, AT4G36930, AT5G61890, AT2G20570, AT1G27730, AT4G27410, AT2G41900, AT1G12630, AT4G34410, AT5G22380, AT2G24260, AT2G33310, AT5G52020, AT4G38900, AT4G35580, AT4G21550, AT1G80840, AT1G64530, AT2G17040, AT5G48150, AT1G20980, AT2G46680, AT2G35940, AT5G43700, AT5G66320, AT5…	309	1678	14806	1.11366	1	0.928957	99.4513
GOTERM_MF_FAT	GO:0030528~transcription regulator activity	43	8.99582	0.377827	AT3G03200, AT4G24240, AT2G46270, AT2G19810, AT5G13180, AT3G47640, AT2G22840, AT5G64750, AT4G31800, AT2G26150, AT1G66340, AT5G49520, AT3G15270, AT3G61890, AT4G36930, AT5G61890, AT2G20570, AT1G27730, AT4G27410, AT2G41900, AT1G12630, AT4G34410, AT5G22380, AT2G24260, AT5G52020, AT2G33310, AT4G38900, AT4G35580, AT4G21550, AT1G80840, AT1G64530, AT2G17040, AT5G48150, AT1G20980, AT1G32100, AT2G46680, AT1…	309	1913	14806	1.07704	1	0.96045	99.8625
GOTERM_BP_FAT	GO:0045449~regulation of transcription	43	8.99582	0.701776	AT3G03200, AT4G24240, AT2G46270, AT2G19810, AT5G13180, AT3G47640, AT2G22840, AT5G64750, AT4G31800, AT5G13220, AT2G26150, AT1G66340, AT2G34600, AT3G15270, AT5G49520, AT3G61890, AT5G14170, AT4G36930, AT5G61890, AT2G20570, AT4G27410, AT2G41900, AT1G12630, AT4G34410, AT5G22380, AT2G24260, AT2G33310, AT5G52020, AT4G38900, AT4G35580, AT4G21550, AT1G80840, AT1G19180, AT5G48150, AT1G20980, AT2G46680, AT1…	311	2024	13998	0.956233	1	0.995439	100
GOTERM_BP_FAT	GO:0006355~regulation of transcription, DNA-dependent	23	4.81172	0.705749	AT4G34410, AT1G12630, AT2G33310, AT5G52020, AT4G38900, AT1G80840, AT4G24240, AT4G21550, AT2G46270, AT5G64750, AT4G31800, AT5G48150, AT2G46680, AT2G26150, AT1G66340, AT5G49520, AT3G61890, AT5G61890, AT2G35940, AT2G20570, AT5G66320, AT5G43700, AT2G16400	311	1089	13998	0.950617	1	0.995578	100
GOTERM_BP_FAT	GO:0051252~regulation of RNA metabolic process	23	4.81172	0.715328	AT4G34410, AT1G12630, AT2G33310, AT5G52020, AT4G38900, AT1G80840, AT4G24240, AT4G21550, AT2G46270, AT5G64750, AT4G31800, AT5G48150, AT2G46680, AT2G26150, AT1G66340, AT5G49520, AT3G61890, AT5G61890, AT2G35940, AT2G20570, AT5G66320, AT5G43700, AT2G16400	311	1095	13998	0.945408	1	0.995836	100
GOTERM_MF_FAT	GO:0003677~DNA binding	43	8.99582	0.92567	AT3G03200, AT4G24240, AT2G46270, AT2G19810, AT5G13180, AT3G47640, AT5G64750, AT4G31800, AT2G27580, AT2G26150, AT3G15270, AT5G49520, AT3G61890, AT4G36930, AT5G61890, AT2G17760, AT2G20570, AT1G27730, AT4G27410, AT5G10770, AT2G41900, AT1G12630, AT4G34410, AT5G22380, AT2G24260, AT5G52020, AT2G33310, AT4G38900, AT4G35580, AT4G21550, AT1G80840, AT1G64530, AT2G17040, AT5G48150, AT1G20980, AT2G46680, AT2…	309	2436	14806	0.845805	1	0.999975	100
Annotation Cluster 48	Enrichment Score: 0.564162260513023
Category	Term	Count	%	PValue	Genes	List Total	Pop Hits	Pop Total	Fold Enrichment	Bonferroni	Benjamini	FDR
GOTERM_BP_FAT	GO:0009063~cellular amino acid catabolic process	3	0.627615	0.254684	AT4G34710, AT1G64660, AT4G33150	311	44	13998	3.06884	1	0.848828	98.9352
GOTERM_BP_FAT	GO:0016054~organic acid catabolic process	4	0.83682	0.278955	AT4G34710, AT1G64660, AT4G33150, AT1G65520	311	83	13998	2.16914	1	0.862089	99.3616
GOTERM_BP_FAT	GO:0046395~carboxylic acid catabolic process	4	0.83682	0.278955	AT4G34710, AT1G64660, AT4G33150, AT1G65520	311	83	13998	2.16914	1	0.862089	99.3616
GOTERM_BP_FAT	GO:0009310~amine catabolic process	3	0.627615	0.279435	AT4G34710, AT1G64660, AT4G33150	311	47	13998	2.87296	1	0.860683	99.3682
Annotation Cluster 49	Enrichment Score: 0.5482031832635288
Category	Term	Count	%	PValue	Genes	List Total	Pop Hits	Pop Total	Fold Enrichment	Bonferroni	Benjamini	FDR
GOTERM_MF_FAT	GO:0004866~endopeptidase inhibitor activity	3	0.627615	0.194437	AT5G47550, AT1G17860, AT4G01575	309	39	14806	3.68584	1	0.851417	95.0332
GOTERM_MF_FAT	GO:0030414~peptidase inhibitor activity	3	0.627615	0.225016	AT5G47550, AT1G17860, AT4G01575	309	43	14806	3.34297	1	0.878079	97.098
GOTERM_MF_FAT	GO:0004857~enzyme inhibitor activity	5	1.04603	0.518083	AT5G47550, AT1G17860, AT4G02320, AT4G01575, AT5G09760	309	180	14806	1.331	1	0.982511	99.996
Annotation Cluster 50	Enrichment Score: 0.546934634542559
Category	Term	Count	%	PValue	Genes	List Total	Pop Hits	Pop Total	Fold Enrichment	Bonferroni	Benjamini	FDR
GOTERM_BP_FAT	GO:0048878~chemical homeostasis	6	1.25523	0.124558	AT2G40300, AT3G09390, AT3G11050, AT4G39400, AT1G03120, AT5G48930	311	119	13998	2.26939	1	0.670108	87.1994
GOTERM_BP_FAT	GO:0042592~homeostatic process	10	2.09205	0.16397	AT3G51030, AT2G40300, AT3G03860, AT3G09390, AT3G11050, AT1G48130, AT4G39400, AT1G03120, AT5G39950, AT5G48930	311	278	13998	1.61905	1	0.742957	93.7183
GOTERM_BP_FAT	GO:0019725~cellular homeostasis	8	1.67364	0.245779	AT3G51030, AT2G40300, AT3G03860, AT3G09390, AT3G11050, AT1G48130, AT1G03120, AT5G39950	311	229	13998	1.57239	1	0.845892	98.7207
GOTERM_BP_FAT	GO:0006873~cellular ion homeostasis	4	0.83682	0.266913	AT2G40300, AT3G09390, AT3G11050, AT1G03120	311	81	13998	2.2227	1	0.857867	99.1754
GOTERM_BP_FAT	GO:0055082~cellular chemical homeostasis	4	0.83682	0.272927	AT2G40300, AT3G09390, AT3G11050, AT1G03120	311	82	13998	2.19559	1	0.858986	99.274
GOTERM_BP_FAT	GO:0030005~cellular di-, tri-valent inorganic cation homeostasis	3	0.627615	0.304127	AT2G40300, AT3G09390, AT3G11050	311	50	13998	2.70058	1	0.871135	99.6314
GOTERM_BP_FAT	GO:0050801~ion homeostasis	4	0.83682	0.345724	AT2G40300, AT3G09390, AT3G11050, AT1G03120	311	94	13998	1.9153	1	0.903154	99.8578
GOTERM_BP_FAT	GO:0055066~di-, tri-valent inorganic cation homeostasis	3	0.627615	0.360992	AT2G40300, AT3G09390, AT3G11050	311	57	13998	2.36893	1	0.912207	99.9013
GOTERM_BP_FAT	GO:0030003~cellular cation homeostasis	3	0.627615	0.453906	AT2G40300, AT3G09390, AT3G11050	311	69	13998	1.95694	1	0.950909	99.9913
GOTERM_BP_FAT	GO:0055080~cation homeostasis	3	0.627615	0.538653	AT2G40300, AT3G09390, AT3G11050	311	81	13998	1.66702	1	0.975301	99.9994

## Sheet: Down cluster
Go term analysis of co differentially expressed genes.
Annotation Cluster 1	Enrichment Score: 2.50170210262207
Category	Term	Count	%	PValue	Genes	List Total	Pop Hits	Pop Total	Fold Enrichment	Bonferroni	Benjamini	FDR
GOTERM_BP_FAT	GO:0009628~response to abiotic stimulus	24	13.1868	0.000108891	AT5G37670, AT5G59320, AT3G26744, AT2G01830, AT1G24620, AT5G24470, AT5G47230, AT2G35930, AT1G06460, AT4G24020, AT4G32980, AT1G42970, AT5G05580, AT1G68050, AT4G21870, AT4G31820, AT5G38430, AT1G27730, AT2G05620, AT1G37130, AT5G19320, AT5G13930, AT3G18990, AT3G46970	117	1197	13998	2.39882	0.0561843	0.0561843	0.158017
GOTERM_BP_FAT	GO:0009416~response to light stimulus	10	5.49451	0.0153483	AT1G68050, AT5G24470, AT4G31820, AT1G27730, AT5G38430, AT2G05620, AT1G37130, AT5G13930, AT1G42970, AT4G32980	117	466	13998	2.5674	0.999729	0.468355	20.1179
GOTERM_BP_FAT	GO:0009314~response to radiation	10	5.49451	0.0187	AT1G68050, AT5G24470, AT4G31820, AT1G27730, AT5G38430, AT2G05620, AT1G37130, AT5G13930, AT1G42970, AT4G32980	117	482	13998	2.48218	0.999956	0.511287	23.9771
Annotation Cluster 2	Enrichment Score: 1.7635065292669565
Category	Term	Count	%	PValue	Genes	List Total	Pop Hits	Pop Total	Fold Enrichment	Bonferroni	Benjamini	FDR
GOTERM_MF_FAT	GO:0030528~transcription regulator activity	28	15.3846	0.00196505	AT2G01830, AT2G28340, AT5G24470, AT5G51190, AT3G21175, AT4G24020, AT4G32980, AT2G38090, AT5G28640, AT1G01720, AT1G27730, AT2G40620, AT3G18990, AT1G01380, AT3G26744, AT5G47230, AT3G56400, AT1G19210, AT5G61430, AT2G28550, AT4G36920, AT1G78700, AT1G75250, AT4G37790, AT4G39250, AT5G66770, AT3G24490, AT1G19510	119	1913	14806	1.8211	0.36889	0.36889	2.49699
SP_PIR_KEYWORDS	activator	8	4.3956	0.00669521	AT4G36920, AT3G26744, AT2G28340, AT5G51190, AT5G47230, AT3G21175, AT1G19210, AT2G28550	181	323	26538	3.63143	0.619912	0.383487	7.65642
GOTERM_BP_FAT	GO:0006355~regulation of transcription, DNA-dependent	18	9.89011	0.00822285	AT2G01830, AT2G28340, AT5G24470, AT5G51190, AT5G47230, AT3G56400, AT3G21175, AT1G19210, AT2G28550, AT4G32980, AT4G36920, AT1G68050, AT4G37790, AT4G39250, AT2G40620, AT3G18990, AT1G01380, AT1G19510	117	1089	13998	1.97754	0.987529	0.421923	11.2997
GOTERM_BP_FAT	GO:0051252~regulation of RNA metabolic process	18	9.89011	0.00866488	AT2G01830, AT2G28340, AT5G24470, AT5G51190, AT5G47230, AT3G56400, AT3G21175, AT1G19210, AT2G28550, AT4G32980, AT4G36920, AT1G68050, AT4G37790, AT4G39250, AT2G40620, AT3G18990, AT1G01380, AT1G19510	117	1095	13998	1.9667	0.990158	0.370047	11.8721
SP_PIR_KEYWORDS	nucleus	24	13.1868	0.0119693	AT2G44150, AT3G26744, AT2G28340, AT5G24470, AT5G51190, AT5G47230, AT3G56400, AT3G21175, AT4G21510, AT1G19210, AT1G19640, AT2G28550, AT4G32980, AT4G36920, AT1G68050, AT4G37790, AT2G38090, AT5G49980, AT1G01720, AT5G66770, AT5G19320, AT2G40620, AT3G18990, AT1G01380	181	2052	26538	1.71484	0.823418	0.438975	13.3054
GOTERM_MF_FAT	GO:0003700~transcription factor activity	23	12.6374	0.0126523	AT3G26744, AT2G28340, AT5G51190, AT5G47230, AT3G56400, AT3G21175, AT4G24020, AT1G19210, AT5G61430, AT2G28550, AT4G32980, AT4G36920, AT1G75250, AT4G37790, AT2G38090, AT1G01720, AT4G39250, AT1G27730, AT5G66770, AT3G24490, AT2G40620, AT1G01380, AT1G19510	119	1678	14806	1.7054	0.949183	0.774574	15.0997
GOTERM_MF_FAT	GO:0003677~DNA binding	30	16.4835	0.0148846	AT2G46820, AT2G28340, AT5G51190, AT5G43630, AT3G21175, AT4G24020, AT5G35970, AT4G32980, AT2G06510, AT2G38090, AT1G01720, AT1G27730, AT4G12080, AT2G40620, AT3G18990, AT1G01380, AT3G26744, AT5G47230, AT3G56400, AT1G19210, AT5G61430, AT2G28550, AT4G36920, AT1G75250, AT4G37790, AT4G39250, AT5G66770, AT3G24490, AT3G54460, AT1G19510	119	2436	14806	1.53227	0.970079	0.689549	17.5346
GOTERM_BP_FAT	GO:0045449~regulation of transcription	26	14.2857	0.0245033	AT2G01830, AT5G24470, AT2G28340, AT5G51190, AT5G43630, AT3G21175, AT4G32980, AT1G68050, AT2G38090, AT1G01720, AT2G40620, AT3G18990, AT1G01380, AT3G26744, AT5G47230, AT3G56400, AT1G19210, AT5G61430, AT2G28550, AT4G36920, AT1G75250, AT4G37790, AT4G39250, AT5G66770, AT3G24490, AT1G19510	117	2024	13998	1.53689	0.999998	0.539251	30.2514
SP_PIR_KEYWORDS	transcription regulation	15	8.24176	0.0312615	AT3G26744, AT2G28340, AT5G24470, AT5G51190, AT5G47230, AT3G56400, AT3G21175, AT1G19210, AT2G28550, AT4G32980, AT4G36920, AT4G37790, AT1G01720, AT5G66770, AT3G18990	181	1184	26538	1.8575	0.989678	0.533387	31.3806
SP_PIR_KEYWORDS	Transcription	15	8.24176	0.0362952	AT3G26744, AT2G28340, AT5G24470, AT5G51190, AT5G47230, AT3G56400, AT3G21175, AT1G19210, AT2G28550, AT4G32980, AT4G36920, AT4G37790, AT1G01720, AT5G66770, AT3G18990	181	1209	26538	1.81909	0.995125	0.532582	35.4911
SP_PIR_KEYWORDS	dna-binding	15	8.24176	0.0942035	AT3G26744, AT2G28340, AT5G51190, AT5G47230, AT3G21175, AT3G56400, AT1G19210, AT2G28550, AT4G32980, AT4G36920, AT4G37790, AT1G01720, AT2G40620, AT3G18990, AT1G01380	181	1398	26538	1.57316	0.999999	0.726163	69.0615
GOTERM_BP_FAT	GO:0006350~transcription	16	8.79121	0.124415	AT3G26744, AT2G28340, AT5G24470, AT5G43630, AT5G51190, AT5G47230, AT3G56400, AT3G21175, AT1G19210, AT2G28550, AT4G32980, AT4G36920, AT4G37790, AT1G01720, AT5G66770, AT3G18990	117	1311	13998	1.46015	1	0.897286	85.4772
Annotation Cluster 3	Enrichment Score: 1.3250749329237865
Category	Term	Count	%	PValue	Genes	List Total	Pop Hits	Pop Total	Fold Enrichment	Bonferroni	Benjamini	FDR
SP_PIR_KEYWORDS	activator	8	4.3956	0.00669521	AT4G36920, AT3G26744, AT2G28340, AT5G51190, AT5G47230, AT3G21175, AT1G19210, AT2G28550	181	323	26538	3.63143	0.619912	0.383487	7.65642
GOTERM_BP_FAT	GO:0010033~response to organic substance	19	10.4396	0.00796928	AT5G15230, AT5G59320, AT2G01830, AT5G47230, AT5G51190, AT3G56400, AT2G35930, AT4G18010, AT1G19210, AT2G37710, AT1G19640, AT2G28550, AT1G42970, AT1G05470, AT4G37790, AT5G49980, AT4G37760, AT1G27730, AT5G13930	117	1176	13998	1.93298	0.985716	0.454989	10.9698
GOTERM_BP_FAT	GO:0009719~response to endogenous stimulus	16	8.79121	0.0146343	AT5G15230, AT5G59320, AT2G01830, AT5G47230, AT5G51190, AT3G56400, AT4G18010, AT1G19210, AT1G19640, AT2G28550, AT1G05470, AT4G37790, AT5G49980, AT4G37760, AT1G27730, AT5G13930	117	975	13998	1.96334	0.999602	0.509171	19.2726
SMART	SM00380:AP2	5	2.74725	0.0205693	AT4G36920, AT5G51190, AT5G47230, AT1G19210, AT2G28550	56	147	7691	4.6714	0.653536	0.653536	18.2138
INTERPRO	IPR001471:Pathogenesis-related transcriptional factor and ERF, DNA-binding	5	2.74725	0.0256641	AT4G36920, AT5G51190, AT5G47230, AT1G19210, AT2G28550	159	147	20885	4.46776	0.999194	0.906947	29.0092
GOTERM_BP_FAT	GO:0009755~hormone-mediated signaling	9	4.94505	0.027173	AT5G15230, AT1G05470, AT2G01830, AT5G51190, AT5G47230, AT5G49980, AT4G18010, AT1G19210, AT2G28550	117	432	13998	2.49252	1	0.536951	32.9728
GOTERM_BP_FAT	GO:0032870~cellular response to hormone stimulus	9	4.94505	0.027173	AT5G15230, AT1G05470, AT2G01830, AT5G51190, AT5G47230, AT5G49980, AT4G18010, AT1G19210, AT2G28550	117	432	13998	2.49252	1	0.536951	32.9728
GOTERM_BP_FAT	GO:0000160~two-component signal transduction system (phosphorelay)	6	3.2967	0.0349765	AT2G01830, AT5G24470, AT5G51190, AT5G47230, AT1G19210, AT2G28550	117	218	13998	3.29287	1	0.611419	40.3711
SP_PIR_KEYWORDS	Ethylene signaling pathway	4	2.1978	0.0888483	AT5G51190, AT5G47230, AT1G19210, AT2G28550	181	155	26538	3.78371	0.999998	0.738118	66.8216
GOTERM_BP_FAT	GO:0007242~intracellular signaling cascade	11	6.04396	0.119477	AT5G15230, AT1G05470, AT2G01830, AT5G51190, AT5G47230, AT5G49980, AT3G56400, AT4G18010, AT1G19210, AT1G19640, AT2G28550	117	790	13998	1.66589	1	0.894825	84.2414
GOTERM_BP_FAT	GO:0009725~response to hormone stimulus	12	6.59341	0.132419	AT5G15230, AT1G05470, AT5G59320, AT2G01830, AT4G37790, AT5G51190, AT5G47230, AT5G49980, AT1G27730, AT4G18010, AT1G19210, AT2G28550	117	909	13998	1.57942	1	0.905304	87.2905
GOTERM_BP_FAT	GO:0009873~ethylene mediated signaling pathway	4	2.1978	0.16713	AT5G51190, AT5G47230, AT1G19210, AT2G28550	117	170	13998	2.81508	1	0.932623	92.9756
UP_SEQ_FEATURE	DNA-binding region:AP2/ERF	3	1.64835	0.315296	AT5G51190, AT5G47230, AT1G19210	77	133	8885	2.60277	1	1	99.2192
GOTERM_BP_FAT	GO:0009723~response to ethylene stimulus	4	2.1978	0.356568	AT5G51190, AT5G47230, AT1G19210, AT2G28550	117	256	13998	1.86939	1	0.99159	99.8344
Annotation Cluster 4	Enrichment Score: 1.2696487895828255
Category	Term	Count	%	PValue	Genes	List Total	Pop Hits	Pop Total	Fold Enrichment	Bonferroni	Benjamini	FDR
GOTERM_BP_FAT	GO:0008610~lipid biosynthetic process	9	4.94505	0.0220401	AT5G05580, AT3G23530, AT5G58770, AT1G78510, AT4G37760, AT5G23960, AT4G31780, AT1G19640, AT4G36810	117	415	13998	2.59462	0.999993	0.522713	27.6497
KEGG_PATHWAY	ath00900:Terpenoid backbone biosynthesis	3	1.64835	0.03509	AT5G58770, AT1G78510, AT4G36810	19	41	2458	9.46598	0.604945	0.371466	25.393
INTERPRO	IPR008949:Terpenoid synthase	3	1.64835	0.0569785	AT1G78510, AT5G23960, AT4G36810	159	51	20885	7.7266	1	0.982022	53.8426
GOTERM_BP_FAT	GO:0008299~isoprenoid biosynthetic process	4	2.1978	0.0674784	AT5G58770, AT1G78510, AT5G23960, AT4G36810	117	113	13998	4.23508	1	0.800696	63.7439
GOTERM_MF_FAT	GO:0016765~transferase activity, transferring alkyl or aryl (other than methyl) groups	4	2.1978	0.0810147	AT1G09240, AT5G58770, AT1G78510, AT4G36810	119	127	14806	3.91875	1	0.962929	66.2475
GOTERM_BP_FAT	GO:0006720~isoprenoid metabolic process	4	2.1978	0.100062	AT5G58770, AT1G78510, AT5G23960, AT4G36810	117	134	13998	3.57137	1	0.874249	78.3696
Annotation Cluster 5	Enrichment Score: 1.1936549285472566
Category	Term	Count	%	PValue	Genes	List Total	Pop Hits	Pop Total	Fold Enrichment	Bonferroni	Benjamini	FDR
GOTERM_CC_FAT	GO:0009941~chloroplast envelope	10	5.49451	0.00435118	AT5G05580, AT2G46820, AT5G62720, AT5G38430, AT4G31780, AT5G35970, AT5G64290, AT5G26820, AT4G33010, AT1G42970	100	440	13779	3.13159	0.410005	0.410005	4.88969
GOTERM_CC_FAT	GO:0009526~plastid envelope	10	5.49451	0.00587425	AT5G05580, AT2G46820, AT5G62720, AT5G38430, AT4G31780, AT5G35970, AT5G64290, AT5G26820, AT4G33010, AT1G42970	100	461	13779	2.98894	0.50977	0.299835	6.54899
GOTERM_CC_FAT	GO:0044434~chloroplast part	14	7.69231	0.0187924	AT2G46820, AT2G26500, AT5G62720, AT5G35970, AT5G64290, AT4G33010, AT1G42970, AT5G05580, AT5G38430, AT4G31780, AT2G05620, AT3G22890, AT2G47400, AT5G26820	100	954	13779	2.02208	0.89929	0.534746	19.5958
GOTERM_CC_FAT	GO:0044435~plastid part	14	7.69231	0.0235849	AT2G46820, AT2G26500, AT5G62720, AT5G35970, AT5G64290, AT4G33010, AT1G42970, AT5G05580, AT5G38430, AT4G31780, AT2G05620, AT3G22890, AT2G47400, AT5G26820	100	984	13779	1.96043	0.94431	0.514216	23.9967
GOTERM_CC_FAT	GO:0009536~plastid	33	18.1319	0.0305228	AT2G46820, AT2G26500, AT2G13810, AT3G06660, AT5G35970, AT5G64290, AT4G33010, AT1G42970, AT5G05580, AT4G13830, AT4G40080, AT5G57040, AT5G58770, AT5G55570, AT4G01935, AT2G47400, AT3G01860, AT4G36810, AT5G26820, AT3G46970, AT5G62720, AT1G68560, AT4G05090, AT5G20190, AT1G31490, AT3G15095, AT1G78510, AT5G38430, AT2G05620, AT4G31780, AT5G19320, AT3G22890, AT5G12430	100	3259	13779	1.39523	0.976501	0.527709	29.9789
GOTERM_CC_FAT	GO:0009507~chloroplast	32	17.5824	0.0384582	AT2G46820, AT2G26500, AT2G13810, AT3G06660, AT5G35970, AT5G64290, AT4G33010, AT1G42970, AT5G05580, AT4G13830, AT4G40080, AT5G57040, AT5G58770, AT5G55570, AT4G01935, AT2G47400, AT3G01860, AT5G26820, AT3G46970, AT4G36810, AT5G62720, AT1G68560, AT4G05090, AT5G20190, AT1G31490, AT3G15095, AT5G38430, AT2G05620, AT4G31780, AT5G19320, AT3G22890, AT5G12430	100	3192	13779	1.38135	0.991307	0.546555	36.2923
GOTERM_CC_FAT	GO:0031967~organelle envelope	11	6.04396	0.0412006	AT5G05580, AT2G46820, AT5G62720, AT5G38430, AT4G31780, AT5G19320, AT5G35970, AT5G64290, AT5G26820, AT4G33010, AT1G42970	100	745	13779	2.03448	0.993847	0.516773	38.3502
GOTERM_CC_FAT	GO:0031975~envelope	11	6.04396	0.0431221	AT5G05580, AT2G46820, AT5G62720, AT5G38430, AT4G31780, AT5G19320, AT5G35970, AT5G64290, AT5G26820, AT4G33010, AT1G42970	100	751	13779	2.01823	0.995173	0.486601	39.7557
SP_PIR_KEYWORDS	transit peptide	10	5.49451	0.220758	AT4G05090, AT5G05580, AT4G13830, AT2G46820, AT5G38430, AT2G05620, AT4G31780, AT4G36810, AT4G33010, AT1G42970	181	978	26538	1.49917	1	0.879106	94.8056
SP_PIR_KEYWORDS	plastid	8	4.3956	0.253319	AT5G05580, AT4G13830, AT2G46820, AT5G38430, AT2G05620, AT4G31780, AT4G36810, AT1G42970	181	755	26538	1.55358	1	0.877941	96.8687
SP_PIR_KEYWORDS	chloroplast	8	4.3956	0.279371	AT5G05580, AT4G13830, AT2G46820, AT5G38430, AT2G05620, AT4G31780, AT4G36810, AT1G42970	181	780	26538	1.50378	1	0.894243	97.9448
UP_SEQ_FEATURE	transit peptide:Chloroplast	8	4.3956	0.284279	AT5G05580, AT4G13830, AT2G46820, AT5G38430, AT2G05620, AT4G31780, AT4G36810, AT1G42970	77	624	8885	1.47935	1	1	98.6226
GOTERM_CC_FAT	GO:0009532~plastid stroma	5	2.74725	0.392809	AT2G46820, AT5G38430, AT3G22890, AT2G47400, AT1G42970	100	442	13779	1.55871	1	0.951121	99.6772
GOTERM_CC_FAT	GO:0009579~thylakoid	5	2.74725	0.471788	AT2G46820, AT2G26500, AT5G38430, AT2G05620, AT1G42970	100	491	13779	1.40316	1	0.936593	99.935
Annotation Cluster 6	Enrichment Score: 1.1656034757534257
Category	Term	Count	%	PValue	Genes	List Total	Pop Hits	Pop Total	Fold Enrichment	Bonferroni	Benjamini	FDR
SP_PIR_KEYWORDS	glycosyltransferase	6	3.2967	0.0257554	AT2G36790, AT4G31780, AT4G22570, AT3G11340, AT3G46970, AT1G05530	181	244	26538	3.60538	0.976655	0.52833	26.6106
COG_ONTOLOGY	Carbohydrate transport and metabolism / Signal transduction mechanisms	3	1.64835	0.0571988	AT2G36790, AT3G11340, AT1G05530	17	63	2563	7.17927	0.445117	0.445117	29.7898
INTERPRO	IPR002213:UDP-glucuronosyl/UDP-glucosyltransferase	3	1.64835	0.216239	AT2G36790, AT3G11340, AT1G05530	159	115	20885	3.42658	1	0.998739	95.9679
Annotation Cluster 7	Enrichment Score: 1.0931299871622007
Category	Term	Count	%	PValue	Genes	List Total	Pop Hits	Pop Total	Fold Enrichment	Bonferroni	Benjamini	FDR
GOTERM_BP_FAT	GO:0010200~response to chitin	5	2.74725	0.021233	AT5G51190, AT5G47230, AT3G56400, AT2G35930, AT1G27730	117	127	13998	4.71028	0.999989	0.532214	26.7777
GOTERM_BP_FAT	GO:0009743~response to carbohydrate stimulus	6	3.2967	0.0249311	AT5G51190, AT5G47230, AT3G56400, AT2G35930, AT1G27730, AT1G42970	117	199	13998	3.60727	0.999998	0.525166	30.6943
GOTERM_BP_FAT	GO:0006952~defense response	4	2.1978	0.992788	AT2G01830, AT5G47230, AT3G56400, AT2G35930	117	1030	13998	0.464625	1	1	100
Annotation Cluster 8	Enrichment Score: 1.0472973641564147
Category	Term	Count	%	PValue	Genes	List Total	Pop Hits	Pop Total	Fold Enrichment	Bonferroni	Benjamini	FDR
INTERPRO	IPR002068:Heat shock protein Hsp20	3	1.64835	0.0215366	AT5G37670, AT4G21870, AT1G06460	159	30	20885	13.1352	0.997434	0.949346	24.9423
SP_PIR_KEYWORDS	stress response	4	2.1978	0.118063	AT5G37670, AT3G26744, AT4G21870, AT1G06460	181	176	26538	3.33225	1	0.751334	77.4556
GOTERM_BP_FAT	GO:0009408~response to heat	3	1.64835	0.283673	AT5G37670, AT4G21870, AT1G06460	117	127	13998	2.82617	1	0.980487	99.2131
Annotation Cluster 9	Enrichment Score: 1.0390642410701167
Category	Term	Count	%	PValue	Genes	List Total	Pop Hits	Pop Total	Fold Enrichment	Bonferroni	Benjamini	FDR
INTERPRO	IPR015609:Molecular chaperone, heat shock protein, Hsp40, DnaJ	5	2.74725	0.0176122	AT4G13830, AT1G75250, AT2G38090, AT4G39250, AT1G19510	159	131	20885	5.01344	0.992317	0.992317	20.8769
SMART	SM00717:SANT	5	2.74725	0.101697	AT1G75250, AT2G38090, AT4G39250, AT1G01380, AT1G19510	56	249	7691	2.75782	0.995787	0.935094	64.5663
INTERPRO	IPR001005:SANT, DNA-binding	5	2.74725	0.120662	AT1G75250, AT2G38090, AT4G39250, AT1G01380, AT1G19510	159	249	20885	2.63759	1	0.99913	81.6313
INTERPRO	IPR014778:Myb, DNA-binding	4	2.1978	0.322888	AT2G38090, AT4G39250, AT1G01380, AT1G19510	159	264	20885	1.99018	1	0.99973	99.4133
Annotation Cluster 10	Enrichment Score: 0.6667469577715369
Category	Term	Count	%	PValue	Genes	List Total	Pop Hits	Pop Total	Fold Enrichment	Bonferroni	Benjamini	FDR
GOTERM_MF_FAT	GO:0019842~vitamin binding	4	2.1978	0.148538	AT2G13810, AT5G08640, AT3G46970, AT4G33010	119	167	14806	2.98012	1	0.990936	87.3461
GOTERM_MF_FAT	GO:0048037~cofactor binding	7	3.84615	0.241265	AT1G31490, AT2G13810, AT4G37760, AT1G37130, AT3G46970, AT4G33010, AT1G42970	119	525	14806	1.65894	1	0.999237	97.1261
GOTERM_MF_FAT	GO:0030170~pyridoxal phosphate binding	3	1.64835	0.245098	AT2G13810, AT3G46970, AT4G33010	119	119	14806	3.13664	1	0.998611	97.3072
GOTERM_MF_FAT	GO:0070279~vitamin B6 binding	3	1.64835	0.245098	AT2G13810, AT3G46970, AT4G33010	119	119	14806	3.13664	1	0.998611	97.3072
Annotation Cluster 11	Enrichment Score: 0.6420099065914462
Category	Term	Count	%	PValue	Genes	List Total	Pop Hits	Pop Total	Fold Enrichment	Bonferroni	Benjamini	FDR
GOTERM_BP_FAT	GO:0009813~flavonoid biosynthetic process	3	1.64835	0.0713921	AT2G36790, AT5G08640, AT5G13930	117	53	13998	6.77213	1	0.805781	65.892
GOTERM_BP_FAT	GO:0009812~flavonoid metabolic process	3	1.64835	0.0809654	AT2G36790, AT5G08640, AT5G13930	117	57	13998	6.2969	1	0.833594	70.6574
GOTERM_BP_FAT	GO:0006575~cellular amino acid derivative metabolic process	5	2.74725	0.202778	AT1G09240, AT2G36790, AT5G08640, AT5G13930, AT1G13950	117	280	13998	2.13645	1	0.954295	96.2785
GOTERM_BP_FAT	GO:0042398~cellular amino acid derivative biosynthetic process	4	2.1978	0.217464	AT1G09240, AT2G36790, AT5G08640, AT5G13930	117	194	13998	2.46683	1	0.958241	97.1591
GOTERM_BP_FAT	GO:0009699~phenylpropanoid biosynthetic process	3	1.64835	0.286744	AT2G36790, AT5G08640, AT5G13930	117	128	13998	2.80409	1	0.979773	99.2607
GOTERM_BP_FAT	GO:0009698~phenylpropanoid metabolic process	3	1.64835	0.40103	AT2G36790, AT5G08640, AT5G13930	117	166	13998	2.16219	1	0.994667	99.9415
GOTERM_BP_FAT	GO:0019748~secondary metabolic process	5	2.74725	0.466625	AT2G36790, AT5G23960, AT5G08640, AT5G13930, AT4G36810	117	423	13998	1.4142	1	0.99742	99.9891
GOTERM_BP_FAT	GO:0019438~aromatic compound biosynthetic process	3	1.64835	0.53447	AT2G36790, AT5G08640, AT5G13930	117	215	13998	1.66941	1	0.998062	99.9985
Annotation Cluster 12	Enrichment Score: 0.6154437317823421
Category	Term	Count	%	PValue	Genes	List Total	Pop Hits	Pop Total	Fold Enrichment	Bonferroni	Benjamini	FDR
INTERPRO	IPR002347:Glucose/ribitol dehydrogenase	3	1.64835	0.138127	AT5G02540, AT1G01800, AT3G50560	159	86	20885	4.58205	1	0.998873	85.8986
INTERPRO	IPR002198:Short-chain dehydrogenase/reductase SDR	3	1.64835	0.153773	AT5G02540, AT1G01800, AT3G50560	159	92	20885	4.28322	1	0.998549	88.9232
INTERPRO	IPR016040:NAD(P)-binding domain	3	1.64835	0.670675	AT5G02540, AT1G01800, AT3G50560	159	303	20885	1.30052	1	0.999999	100
Annotation Cluster 13	Enrichment Score: 0.48796267781452646
Category	Term	Count	%	PValue	Genes	List Total	Pop Hits	Pop Total	Fold Enrichment	Bonferroni	Benjamini	FDR
GOTERM_BP_FAT	GO:0015979~photosynthesis	6	3.2967	0.0151968	AT2G46820, AT1G78510, AT1G27730, AT5G38430, AT2G05620, AT1G42970	117	175	13998	4.10198	0.999706	0.492176	19.9393
GOTERM_CC_FAT	GO:0031090~organelle membrane	9	4.94505	0.265277	AT2G46820, AT2G26500, AT5G62720, AT2G05620, AT4G18160, AT4G31780, AT5G13930, AT1G79990, AT1G42970	100	849	13779	1.46067	1	0.943256	97.1101
GOTERM_CC_FAT	GO:0009535~chloroplast thylakoid membrane	4	2.1978	0.346233	AT2G46820, AT2G26500, AT2G05620, AT1G42970	100	290	13779	1.90055	1	0.951443	99.2449
GOTERM_CC_FAT	GO:0055035~plastid thylakoid membrane	4	2.1978	0.346233	AT2G46820, AT2G26500, AT2G05620, AT1G42970	100	290	13779	1.90055	1	0.951443	99.2449
GOTERM_CC_FAT	GO:0042651~thylakoid membrane	4	2.1978	0.375706	AT2G46820, AT2G26500, AT2G05620, AT1G42970	100	305	13779	1.80708	1	0.957873	99.5557
GOTERM_CC_FAT	GO:0034357~photosynthetic membrane	4	2.1978	0.424205	AT2G46820, AT2G26500, AT2G05620, AT1G42970	100	330	13779	1.67018	1	0.958439	99.8246
GOTERM_CC_FAT	GO:0009534~chloroplast thylakoid	4	2.1978	0.456479	AT2G46820, AT2G26500, AT2G05620, AT1G42970	100	347	13779	1.58836	1	0.947706	99.9097
GOTERM_CC_FAT	GO:0031976~plastid thylakoid	4	2.1978	0.456479	AT2G46820, AT2G26500, AT2G05620, AT1G42970	100	347	13779	1.58836	1	0.947706	99.9097
GOTERM_CC_FAT	GO:0031984~organelle subcompartment	4	2.1978	0.460229	AT2G46820, AT2G26500, AT2G05620, AT1G42970	100	349	13779	1.57926	1	0.943279	99.9166
GOTERM_CC_FAT	GO:0044436~thylakoid part	4	2.1978	0.469557	AT2G46820, AT2G26500, AT2G05620, AT1G42970	100	354	13779	1.55695	1	0.941659	99.9317
GOTERM_CC_FAT	GO:0009579~thylakoid	5	2.74725	0.471788	AT2G46820, AT2G26500, AT5G38430, AT2G05620, AT1G42970	100	491	13779	1.40316	1	0.936593	99.935
GOTERM_BP_FAT	GO:0006091~generation of precursor metabolites and energy	3	1.64835	0.852289	AT2G46820, AT2G05620, AT1G42970	117	404	13998	0.888423	1	0.999991	100
Annotation Cluster 14	Enrichment Score: 0.4299666066589062
Category	Term	Count	%	PValue	Genes	List Total	Pop Hits	Pop Total	Fold Enrichment	Bonferroni	Benjamini	FDR
KEGG_PATHWAY	ath01066:Biosynthesis of alkaloids derived from terpenoid and polyketide	3	1.64835	0.315404	AT4G37760, AT4G36810, AT1G42970	19	155	2458	2.5039	0.999947	0.962523	95.5287
KEGG_PATHWAY	ath01070:Biosynthesis of plant hormones	4	2.1978	0.388185	AT4G37760, AT1G19640, AT4G36810, AT1G42970	19	304	2458	1.70222	0.999997	0.958976	98.2212
KEGG_PATHWAY	ath01062:Biosynthesis of terpenoids and steroids	3	1.64835	0.418981	AT4G37760, AT4G36810, AT1G42970	19	193	2458	2.01091	0.999999	0.940599	98.8354
Annotation Cluster 15	Enrichment Score: 0.4231936825053816
Category	Term	Count	%	PValue	Genes	List Total	Pop Hits	Pop Total	Fold Enrichment	Bonferroni	Benjamini	FDR
SP_PIR_KEYWORDS	oxidoreductase	11	6.04396	0.103265	AT5G05580, AT5G02540, AT1G01800, AT5G38430, AT2G36690, AT1G37130, AT1G64950, AT5G08640, AT1G14520, AT4G33010, AT1G42970	181	932	26538	1.73048	1	0.729624	72.5385
SP_PIR_KEYWORDS	iron	5	2.74725	0.622791	AT2G36690, AT1G37130, AT1G64950, AT5G08640, AT1G14520	181	631	26538	1.1618	1	0.989207	99.999
GOTERM_MF_FAT	GO:0005506~iron ion binding	5	2.74725	0.835838	AT2G36690, AT1G37130, AT1G64950, AT5G08640, AT1G14520	119	725	14806	0.85807	1	1	100
Annotation Cluster 16	Enrichment Score: 0.41070962374658704
Category	Term	Count	%	PValue	Genes	List Total	Pop Hits	Pop Total	Fold Enrichment	Bonferroni	Benjamini	FDR
GOTERM_BP_FAT	GO:0010035~response to inorganic substance	7	3.84615	0.290583	AT5G37670, AT4G24020, AT2G39450, AT3G22890, AT3G01860, AT3G46970, AT1G42970	117	540	13998	1.5509	1	0.979322	99.3165
GOTERM_BP_FAT	GO:0010038~response to metal ion	5	2.74725	0.394208	AT2G39450, AT3G22890, AT3G01860, AT3G46970, AT1G42970	117	384	13998	1.55783	1	0.994585	99.931
GOTERM_BP_FAT	GO:0046686~response to cadmium ion	4	2.1978	0.511534	AT3G22890, AT3G01860, AT3G46970, AT1G42970	117	327	13998	1.4635	1	0.998044	99.997
Annotation Cluster 17	Enrichment Score: 0.4087160955799553
Category	Term	Count	%	PValue	Genes	List Total	Pop Hits	Pop Total	Fold Enrichment	Bonferroni	Benjamini	FDR
PIR_SUPERFAMILY	PIRSF009365:lipase	3	1.64835	0.159804	AT3G16370, AT1G28600, AT4G26790	64	97	8556	4.13466	0.999993	0.999993	83.3256
INTERPRO	IPR001087:Lipase, GDSL	3	1.64835	0.188701	AT3G16370, AT1G28600, AT4G26790	159	105	20885	3.75292	1	0.999225	93.6442
INTERPRO	IPR008265:Lipase, GDSL, active site	3	1.64835	0.207933	AT3G16370, AT1G28600, AT4G26790	159	112	20885	3.51836	1	0.999172	95.3669
SP_PIR_KEYWORDS	lipid degradation	3	1.64835	0.253293	AT3G16370, AT1G28600, AT4G26790	181	143	26538	3.07592	1	0.890702	96.8674
GOTERM_BP_FAT	GO:0016042~lipid catabolic process	3	1.64835	0.50888	AT3G16370, AT1G28600, AT4G26790	117	205	13998	1.75084	1	0.998151	99.9967
GOTERM_MF_FAT	GO:0004091~carboxylesterase activity	4	2.1978	0.532952	AT3G16370, AT1G28600, AT2G46930, AT4G26790	119	351	14806	1.41789	1	0.999403	99.9944
SP_PIR_KEYWORDS	Secreted	7	3.84615	0.612908	AT5G15230, AT3G16370, AT2G40610, AT2G03090, AT1G28600, AT1G68560, AT4G26790	181	936	26538	1.09651	1	0.989492	99.9987
SP_PIR_KEYWORDS	glycoprotein	6	3.2967	0.844749	AT2G48010, AT1G03870, AT3G16370, AT1G28600, AT5G14880, AT4G26790	181	1051	26538	0.837024	1	0.99953	100
UP_SEQ_FEATURE	glycosylation site:N-linked (GlcNAc...)	6	3.2967	0.940204	AT2G48010, AT1G03870, AT3G16370, AT1G28600, AT5G14880, AT4G26790	77	1001	8885	0.691646	1	1	100
Annotation Cluster 18	Enrichment Score: 0.39624929399003256
Category	Term	Count	%	PValue	Genes	List Total	Pop Hits	Pop Total	Fold Enrichment	Bonferroni	Benjamini	FDR
GOTERM_BP_FAT	GO:0040007~growth	5	2.74725	0.147573	AT5G66410, AT5G43630, AT2G40610, AT1G27730, AT2G03090	117	246	13998	2.43173	1	0.917391	90.1601
GOTERM_BP_FAT	GO:0016049~cell growth	3	1.64835	0.531952	AT5G66410, AT2G40610, AT2G03090	117	214	13998	1.67721	1	0.998162	99.9984
GOTERM_BP_FAT	GO:0008361~regulation of cell size	3	1.64835	0.561563	AT5G66410, AT2G40610, AT2G03090	117	226	13998	1.58816	1	0.998685	99.9994
GOTERM_BP_FAT	GO:0032535~regulation of cellular component size	3	1.64835	0.589828	AT5G66410, AT2G40610, AT2G03090	117	238	13998	1.50808	1	0.998841	99.9998
Annotation Cluster 19	Enrichment Score: 0.366069467007216
Category	Term	Count	%	PValue	Genes	List Total	Pop Hits	Pop Total	Fold Enrichment	Bonferroni	Benjamini	FDR
GOTERM_CC_FAT	GO:0005618~cell wall	7	3.84615	0.275597	AT5G59320, AT1G01800, AT1G43170, AT2G40610, AT2G03090, AT1G28600, AT1G68560	100	611	13779	1.57861	1	0.938365	97.5439
GOTERM_CC_FAT	GO:0030312~external encapsulating structure	7	3.84615	0.286774	AT5G59320, AT1G01800, AT1G43170, AT2G40610, AT2G03090, AT1G28600, AT1G68560	100	620	13779	1.55569	1	0.934531	97.9459
SP_PIR_KEYWORDS	cell wall	3	1.64835	0.293657	AT2G40610, AT2G03090, AT1G68560	181	159	26538	2.76639	1	0.89726	98.3792
GOTERM_CC_FAT	GO:0005576~extracellular region	11	6.04396	0.384965	AT5G15230, AT5G59320, AT3G16370, AT2G40610, AT5G38430, AT2G03090, AT1G28600, AT1G68560, AT4G33010, AT1G42970, AT4G26790	100	1225	13779	1.2373	1	0.954749	99.6258
SP_PIR_KEYWORDS	signal	11	6.04396	0.583703	AT5G15230, AT2G48010, AT5G59320, AT1G03870, AT3G16370, AT2G40610, AT2G03090, AT1G28600, AT1G68560, AT3G25500, AT4G26790	181	1518	26538	1.06245	1	0.988968	99.9969
SP_PIR_KEYWORDS	Secreted	7	3.84615	0.612908	AT5G15230, AT3G16370, AT2G40610, AT2G03090, AT1G28600, AT1G68560, AT4G26790	181	936	26538	1.09651	1	0.989492	99.9987
UP_SEQ_FEATURE	signal peptide	11	6.04396	0.856746	AT5G15230, AT2G48010, AT5G59320, AT1G03870, AT3G16370, AT2G40610, AT2G03090, AT1G28600, AT1G68560, AT3G25500, AT4G26790	77	1515	8885	0.837812	1	1	100
Annotation Cluster 20	Enrichment Score: 0.346425289022448
Category	Term	Count	%	PValue	Genes	List Total	Pop Hits	Pop Total	Fold Enrichment	Bonferroni	Benjamini	FDR
GOTERM_BP_FAT	GO:0006812~cation transport	7	3.84615	0.0987355	AT1G64780, AT4G13510, AT5G03380, AT4G18160, AT2G39450, AT5G64290, AT5G14880	117	383	13998	2.18665	1	0.880341	77.9018
GOTERM_BP_FAT	GO:0006811~ion transport	7	3.84615	0.225067	AT1G64780, AT4G13510, AT5G03380, AT4G18160, AT2G39450, AT5G64290, AT5G14880	117	493	13998	1.69876	1	0.960191	97.5347
GOTERM_MF_FAT	GO:0022890~inorganic cation transmembrane transporter activity	4	2.1978	0.27985	AT1G64780, AT4G13510, AT2G39450, AT5G14880	119	231	14806	2.15446	1	0.999073	98.5308
GOTERM_MF_FAT	GO:0046873~metal ion transmembrane transporter activity	3	1.64835	0.327611	AT4G18160, AT2G39450, AT5G14880	119	147	14806	2.53919	1	0.999211	99.3919
GOTERM_BP_FAT	GO:0030001~metal ion transport	4	2.1978	0.347497	AT5G03380, AT4G18160, AT5G64290, AT5G14880	117	252	13998	1.89906	1	0.991112	99.7971
GOTERM_BP_FAT	GO:0015672~monovalent inorganic cation transport	3	1.64835	0.380496	AT4G18160, AT5G64290, AT5G14880	117	159	13998	2.25738	1	0.993813	99.9045
SP_PIR_KEYWORDS	transport	8	4.3956	0.60795	AT1G64780, AT5G59320, AT4G13510, AT2G05620, AT4G18160, AT1G79990, AT5G14880, AT2G16850	181	1086	26538	1.08006	1	0.990434	99.9985
GOTERM_CC_FAT	GO:0031224~intrinsic to membrane	13	7.14286	0.978997	AT1G21090, AT5G62720, AT4G18160, AT3G25500, AT2G16850, AT1G64780, AT4G13510, AT1G03870, AT4G37760, AT4G38660, AT3G30390, AT4G15920, AT5G14880	100	2658	13779	0.673916	1	0.999994	100
SP_PIR_KEYWORDS	transmembrane	8	4.3956	0.982909	AT1G64780, AT2G48010, AT4G13510, AT4G18160, AT3G25500, AT3G30390, AT5G14880, AT2G16850	181	1973	26538	0.594501	1	1	100
GOTERM_CC_FAT	GO:0016021~integral to membrane	10	5.49451	0.983153	AT1G64780, AT4G13510, AT4G37760, AT5G62720, AT4G18160, AT3G25500, AT3G30390, AT4G15920, AT5G14880, AT2G16850	100	2193	13779	0.628317	1	0.999996	100
UP_SEQ_FEATURE	transmembrane region	7	3.84615	0.998086	AT1G64780, AT2G48010, AT4G13510, AT4G18160, AT3G25500, AT5G14880, AT2G16850	77	1690	8885	0.477945	1	1	100
Annotation Cluster 21	Enrichment Score: 0.2755768721510115
Category	Term	Count	%	PValue	Genes	List Total	Pop Hits	Pop Total	Fold Enrichment	Bonferroni	Benjamini	FDR
GOTERM_CC_FAT	GO:0005730~nucleolus	4	2.1978	0.428036	AT5G47750, AT1G43170, AT4G12080, AT4G02840	100	332	13779	1.66012	1	0.953706	99.8376
GOTERM_CC_FAT	GO:0031981~nuclear lumen	5	2.74725	0.4415	AT5G47750, AT1G43170, AT4G12080, AT3G18990, AT4G02840	100	472	13779	1.45964	1	0.953321	99.8765
GOTERM_CC_FAT	GO:0005694~chromosome	3	1.64835	0.449447	AT2G44150, AT2G46820, AT2G06510	100	211	13779	1.9591	1	0.95066	99.8953
GOTERM_CC_FAT	GO:0043233~organelle lumen	6	3.2967	0.515595	AT5G47750, AT5G37670, AT1G43170, AT4G12080, AT3G18990, AT4G02840	100	659	13779	1.25454	1	0.951409	99.976
GOTERM_CC_FAT	GO:0070013~intracellular organelle lumen	6	3.2967	0.515595	AT5G47750, AT5G37670, AT1G43170, AT4G12080, AT3G18990, AT4G02840	100	659	13779	1.25454	1	0.951409	99.976
GOTERM_CC_FAT	GO:0031974~membrane-enclosed lumen	6	3.2967	0.526427	AT5G47750, AT5G37670, AT1G43170, AT4G12080, AT3G18990, AT4G02840	100	667	13779	1.23949	1	0.95094	99.9815
GOTERM_CC_FAT	GO:0043232~intracellular non-membrane-bounded organelle	8	4.3956	0.72472	AT2G44150, AT5G47750, AT2G46820, AT2G06510, AT1G43170, AT4G12080, AT2G46225, AT4G02840	100	1144	13779	0.963566	1	0.988433	100
GOTERM_CC_FAT	GO:0043228~non-membrane-bounded organelle	8	4.3956	0.72472	AT2G44150, AT5G47750, AT2G46820, AT2G06510, AT1G43170, AT4G12080, AT2G46225, AT4G02840	100	1144	13779	0.963566	1	0.988433	100
Annotation Cluster 22	Enrichment Score: 0.2727115259725944
Category	Term	Count	%	PValue	Genes	List Total	Pop Hits	Pop Total	Fold Enrichment	Bonferroni	Benjamini	FDR
GOTERM_BP_FAT	GO:0048507~meristem development	3	1.64835	0.177112	AT1G05470, AT4G36920, AT4G32980	117	92	13998	3.90134	1	0.939043	94.1039
GOTERM_BP_FAT	GO:0009791~post-embryonic development	9	4.94505	0.409249	AT1G05470, AT4G36920, AT3G26744, AT5G24470, AT1G43170, AT4G31820, AT4G18010, AT2G28550, AT4G32980	117	851	13998	1.2653	1	0.994875	99.9521
GOTERM_BP_FAT	GO:0048608~reproductive structure development	7	3.84615	0.568757	AT1G05470, AT4G36920, AT5G65380, AT1G43170, AT4G31820, AT2G28550, AT4G32980	117	731	13998	1.14567	1	0.998726	99.9995
GOTERM_BP_FAT	GO:0009908~flower development	3	1.64835	0.575865	AT4G36920, AT4G31820, AT4G32980	117	232	13998	1.54708	1	0.99864	99.9996
GOTERM_BP_FAT	GO:0003006~reproductive developmental process	7	3.84615	0.665567	AT1G05470, AT4G36920, AT5G65380, AT1G43170, AT4G31820, AT2G28550, AT4G32980	117	807	13998	1.03778	1	0.999614	100
GOTERM_BP_FAT	GO:0048316~seed development	4	2.1978	0.699271	AT1G05470, AT4G36920, AT1G43170, AT4G31820	117	432	13998	1.10779	1	0.999656	100
GOTERM_BP_FAT	GO:0010154~fruit development	4	2.1978	0.72815	AT1G05470, AT4G36920, AT1G43170, AT4G31820	117	452	13998	1.05877	1	0.999804	100
GOTERM_BP_FAT	GO:0009793~embryonic development ending in seed dormancy	3	1.64835	0.818026	AT1G05470, AT1G43170, AT4G31820	117	372	13998	0.964847	1	0.999984	100
Annotation Cluster 23	Enrichment Score: 0.208209514268633
Category	Term	Count	%	PValue	Genes	List Total	Pop Hits	Pop Total	Fold Enrichment	Bonferroni	Benjamini	FDR
GOTERM_BP_FAT	GO:0048827~phyllome development	3	1.64835	0.506271	AT5G28640, AT4G31820, AT2G46225	117	204	13998	1.75943	1	0.998257	99.9965
GOTERM_BP_FAT	GO:0048367~shoot development	3	1.64835	0.681884	AT5G28640, AT4G31820, AT2G46225	117	282	13998	1.27278	1	0.999665	100
GOTERM_BP_FAT	GO:0022621~shoot system development	3	1.64835	0.687508	AT5G28640, AT4G31820, AT2G46225	117	285	13998	1.25938	1	0.999672	100
Annotation Cluster 24	Enrichment Score: 0.1907720038316266
Category	Term	Count	%	PValue	Genes	List Total	Pop Hits	Pop Total	Fold Enrichment	Bonferroni	Benjamini	FDR
INTERPRO	IPR018247:EF-HAND 1	3	1.64835	0.487419	AT1G24620, AT4G18160, AT4G27280	159	216	20885	1.82434	1	0.999979	99.985
SP_PIR_KEYWORDS	calcium	3	1.64835	0.655886	AT1G24620, AT4G18160, AT4G27280	181	329	26538	1.33695	1	0.991775	99.9997
GOTERM_MF_FAT	GO:0005509~calcium ion binding	3	1.64835	0.83744	AT1G24620, AT4G18160, AT4G27280	119	405	14806	0.921631	1	1	100
Annotation Cluster 25	Enrichment Score: 0.19021907360091148
Category	Term	Count	%	PValue	Genes	List Total	Pop Hits	Pop Total	Fold Enrichment	Bonferroni	Benjamini	FDR
SP_PIR_KEYWORDS	serine/threonine-protein kinase	8	4.3956	0.19997	AT2G48010, AT5G47750, AT3G13690, AT2G28250, AT3G14720, AT2G37710, AT2G07180, AT3G20860	181	701	26538	1.67325	1	0.882558	92.9025
SP_PIR_KEYWORDS	kinase	10	5.49451	0.214082	AT2G48010, AT5G47750, AT1G71697, AT3G13690, AT2G01830, AT3G14720, AT5G43020, AT3G22890, AT2G37710, AT3G20860	181	970	26538	1.51153	1	0.885608	94.2528
INTERPRO	IPR017442:Serine/threonine protein kinase-related	9	4.94505	0.281715	AT2G48010, AT5G47750, AT3G13690, AT2G28250, AT3G14720, AT5G43020, AT2G37710, AT2G07180, AT3G20860	159	820	20885	1.44167	1	0.999477	98.7228
SP_PIR_KEYWORDS	receptor	5	2.74725	0.30804	AT2G48010, AT1G68050, AT2G01830, AT5G43020, AT2G37710	181	415	26538	1.76649	1	0.89023	98.73
GOTERM_MF_FAT	GO:0004672~protein kinase activity	11	6.04396	0.391368	AT2G48010, AT5G47750, AT1G68050, AT3G13690, AT2G01830, AT2G28250, AT3G14720, AT5G43020, AT2G37710, AT2G07180, AT3G20860	119	1110	14806	1.23299	1	0.998427	99.8311
INTERPRO	IPR000719:Protein kinase, core	9	4.94505	0.452901	AT2G48010, AT5G47750, AT3G13690, AT2G28250, AT3G14720, AT5G43020, AT2G37710, AT2G07180, AT3G20860	159	970	20885	1.21873	1	0.999967	99.9647
GOTERM_BP_FAT	GO:0006796~phosphate metabolic process	12	6.59341	0.4888	AT1G05470, AT2G48010, AT5G47750, AT3G13690, AT2G01830, AT2G28250, AT3G14720, AT4G18010, AT5G43020, AT2G37710, AT2G07180, AT3G20860	117	1273	13998	1.1278	1	0.998071	99.9941
GOTERM_BP_FAT	GO:0006793~phosphorus metabolic process	12	6.59341	0.489877	AT1G05470, AT2G48010, AT5G47750, AT3G13690, AT2G01830, AT2G28250, AT3G14720, AT4G18010, AT5G43020, AT2G37710, AT2G07180, AT3G20860	117	1274	13998	1.12692	1	0.997893	99.9943
GOTERM_MF_FAT	GO:0004674~protein serine/threonine kinase activity	9	4.94505	0.518757	AT2G48010, AT5G47750, AT3G13690, AT2G28250, AT3G14720, AT5G43020, AT2G37710, AT2G07180, AT3G20860	119	975	14806	1.14849	1	0.999582	99.9917
GOTERM_BP_FAT	GO:0006468~protein amino acid phosphorylation	10	5.49451	0.525981	AT2G48010, AT5G47750, AT3G13690, AT2G01830, AT2G28250, AT3G14720, AT5G43020, AT2G37710, AT2G07180, AT3G20860	117	1065	13998	1.12339	1	0.998149	99.998
INTERPRO	IPR008271:Serine/threonine protein kinase, active site	7	3.84615	0.528922	AT2G48010, AT5G47750, AT2G28250, AT3G14720, AT2G37710, AT2G07180, AT3G20860	159	770	20885	1.19411	1	0.999989	99.9951
SMART	SM00220:S_TKc	3	1.64835	0.551221	AT5G47750, AT3G14720, AT3G20860	56	256	7691	1.60944	1	0.999999	99.957
INTERPRO	IPR002290:Serine/threonine protein kinase	3	1.64835	0.579225	AT5G47750, AT3G14720, AT3G20860	159	256	20885	1.53928	1	0.999996	99.9989
INTERPRO	IPR017441:Protein kinase, ATP binding site	6	3.2967	0.632923	AT2G48010, AT2G28250, AT3G14720, AT2G37710, AT2G07180, AT3G20860	159	715	20885	1.10226	1	0.999999	99.9998
GOTERM_BP_FAT	GO:0016310~phosphorylation	10	5.49451	0.649793	AT2G48010, AT5G47750, AT3G13690, AT2G01830, AT2G28250, AT3G14720, AT5G43020, AT2G37710, AT2G07180, AT3G20860	117	1178	13998	1.01563	1	0.999515	100
UP_SEQ_FEATURE	domain:Protein kinase	3	1.64835	0.886515	AT2G48010, AT3G14720, AT3G20860	77	427	8885	0.8107	1	1	100
UP_SEQ_FEATURE	binding site:ATP	3	1.64835	0.905029	AT2G48010, AT3G14720, AT3G20860	77	452	8885	0.76586	1	1	100
UP_SEQ_FEATURE	active site:Proton acceptor	3	1.64835	0.952443	AT2G48010, AT3G14720, AT3G20860	77	546	8885	0.634009	1	1	100
GOTERM_MF_FAT	GO:0001883~purine nucleoside binding	14	7.69231	0.975174	AT2G01830, AT2G28250, AT5G66410, AT3G14720, AT5G43020, AT2G37710, AT2G07180, AT2G48010, AT5G47750, AT3G13690, AT4G37760, AT1G37130, AT3G20860, AT3G54460	119	2528	14806	0.689036	1	1	100
GOTERM_MF_FAT	GO:0030554~adenyl nucleotide binding	14	7.69231	0.975174	AT2G01830, AT2G28250, AT5G66410, AT3G14720, AT5G43020, AT2G37710, AT2G07180, AT2G48010, AT5G47750, AT3G13690, AT4G37760, AT1G37130, AT3G20860, AT3G54460	119	2528	14806	0.689036	1	1	100
GOTERM_MF_FAT	GO:0001882~nucleoside binding	14	7.69231	0.976021	AT2G01830, AT2G28250, AT5G66410, AT3G14720, AT5G43020, AT2G37710, AT2G07180, AT2G48010, AT5G47750, AT3G13690, AT4G37760, AT1G37130, AT3G20860, AT3G54460	119	2536	14806	0.686862	1	1	100
SP_PIR_KEYWORDS	atp-binding	7	3.84615	0.978178	AT2G48010, AT2G28250, AT5G66410, AT3G14720, AT2G37710, AT2G07180, AT3G20860	181	1716	26538	0.598095	1	1	100
GOTERM_MF_FAT	GO:0005524~ATP binding	12	6.59341	0.985571	AT2G48010, AT5G47750, AT3G13690, AT2G01830, AT2G28250, AT5G66410, AT3G14720, AT5G43020, AT2G37710, AT2G07180, AT3G20860, AT3G54460	119	2340	14806	0.638052	1	1	100
GOTERM_MF_FAT	GO:0032559~adenyl ribonucleotide binding	12	6.59341	0.987391	AT2G48010, AT5G47750, AT3G13690, AT2G01830, AT2G28250, AT5G66410, AT3G14720, AT5G43020, AT2G37710, AT2G07180, AT3G20860, AT3G54460	119	2368	14806	0.630508	1	1	100
UP_SEQ_FEATURE	nucleotide phosphate-binding region:ATP	3	1.64835	0.99202	AT2G48010, AT3G14720, AT3G20860	77	773	8885	0.447825	1	1	100
GOTERM_MF_FAT	GO:0017076~purine nucleotide binding	14	7.69231	0.992392	AT2G01830, AT2G28250, AT5G66410, AT3G14720, AT5G43020, AT2G37710, AT2G07180, AT2G48010, AT5G47750, AT3G13690, AT4G37760, AT1G37130, AT3G20860, AT3G54460	119	2785	14806	0.625451	1	1	100
GOTERM_MF_FAT	GO:0032555~purine ribonucleotide binding	12	6.59341	0.996536	AT2G48010, AT5G47750, AT3G13690, AT2G01830, AT2G28250, AT5G66410, AT3G14720, AT5G43020, AT2G37710, AT2G07180, AT3G20860, AT3G54460	119	2621	14806	0.569646	1	1	100
GOTERM_MF_FAT	GO:0032553~ribonucleotide binding	12	6.59341	0.996536	AT2G48010, AT5G47750, AT3G13690, AT2G01830, AT2G28250, AT5G66410, AT3G14720, AT5G43020, AT2G37710, AT2G07180, AT3G20860, AT3G54460	119	2621	14806	0.569646	1	1	100
SP_PIR_KEYWORDS	nucleotide-binding	6	3.2967	0.99741	AT2G48010, AT2G28250, AT3G14720, AT2G37710, AT2G07180, AT3G20860	181	1935	26538	0.454632	1	1	100
GOTERM_MF_FAT	GO:0000166~nucleotide binding	15	8.24176	0.999001	AT2G01830, AT2G28250, AT5G66410, AT3G14720, AT5G43020, AT2G37710, AT2G07180, AT1G42970, AT2G48010, AT5G47750, AT3G13690, AT4G37760, AT1G37130, AT3G20860, AT3G54460	119	3333	14806	0.559947	1	1	100
Annotation Cluster 26	Enrichment Score: 0.17485272439068364
Category	Term	Count	%	PValue	Genes	List Total	Pop Hits	Pop Total	Fold Enrichment	Bonferroni	Benjamini	FDR
GOTERM_MF_FAT	GO:0004842~ubiquitin-protein ligase activity	4	2.1978	0.353971	AT1G68050, AT5G60710, AT5G49980, AT2G35930	119	265	14806	1.87804	1	0.998321	99.6364
GOTERM_MF_FAT	GO:0019787~small conjugating protein ligase activity	4	2.1978	0.373549	AT1G68050, AT5G60710, AT5G49980, AT2G35930	119	274	14806	1.81635	1	0.9984	99.7552
GOTERM_MF_FAT	GO:0016881~acid-amino acid ligase activity	4	2.1978	0.416606	AT1G68050, AT5G60710, AT5G49980, AT2G35930	119	294	14806	1.69279	1	0.998173	99.902
SP_PIR_KEYWORDS	ubl conjugation pathway	4	2.1978	0.52189	AT1G68050, AT5G49980, AT4G21510, AT2G35930	181	406	26538	1.44452	1	0.980465	99.9841
GOTERM_MF_FAT	GO:0016879~ligase activity, forming carbon-nitrogen bonds	4	2.1978	0.529081	AT1G68050, AT5G60710, AT5G49980, AT2G35930	119	349	14806	1.42602	1	0.999529	99.9938
GOTERM_BP_FAT	GO:0009057~macromolecule catabolic process	6	3.2967	0.672805	AT1G68050, AT3G16150, AT5G49980, AT4G21510, AT2G35930, AT1G68560	117	682	13998	1.05256	1	0.999633	100
GOTERM_BP_FAT	GO:0019941~modification-dependent protein catabolic process	4	2.1978	0.839502	AT1G68050, AT5G49980, AT4G21510, AT2G35930	117	550	13998	0.870117	1	0.999992	100
GOTERM_BP_FAT	GO:0043632~modification-dependent macromolecule catabolic process	4	2.1978	0.839502	AT1G68050, AT5G49980, AT4G21510, AT2G35930	117	550	13998	0.870117	1	0.999992	100
GOTERM_BP_FAT	GO:0051603~proteolysis involved in cellular protein catabolic process	4	2.1978	0.843962	AT1G68050, AT5G49980, AT4G21510, AT2G35930	117	555	13998	0.862278	1	0.999992	100
GOTERM_BP_FAT	GO:0044257~cellular protein catabolic process	4	2.1978	0.849174	AT1G68050, AT5G49980, AT4G21510, AT2G35930	117	561	13998	0.853055	1	0.999992	100
GOTERM_BP_FAT	GO:0030163~protein catabolic process	4	2.1978	0.861553	AT1G68050, AT5G49980, AT4G21510, AT2G35930	117	576	13998	0.83084	1	0.999992	100
GOTERM_BP_FAT	GO:0044265~cellular macromolecule catabolic process	4	2.1978	0.87156	AT1G68050, AT5G49980, AT4G21510, AT2G35930	117	589	13998	0.812503	1	0.999994	100
UP_SEQ_FEATURE	domain:F-box	4	2.1978	0.92491	AT1G68050, AT5G49980, AT4G21510, AT3G54460	77	652	8885	0.707912	1	1	100
GOTERM_BP_FAT	GO:0006508~proteolysis	4	2.1978	0.993089	AT1G68050, AT5G49980, AT4G21510, AT2G35930	117	1036	13998	0.461934	1	1	100
Annotation Cluster 27	Enrichment Score: 0.12256885484265778
Category	Term	Count	%	PValue	Genes	List Total	Pop Hits	Pop Total	Fold Enrichment	Bonferroni	Benjamini	FDR
SP_PIR_KEYWORDS	cell membrane	5	2.74725	0.307168	AT2G48010, AT1G03870, AT4G13510, AT5G14880, AT2G16850	181	414	26538	1.77076	1	0.899493	98.7109
UP_SEQ_FEATURE	topological domain:Extracellular	3	1.64835	0.888109	AT2G48010, AT5G14880, AT2G16850	77	429	8885	0.80692	1	1	100
UP_SEQ_FEATURE	topological domain:Cytoplasmic	4	2.1978	0.91124	AT2G48010, AT4G18160, AT5G14880, AT2G16850	77	626	8885	0.737314	1	1	100
SP_PIR_KEYWORDS	transmembrane	8	4.3956	0.982909	AT1G64780, AT2G48010, AT4G13510, AT4G18160, AT3G25500, AT3G30390, AT5G14880, AT2G16850	181	1973	26538	0.594501	1	1	100
UP_SEQ_FEATURE	transmembrane region	7	3.84615	0.998086	AT1G64780, AT2G48010, AT4G13510, AT4G18160, AT3G25500, AT5G14880, AT2G16850	77	1690	8885	0.477945	1	1	100
Annotation Cluster 28	Enrichment Score: 0.030774821785899478
Category	Term	Count	%	PValue	Genes	List Total	Pop Hits	Pop Total	Fold Enrichment	Bonferroni	Benjamini	FDR
SP_PIR_KEYWORDS	metal-binding	12	6.59341	0.803968	AT4G05090, AT2G28340, AT5G60710, AT3G21175, AT5G23960, AT1G37130, AT1G64950, AT5G08640, AT4G36810, AT1G14520, AT5G19420, AT1G18300	181	1998	26538	0.880593	1	0.998994	100
GOTERM_MF_FAT	GO:0046872~metal ion binding	22	12.0879	0.927592	AT2G28340, AT1G24620, AT5G03380, AT5G43630, AT3G21175, AT4G18160, AT4G27280, AT1G64950, AT5G61110, AT5G19420, AT4G05090, AT1G31490, AT5G60710, AT1G27730, AT5G23960, AT2G36690, AT1G37130, AT5G08640, AT3G54460, AT5G14880, AT1G14520, AT1G18300	119	3390	14806	0.807447	1	1	100
GOTERM_MF_FAT	GO:0043169~cation binding	22	12.0879	0.960036	AT2G28340, AT1G24620, AT5G03380, AT5G43630, AT3G21175, AT4G18160, AT4G27280, AT1G64950, AT5G61110, AT5G19420, AT4G05090, AT1G31490, AT5G60710, AT1G27730, AT5G23960, AT2G36690, AT1G37130, AT5G08640, AT3G54460, AT5G14880, AT1G14520, AT1G18300	119	3564	14806	0.768026	1	1	100
GOTERM_MF_FAT	GO:0043167~ion binding	22	12.0879	0.96117	AT2G28340, AT1G24620, AT5G03380, AT5G43630, AT3G21175, AT4G18160, AT4G27280, AT1G64950, AT5G61110, AT5G19420, AT4G05090, AT1G31490, AT5G60710, AT1G27730, AT5G23960, AT2G36690, AT1G37130, AT5G08640, AT3G54460, AT5G14880, AT1G14520, AT1G18300	119	3572	14806	0.766306	1	1	100
GOTERM_MF_FAT	GO:0046914~transition metal ion binding	16	8.79121	0.966909	AT2G28340, AT5G43630, AT3G21175, AT1G64950, AT5G61110, AT5G19420, AT1G31490, AT5G60710, AT1G27730, AT5G23960, AT1G37130, AT2G36690, AT5G08640, AT3G54460, AT1G14520, AT1G18300	119	2756	14806	0.722323	1	1	100
GOTERM_MF_FAT	GO:0008270~zinc ion binding	8	4.3956	0.982386	AT2G28340, AT5G60710, AT5G43630, AT3G21175, AT1G27730, AT5G61110, AT3G54460, AT5G19420	119	1654	14806	0.60179	1	1	100
Annotation Cluster 29	Enrichment Score: 0.022107071229937218
Category	Term	Count	%	PValue	Genes	List Total	Pop Hits	Pop Total	Fold Enrichment	Bonferroni	Benjamini	FDR
UP_SEQ_FEATURE	domain:F-box	4	2.1978	0.92491	AT1G68050, AT5G49980, AT4G21510, AT3G54460	77	652	8885	0.707912	1	1	100
SMART	SM00256:FBOX	3	1.64835	0.960763	AT1G68050, AT4G21510, AT3G54460	56	677	7691	0.608594	1	1	100
INTERPRO	IPR001810:Cyclin-like F-box	3	1.64835	0.965969	AT1G68050, AT4G21510, AT3G54460	159	677	20885	0.582063	1	1	100
Annotation Cluster 30	Enrichment Score: 0.008074077860893598
Category	Term	Count	%	PValue	Genes	List Total	Pop Hits	Pop Total	Fold Enrichment	Bonferroni	Benjamini	FDR
SP_PIR_KEYWORDS	zinc-finger	3	1.64835	0.978858	AT2G28340, AT5G60710, AT3G21175	181	837	26538	0.525515	1	1	100
GOTERM_MF_FAT	GO:0008270~zinc ion binding	8	4.3956	0.982386	AT2G28340, AT5G60710, AT5G43630, AT3G21175, AT1G27730, AT5G61110, AT3G54460, AT5G19420	119	1654	14806	0.60179	1	1	100
SP_PIR_KEYWORDS	zinc	4	2.1978	0.983503	AT2G28340, AT5G60710, AT3G21175, AT5G19420	181	1124	26538	0.521775	1	1	100
